# Supplementary material for: Metagenomic identification of active methanogens and methanotrophs in serpentinite springs of the Voltri Massif, Italy
Source: PeerJ. 2017 Jan 26;5:e2945. doi: 10.7717/peerj.2945 (PMC5274519; doi:10.7717/peerj.2945)
Supplement: File S2 [file peerj-05-2945-s002.xlsx]

## Sheet: percent
Representative_Sequence	All samples	BR2-river-2012a	BR2-river-2012b	GOR34-spring1-2011	GOR34-river-2012a	GOR34-river-2012b	GOR34-spring1-2013a	GOR34-spring1-2013b	GOR34-river-2013a	GOR34-river-2013b	taxonomy	Best Match	Best Match
All sequences	617142	52045	45787	15056	71285	79012	73829	107493	91952	80683	All taxonomies	NCBI Accession	Distance
201103505|DCO_BRZ_Bv4v5|Serp_LIG_BR2_back1_Jun12_Bv4v5|0.0%	0.0857258	0	0	0	0.00200603	0.00316408	0.26514	0.30575	0.000772142	0	Bacteria;Proteobacteria;Betaproteobacteria;Burkholderiales;Comamonadaceae;Comamonadaceae_unclassified;Comamonadaceae_unclassified;Comamonadaceae_unclassified	AM778025	0
201137853|DCO_BRZ_Bv4v5|Serp_LIG_BR2_back1_Jun12_Bv4v5|0.0%	0.0502883	0	0	0	0.180066	0.188756	0	0	0.0238168	0.0135716	Bacteria;Bacteroidetes;Flavobacteriia;Flavobacteriales;Flavobacteriaceae;Flavobacterium;Flavobacterium_unclassified;Flavobacterium_unclassified	EU801238	0
201145201|DCO_BRZ_Bv4v5|Serp_LIG_BR2_back1_Jun12_Bv4v5|0.0%	0.0405433	7.68566e-05	2.18403e-05	0	0.146076	0.129436	0	0	0.0253067	0.0253957	Bacteria;Proteobacteria;Betaproteobacteria;Burkholderiales;Comamonadaceae;Comamonadaceae_unclassified;Comamonadaceae_unclassified;Comamonadaceae_unclassified	EU801615	0
201144524|DCO_BRZ_Bv4v5|Serp_LIG_BR2_back1_Jun12_Bv4v5|0.0%	0.0344459	0	0	0	0.0654696	0.0549916	0	2.79088e-05	0.0647838	0.0779098	Bacteria;Proteobacteria;Betaproteobacteria;Burkholderiales;Comamonadaceae;Comamonadaceae_unclassified;Comamonadaceae_unclassified;Comamonadaceae_unclassified	JQ624270	0
201112614|DCO_BRZ_Bv4v5|Serp_LIG_BR2_back1_Jun12_Bv4v5|0.0%	0.0268188	1.92141e-05	0	0	0.000771551	0.000734066	0	3.72117e-05	0.0861101	0.105536	Bacteria;Proteobacteria;Alphaproteobacteria;Sphingomonadales;Sphingomonadaceae;Sphingomonadaceae_uncultured;uncultured_bacterium;uncultured_bacterium_unclassified	HQ178852	0
310608062|DCO_BRZ_Bv4v5|Serp_Lig_GORupA_2013|0.0%|3188	0.0263764	0	0	0	0.0484955	0.0258062	0	0	0.0640987	0.0605828	Bacteria;Proteobacteria;Betaproteobacteria;Burkholderiales;Burkholderiaceae;Polynucleobacter;Polynucleobacter_cosmopolitanus;Polynucleobacter_cosmopolitanus_unclassified	AJ550660	0
321255358|DCO_BRZ_Bv4v5|Serp_Lig_GOR1AB_2013|0.0%	0.0214213	0	0	0	0.0304833	0.0359059	2.70896e-05	0	0.0506677	0.043987	Bacteria;Proteobacteria;Betaproteobacteria;Burkholderiales;Comamonadaceae;Limnohabitans;uncultured_Limnohabitans_sp.;uncultured_Limnohabitans_sp._unclassified	FJ820468	0
321259167|DCO_BRZ_Bv4v5|Serp_Lig_GOR1AB_2013|0.0%	0.0137667	0	0	0	0.00140282	0.000468283	1.35448e-05	0	0.0556921	0.04012	Bacteria;Proteobacteria;Betaproteobacteria;Burkholderiales;Burkholderiaceae;Polynucleobacter;uncultured_bacterium;uncultured_bacterium_unclassified	HM128847	0
201397643|DCO_BRZ_Bv4v5|Serp_LIG_GOR1_11_65_Oct11_A2_Bv4v5|0.3%	0.0116764	0	0	0	0.00189381	0	0.0287556	0.0455937	0	0.000582527	Bacteria;Bacteroidetes;Bacteroidia;Bacteroidales;ML635J-40_aquatic_group;uncultured_bacterium;uncultured_bacterium_unclassified;uncultured_bacterium_unclassified	AM778026	0.00269542
321277054|DCO_BRZ_Bv4v5|Serp_Lig_GOR1AB_2013|0.3%	0.0114204	0	0	0	0.00554114	0.00503721	1.35448e-05	0	0.0257634	0.0481514	Bacteria;Actinobacteria;Actinobacteria;Micrococcales;Microbacteriaceae;Candidatus_Aquiluna;uncultured_bacterium;uncultured_bacterium_unclassified	HM129068	0.00530504
201402040|DCO_BRZ_Bv4v5|Serp_LIG_GOR1_11_65_Oct11_A2_Bv4v5|0.3%	0.0112519	0	0	0	0.00200603	0.00275907	0.0412575	0.0328021	6.52514e-05	6.19709e-05	Bacteria;Firmicutes;Clostridia;Thermoanaerobacterales;SRB2;uncultured_bacterium;uncultured_bacterium_unclassified;uncultured_bacterium_unclassified	AM778028	0.00266667
313031932|DCO_BRZ_Bv4v5|Serp_Lig_GOR1CDEF_2013|0.0%|1	0.0106167	0	0	0	0.000981974	0.00068344	0	2.79088e-05	0.0448495	0.028519	Bacteria;Proteobacteria;Betaproteobacteria;Burkholderiales;Comamonadaceae;Limnohabitans;Limnohabitans_unclassified;Limnohabitans_unclassified	JN656745	0
201399466|DCO_BRZ_Bv4v5|Serp_LIG_GOR1_11_65_Oct11_A2_Bv4v5|0.3%	0.0092896	0	0	0	0	0	0.0586897	0.0129404	9.78772e-05	0	Bacteria;Bacteroidetes;Bacteroidia;Bacteroidales;ML635J-40_aquatic_group;uncultured_bacterium;uncultured_bacterium_unclassified;uncultured_bacterium_unclassified	AM778011	0.00269542
201389455|DCO_BRZ_Bv4v5|Serp_LIG_GOR1_11_65_Oct11_A2_Bv4v5|7.7%	0.00807756	0	0	0	0	0	0.0275501	0.027453	0	0	Bacteria;Proteobacteria;Gammaproteobacteria;Methylococcales;Methylococcaceae;Methyloglobulus;uncultured_bacterium;uncultured_bacterium_unclassified	JX298432	0.032
201392691|DCO_BRZ_Bv4v5|Serp_LIG_GOR1_11_65_Oct11_A2_Bv4v5|0.0%	0.00591598	0	0	0	0.00112226	0.00112641	0.010592	0.0250714	2.17505e-05	3.71826e-05	Bacteria;Firmicutes;Clostridia;Clostridiales;Clostridiaceae_4;Clostridiaceae_4_uncultured;uncultured_bacterium;uncultured_bacterium_unclassified	AM778012	0
201392409|DCO_BRZ_Bv4v5|Serp_LIG_GOR1_11_65_Oct11_A2_Bv4v5|13.6%	0.00555788	0	0	0	0.00106614	0.00103782	0.0144659	0.0198711	0.00043501	0.000347037	Bacteria;Candidate_division_OD1;uncultured_bacterium;uncultured_bacterium_unclassified;uncultured_bacterium_unclassified;uncultured_bacterium_unclassified;uncultured_bacterium_unclassified;uncultured_bacterium_unclassified	HQ184020	0.138298
201392138|DCO_BRZ_Bv4v5|Serp_LIG_GOR1_11_65_Oct11_A2_Bv4v5|1.6%	0.00496968	0	0	0	0	0	0.0128134	0.0196199	3.26257e-05	0.000111548	Bacteria;Proteobacteria;Gammaproteobacteria;Xanthomonadales;Xanthomonadaceae;Silanimonas;Silanimonas_unclassified;Silanimonas_unclassified	KC574887	0.0133333
321275634|DCO_BRZ_Bv4v5|Serp_Lig_GOR1AB_2013|0.0%	0.00495348	0	0	0	0.000939889	0.00108844	1.35448e-05	0	0.0214242	0.0115638	Bacteria;Actinobacteria;Actinobacteria;Frankiales;Sporichthyaceae;Candidatus_Planktophila;Candidatus_Planktophila_unclassified;Candidatus_Planktophila_unclassified	AY948056	0
201398354|DCO_BRZ_Bv4v5|Serp_LIG_GOR1_11_65_Oct11_A2_Bv4v5|0.0%	0.00493403	0	0	0	0.00030862	0.00034172	0.0212789	0.0129869	0.000163129	0.000173519	Bacteria;Bacteroidetes;Bacteroidia;Bacteroidales;ML635J-40_aquatic_group;uncultured_bacterium;uncultured_bacterium_unclassified;uncultured_bacterium_unclassified	AM778003	0
201392468|DCO_BRZ_Bv4v5|Serp_LIG_GOR1_11_65_Oct11_A2_Bv4v5|7.3%	0.00484815	0	0	0	0	0	0.0315594	0.00615854	0	0	Bacteria;Bacteroidetes;Bacteroidetes_unclassified;Bacteroidetes_unclassified;Bacteroidetes_unclassified;Bacteroidetes_unclassified;Bacteroidetes_unclassified;Bacteroidetes_unclassified	JQ738993	0.061828
201396068|DCO_BRZ_Bv4v5|Serp_LIG_GOR1_11_65_Oct11_A2_Bv4v5|7.5%	0.00468774	0	0	0	0.000771551	0.000468283	0.0254913	0.00854939	0	0	Bacteria;Bacteroidetes;Bacteroidia;Bacteroidales;Marinilabiaceae;Marinilabiaceae_unclassified;Marinilabiaceae_unclassified;Marinilabiaceae_unclassified	AB237697	0.075067
321277262|DCO_BRZ_Bv4v5|Serp_Lig_GOR1AB_2013|0.0%	0.00424214	0	0	0	0.000364733	0.000202501	1.35448e-05	0	0.0162802	0.0133609	Bacteria;Bacteroidetes;Sphingobacteriia;Sphingobacteriales;Chitinophagaceae;Sediminibacterium;uncultured_Sphingobacterium_sp.;uncultured_Sphingobacterium_sp._unclassified	AUSF01000048	0
201387975|DCO_BRZ_Bv4v5|Serp_LIG_GOR1_11_65_Oct11_A2_Bv4v5|0.0%	0.00406227	0	0	0	0.000196395	0.000442971	0.0131249	0.0138242	3.26257e-05	0	Bacteria;Firmicutes;Clostridia;Clostridiales;Caldicoprobacteraceae;Caldicoprobacter;uncultured_bacterium;uncultured_bacterium_unclassified	AM777977	0
310608071|DCO_BRZ_Bv4v5|Serp_Lig_GORupA_2013|0.0%|742	0.00393264	0	0	0	0.000490987	0.000392345	0	0	0.0147359	0.0124685	Bacteria;Actinobacteria;Actinobacteria;Frankiales;Sporichthyaceae;Sporichthyaceae_unclassified;Sporichthyaceae_unclassified;Sporichthyaceae_unclassified	EU117915	0
201403607|DCO_BRZ_Bv4v5|Serp_LIG_GOR1_11_65_Oct11_A2_Bv4v5|0.3%	0.00388565	0	0	0	0.00136074	0.00230345	0.0133552	0.0104472	5.43762e-05	6.19709e-05	Bacteria;Firmicutes;Clostridia;Thermoanaerobacterales;SRB2;uncultured_bacterium;uncultured_bacterium_unclassified;uncultured_bacterium_unclassified	AB476673	0.00266667
201388717|DCO_BRZ_Bv4v5|Serp_LIG_GOR1_11_65_Oct11_A2_Bv4v5|0.3%	0.0036588	0	0	0	0.000420846	0.00092391	0.0145878	0.00999135	4.3501e-05	0	Bacteria;Firmicutes;Clostridia;Clostridiales;Caldicoprobacteraceae;Caldicoprobacter;uncultured_bacterium;uncultured_bacterium_unclassified	AM777955	0.00266667
201388811|DCO_BRZ_Bv4v5|Serp_LIG_GOR1_11_65_Oct11_A2_Bv4v5|6.7%	0.00344005	0	0	0	1.40282e-05	0	0.0162538	0.008568	1.08752e-05	0	Bacteria;Proteobacteria;Gammaproteobacteria;Methylococcales;Methylococcaceae;Methyloglobulus;uncultured_bacterium;uncultured_bacterium_unclassified	JX298432	0.0558511
201387800|DCO_BRZ_Bv4v5|Serp_LIG_GOR1_11_65_Oct11_A2_Bv4v5|0.8%	0.00330718	0	0	0	0.0010942	0.00151876	0.0100096	0.0102332	0	4.95767e-05	Bacteria;Firmicutes;Clostridia;Thermoanaerobacterales;SRB2;SRB2_unclassified;SRB2_unclassified;SRB2_unclassified	AB476673	0.008
201154162|DCO_BRZ_Bv4v5|Serp_LIG_BR2_back1_Jun12_Bv4v5|0.0%	0.0032051	0	0	0	0.00498001	0.00484736	0	0	0.0114843	0.00228053	Bacteria;Proteobacteria;Betaproteobacteria;Burkholderiales;Comamonadaceae;Albidiferax;uncultured_soil_bacterium;uncultured_soil_bacterium_unclassified	FQ659123	0
321256413|DCO_BRZ_Bv4v5|Serp_Lig_GOR1AB_2013|0.3%	0.00304954	0	0	0	0	0	2.70896e-05	0	0.00997259	0.0119356	Bacteria;Proteobacteria;Alphaproteobacteria;Sphingomonadales;Sphingomonadaceae;Sphingomonadaceae_unclassified;Sphingomonadaceae_unclassified;Sphingomonadaceae_unclassified	FJ820399	0.0026738
321261976|DCO_BRZ_Bv4v5|Serp_Lig_GOR1AB_2013|0.0%	0.00273033	0	0	0	0.00110823	0.000873285	1.35448e-05	0	0.0126479	0.00462303	Bacteria;Bacteroidetes;Cytophagia;Cytophagales;Cytophagaceae;Pseudarcicella;uncultured_bacterium;uncultured_bacterium_unclassified	FN668111	0
201392778|DCO_BRZ_Bv4v5|Serp_LIG_GOR1_11_65_Oct11_A2_Bv4v5|13.9%	0.00233172	0	0	0	0.000210423	0.00024047	0.00598681	0.00854939	0.000163129	0.000359431	Bacteria;Candidate_division_OD1;uncultured_bacterium;uncultured_bacterium_unclassified;uncultured_bacterium_unclassified;uncultured_bacterium_unclassified;uncultured_bacterium_unclassified;uncultured_bacterium_unclassified	AY193175	0.136483
201399951|DCO_BRZ_Bv4v5|Serp_LIG_GOR1_11_65_Oct11_A2_Bv4v5|13.6%	0.00203195	0	0	0	0.000603212	0.000518909	0.00501158	0.00681905	0.000261006	0.00053295	Bacteria;Candidate_division_OD1;uncultured_bacterium;uncultured_bacterium_unclassified;uncultured_bacterium_unclassified;uncultured_bacterium_unclassified;uncultured_bacterium_unclassified;uncultured_bacterium_unclassified	AY193175	0.133858
201397389|DCO_BRZ_Bv4v5|Serp_LIG_GOR1_11_65_Oct11_A2_Bv4v5|0.8%	0.00193797	0	0	0	0.000420846	0.000405002	0.00452397	0.00718186	0.000195754	0.000123942	Bacteria;Bacteroidetes;Bacteroidia;Bacteroidales;ML635J-40_aquatic_group;uncultured_bacterium;uncultured_bacterium_unclassified;uncultured_bacterium_unclassified	AM778003	0.00808625
321252923|DCO_BRZ_Bv4v5|Serp_Lig_GOR1AB_2013|1.1%	0.0019007	0	0	0	0	0	0.00812689	0.00533058	0	0	Bacteria;Bacteroidetes;Bacteroidia;Bacteroidales;ML635J-40_aquatic_group;uncultured_bacterium;uncultured_bacterium_unclassified;uncultured_bacterium_unclassified	AM778003	0.0107817
310608943|DCO_BRZ_Bv4v5|Serp_Lig_GORupA_2013|0.5%|7	0.00183264	0	0	0	0.00721049	0.00760644	0	0	0.000130503	4.95767e-05	Bacteria;Bacteroidetes;Flavobacteriia;Flavobacteriales;Flavobacteriaceae;Flavobacterium;Flavobacterium_unclassified;Flavobacterium_unclassified	KC886804	0
201392069|DCO_BRZ_Bv4v5|Serp_LIG_GOR1_11_65_Oct11_A2_Bv4v5|17.8%	0.00179051	0	0	0	4.20846e-05	7.59378e-05	0.00280378	0.00809355	7.61267e-05	0.00014873	Bacteria;Candidate_division_OD1;uncultured_bacterium;uncultured_bacterium_unclassified;uncultured_bacterium_unclassified;uncultured_bacterium_unclassified;uncultured_bacterium_unclassified;uncultured_bacterium_unclassified	HQ184020	0.125333
321266632|DCO_BRZ_Bv4v5|Serp_Lig_GOR1AB_2013|0.5%	0.00171759	0	0	0	0.00182367	0.00136688	1.35448e-05	9.30293e-06	0.00398034	0.00562696	Bacteria;Bacteroidetes;Flavobacteriia;Flavobacteriales;Flavobacteriaceae;Flavobacterium;Flavobacterium_unclassified;Flavobacterium_unclassified	KF771446	0
201394261|DCO_BRZ_Bv4v5|Serp_LIG_GOR1_11_65_Oct11_A2_Bv4v5|0.8%	0.00165926	0	0	0	0	0	0.00791017	0.00409329	0	0	Bacteria;Proteobacteria;Alphaproteobacteria;Rhodobacterales;Rhodobacteraceae;Rhodobacteraceae_unclassified;Rhodobacteraceae_unclassified;Rhodobacteraceae_unclassified	AB017799	0.0080429
310608083|DCO_BRZ_Bv4v5|Serp_Lig_GORupA_2013|0.3%|152	0.00150047	0	0	0	0.00162727	0.00141751	0	0	0.00328432	0.0049081	Bacteria;Actinobacteria;Actinobacteria;Micrococcales;Microbacteriaceae;Candidatus_Rhodoluna;uncultured_bacterium;uncultured_bacterium_unclassified	AJ565417	0.00265957
310608077|DCO_BRZ_Bv4v5|Serp_Lig_GORupA_2013|0.0%|326	0.00142755	0	0	0	7.0141e-05	0	0	0	0.00664477	0.00328446	Bacteria;Bacteroidetes;Cytophagia;Cytophagales;Cyclobacteriaceae;Cyclobacteriaceae_uncultured;uncultured_Hongiella_sp.;uncultured_Hongiella_sp._unclassified	EU703422	0
201145847|DCO_BRZ_Bv4v5|Serp_LIG_BR2_back1_Jun12_Bv4v5|0.0%	0.00138542	0	0	0	0	0	0	0	0.00103315	0.00941958	Bacteria;Firmicutes;Bacilli;Bacillales;Family_XII;Exiguobacterium;Exiguobacterium_sibiricum_255-15;Exiguobacterium_sibiricum_255-15_unclassified	KC905029	0
201400717|DCO_BRZ_Bv4v5|Serp_LIG_GOR1_11_65_Oct11_A2_Bv4v5|1.1%	0.00131736	0	0	0	9.81974e-05	0.000189845	0.00516057	0.00366535	1.08752e-05	0.000185913	Bacteria;Proteobacteria;Betaproteobacteria;Burkholderiales;Comamonadaceae;Comamonadaceae_unclassified;Comamonadaceae_unclassified;Comamonadaceae_unclassified	KC574880	0.0080429
201402179|DCO_BRZ_Bv4v5|Serp_LIG_GOR1_11_65_Oct11_A2_Bv4v5|0.8%	0.0013125	0	0	0	0	0	0.00751737	0.00236294	0	1.23942e-05	Bacteria;Bacteroidetes;Bacteroidia;Bacteroidales;ML635J-40_aquatic_group;uncultured_bacterium;uncultured_bacterium_unclassified;uncultured_bacterium_unclassified	AM778011	0.00808625
201395680|DCO_BRZ_Bv4v5|Serp_LIG_GOR1_11_65_Oct11_A2_Bv4v5|1.9%	0.00131088	0	0	0	0.000126254	1.26563e-05	0.00552628	0.00360954	3.26257e-05	0	Bacteria;Firmicutes;Clostridia;Clostridiales;Caldicoprobacteraceae;Caldicoprobacter;uncultured_bacterium;uncultured_bacterium_unclassified	AM777955	0.0186667
201394746|DCO_BRZ_Bv4v5|Serp_LIG_GOR1_11_65_Oct11_A2_Bv4v5|0.5%	0.0012882	0	0	0	0.000869748	0.00143016	0.00285796	0.00334906	0.000217505	0.000359431	Bacteria;Proteobacteria;Betaproteobacteria;Burkholderiales;Comamonadaceae;Comamonadaceae_unclassified;Comamonadaceae_unclassified;Comamonadaceae_unclassified	JUEA01000035	0.00268097
201395926|DCO_BRZ_Bv4v5|Serp_LIG_GOR1_11_65_Oct11_A2_Bv4v5|0.0%	0.00126551	0	0	0	0.000505015	0.000303751	0.00426662	0.00377699	0	0	Bacteria;Proteobacteria;Gammaproteobacteria;Xanthomonadales;Xanthomonadaceae;Silanimonas;uncultured_bacterium;uncultured_bacterium_unclassified	AM778014	0
201399266|DCO_BRZ_Bv4v5|Serp_LIG_GOR1_11_65_Oct11_A2_Bv4v5|0.8%	0.00125255	0	0	0	0	1.26563e-05	0.00333202	0.00489334	0	0	Bacteria;Firmicutes;Clostridia;Thermoanaerobacterales;SRB2;uncultured_bacterium;uncultured_bacterium_unclassified;uncultured_bacterium_unclassified	AM778028	0.008
310608451|DCO_BRZ_Bv4v5|Serp_Lig_GORupA_2013|0.3%|10	0.00125255	0	0	0	0.00486778	0.00520174	0	0	0.000119628	4.95767e-05	Bacteria;Proteobacteria;Betaproteobacteria;Burkholderiales;Comamonadaceae;Ideonella;uncultured_bacterium;uncultured_bacterium_unclassified	KC551610	0.00268097
201391329|DCO_BRZ_Bv4v5|Serp_LIG_GOR1_11_65_Oct11_A2_Bv4v5|3.2%	0.0012331	0	0	0	0.000210423	0	0.00228907	0.00536779	0	0	Bacteria;Candidate_division_OD1;uncultured_bacterium;uncultured_bacterium_unclassified;uncultured_bacterium_unclassified;uncultured_bacterium_unclassified;uncultured_bacterium_unclassified;uncultured_bacterium_unclassified	FJ792449	0.0319149
310608081|DCO_BRZ_Bv4v5|Serp_Lig_GORupA_2013|0.0%|212	0.00115695	0	0	0	1.40282e-05	0	0	0	0.00391509	0.00437515	Bacteria;Actinobacteria;Actinobacteria;Frankiales;Sporichthyaceae;uncultured_bacterium;uncultured_bacterium_unclassified;uncultured_bacterium_unclassified	EU117960	0
201389222|DCO_BRZ_Bv4v5|Serp_LIG_GOR1_11_65_Oct11_A2_Bv4v5|7.2%	0.00112778	0	0	0	2.80564e-05	0	0.00568882	0.002549	0	0	Bacteria;Proteobacteria;Gammaproteobacteria;Gammaproteobacteria_unclassified;Gammaproteobacteria_unclassified;Gammaproteobacteria_unclassified;Gammaproteobacteria_unclassified;Gammaproteobacteria_unclassified	KJ127994	0.0133333
201398428|DCO_BRZ_Bv4v5|Serp_LIG_GOR1_11_65_Oct11_A2_Bv4v5|2.4%	0.00112778	0	0	0	0	0	0.00214008	0.00494916	0	7.43651e-05	Bacteria;Bacteroidetes;Cytophagia;Cytophagales;Cytophagaceae;Cytophagaceae_uncultured;Cytophagaceae_unclassified;Cytophagaceae_unclassified	AB619709	0.0215633
310608104|DCO_BRZ_Bv4v5|Serp_Lig_GORupA_2013|0.0%|56	0.00110833	0	0	0	0.00293189	0.0025186	0	0	0.00142466	0.00179716	Bacteria;Proteobacteria;Betaproteobacteria;Burkholderiales;Burkholderiaceae;Polynucleobacter;Polynucleobacter_necessarius_subsp._asymbioticus;Polynucleobacter_necessarius_subsp._asymbioticus_unclassified	JN656885	0
201141384|DCO_BRZ_Bv4v5|Serp_LIG_BR2_back1_Jun12_Bv4v5|0.0%	0.00108079	0	0	0	0.00244091	0.00302486	0.000230262	0.00022327	0.00091352	0.00159885	Bacteria;Proteobacteria;Gammaproteobacteria;Aeromonadales;Aeromonadaceae;Aeromonas;Aeromonas_hydrophila;Aeromonas_hydrophila_unclassified	HM779012	0
201387892|DCO_BRZ_Bv4v5|Serp_LIG_GOR1_11_65_Oct11_A2_Bv4v5|3.5%	0.000978705	0	0	6.64187e-05	0	0	0.00230262	0.00402817	0	0	Bacteria;Firmicutes;Clostridia;Clostridiales;Caldicoprobacteraceae;Caldicoprobacter;uncultured_bacterium;uncultured_bacterium_unclassified	KC574888	0.0293333
205103560|DCO_BRZ_Bv4v5|Serp_LIG_BR2_back1_Jun12_Bv4v5|1.3%	0.000845835	1.92141e-05	0	0	0	0	0	9.30293e-06	0.00356708	0.00237968	Bacteria;Cyanobacteria;Cyanobacteria;SubsectionIII;FamilyI;Chamaesiphon;uncultured_bacterium;uncultured_bacterium_unclassified	EU340164	0.0133333
201395074|DCO_BRZ_Bv4v5|Serp_LIG_GOR1_11_65_Oct11_A2_Bv4v5|0.3%	0.000844214	0	0	0	0.0010942	0.000784691	0.00285796	0.00148847	5.43762e-05	6.19709e-05	Bacteria;Firmicutes;Clostridia;Clostridiales;Syntrophomonadaceae;Dethiobacter;uncultured_bacterium;uncultured_bacterium_unclassified	AM778017	0.00266667
201397501|DCO_BRZ_Bv4v5|Serp_LIG_GOR1_11_65_Oct11_A2_Bv4v5|3.2%	0.000815047	0	0	0	0.000476959	0.000506252	0.00185564	0.00266064	6.52514e-05	0	Bacteria;Firmicutes;Clostridia;Clostridiales;P._palm_C-A_51;P._palm_C-A_51_unclassified;P._palm_C-A_51_unclassified;P._palm_C-A_51_unclassified	AM778001	0.032
321252946|DCO_BRZ_Bv4v5|Serp_Lig_GOR1AB_2013|0.5%	0.000795603	0	0	0	0	0	0.0024787	0.002856	1.08752e-05	0	Bacteria;Firmicutes;Erysipelotrichia;Erysipelotrichales;Erysipelotrichaceae;Erysipelothrix;uncultured_bacterium;uncultured_bacterium_unclassified	KF912964	0
201403162|DCO_BRZ_Bv4v5|Serp_LIG_GOR1_11_65_Oct11_A2_Bv4v5|18.4%	0.000792362	0	0	0	0.000266536	0.000303751	0.00241098	0.00240016	3.26257e-05	8.67593e-05	Bacteria;Candidate_division_OD1;uncultured_bacterium;uncultured_bacterium_unclassified;uncultured_bacterium_unclassified;uncultured_bacterium_unclassified;uncultured_bacterium_unclassified;uncultured_bacterium_unclassified	HQ184020	0.138298
201402541|DCO_BRZ_Bv4v5|Serp_LIG_GOR1_11_65_Oct11_A2_Bv4v5|0.8%	0.000779399	0	0	0.000199256	0.00269341	0.00208829	0.000866868	0.000502358	3.26257e-05	0	Bacteria;Firmicutes;Clostridia;Clostridiales;Syntrophomonadaceae;Dethiobacter;uncultured_bacterium;uncultured_bacterium_unclassified	AM778017	0.008
201402756|DCO_BRZ_Bv4v5|Serp_LIG_GOR1_11_65_Oct11_A2_Bv4v5|0.3%	0.000735649	0	0	0	0	0	0.00372482	0.0016001	4.3501e-05	3.71826e-05	Bacteria;Proteobacteria;Betaproteobacteria;Burkholderiales;Comamonadaceae;Rivibacter;uncultured_bacterium;uncultured_bacterium_unclassified	AM777985	0.00268097
201402876|DCO_BRZ_Bv4v5|Serp_LIG_GOR1_11_65_Oct11_A2_Bv4v5|1.3%	0.000716205	0	0	0	0.000210423	0.000189845	0.00226198	0.0022234	6.52514e-05	0	Bacteria;Proteobacteria;Deltaproteobacteria;Desulfovibrionales;Desulfonatronaceae;Desulfonatronum;uncultured_bacterium;uncultured_bacterium_unclassified	FJ638559	0.0134771
201394112|DCO_BRZ_Bv4v5|Serp_LIG_GOR1_11_65_Oct11_A2_Bv4v5|0.5%	0.00069514	0	0	0	0	0	0.00227553	0.00242807	0	0	Bacteria;Proteobacteria;Betaproteobacteria;Burkholderiales;Comamonadaceae;Comamonadaceae_unclassified;Comamonadaceae_unclassified;Comamonadaceae_unclassified	BAWN01000023	0.00536193
201398418|DCO_BRZ_Bv4v5|Serp_LIG_GOR1_11_65_Oct11_A2_Bv4v5|0.8%	0.000675695	0	0	0.000199256	0.000364733	0.000316408	0.000866868	0.00277227	1.08752e-05	0	Bacteria;Spirochaetae;Spirochaetes;Spirochaetales;Spirochaetaceae;Spirochaetaceae_uncultured;uncultured_Spirochaetes_bacterium;uncultured_Spirochaetes_bacterium_unclassified	FJ546390	0.00808625
310608128|DCO_BRZ_Bv4v5|Serp_Lig_GORupA_2013|0.0%|38	0.000654631	0	0	0	0.00192186	0.0019111	0	0	0.000717766	0.000619709	Bacteria;Bacteroidetes;Flavobacteriia;Flavobacteriales;Cryomorphaceae;Fluviicola;uncultured_Flexibacter_sp.;uncultured_Flexibacter_sp._unclassified	FN668188	0
201399851|DCO_BRZ_Bv4v5|Serp_LIG_GOR1_11_65_Oct11_A2_Bv4v5|13.6%	0.000620603	0	0	0	0.00015431	0.000177188	0.00138157	0.00201874	0.00022838	0.000223095	Bacteria;Candidate_division_OD1;uncultured_bacterium;uncultured_bacterium_unclassified;uncultured_bacterium_unclassified;uncultured_bacterium_unclassified;uncultured_bacterium_unclassified;uncultured_bacterium_unclassified	AY193175	0.133858
310608085|DCO_BRZ_Bv4v5|Serp_Lig_GORupA_2013|0.0%|133	0.000597917	0	0	0	0	2.53126e-05	0	0	0.00259918	0.00158646	Bacteria;Bacteroidetes;Sphingobacteriia;Sphingobacteriales;NS11-12_marine_group;uncultured_Flexibacteraceae_bacterium;uncultured_Flexibacteraceae_bacterium_unclassified;uncultured_Flexibacteraceae_bacterium_unclassified	FJ612200	0
201391513|DCO_BRZ_Bv4v5|Serp_LIG_GOR1_11_65_Oct11_A2_Bv4v5|10.2%	0.000560649	0	0	0	0.000589184	0.000518909	0.000460524	0.0019164	0.000119628	0.00014873	Bacteria;Bacteroidetes;Sphingobacteriia;Sphingobacteriales;CMW-169;uncultured_bacterium;uncultured_bacterium_unclassified;uncultured_bacterium_unclassified	FR828744	0.0698925
201395348|DCO_BRZ_Bv4v5|Serp_LIG_GOR1_11_65_Oct11_A2_Bv4v5|4.6%	0.000557408	0	0	0	7.0141e-05	5.06252e-05	0.00134094	0.00205595	0.000119628	4.95767e-05	Bacteria;Nitrospirae;Nitrospira;Nitrospirales;Nitrospiraceae;Nitrospiraceae_uncultured;Nitrospiraceae_unclassified;Nitrospiraceae_unclassified	KM221463	0.0455764
203494569|DCO_BRZ_Bv4v5|Serp_LIG_Gor_upA_Jul12_Bv4v5|100.0%	0.000555788	0	0	0	0.000266536	0.00410064	0	0	0	0	Bacteria;Proteobacteria;Proteobacteria_unclassified;Proteobacteria_unclassified;Proteobacteria_unclassified;Proteobacteria_unclassified;Proteobacteria_unclassified;Proteobacteria_unclassified	HQ840789	0.280105
201391972|DCO_BRZ_Bv4v5|Serp_LIG_GOR1_11_65_Oct11_A2_Bv4v5|3.7%	0.000546066	0	0	0	0.000224451	0.000670784	0.000934592	0.00184198	0	1.23942e-05	Bacteria;Firmicutes;Clostridia;Clostridiales;Ruminococcaceae;Incertae_Sedis;Incertae_Sedis_unclassified;Incertae_Sedis_unclassified	GU390190	0.016
310608124|DCO_BRZ_Bv4v5|Serp_Lig_GORupA_2013|0.5%|40	0.000529862	0	0	0	0.00192186	0.00122766	0	0	0.000815643	0.000223095	Bacteria;Proteobacteria;Betaproteobacteria;Burkholderiales;Comamonadaceae;Comamonadaceae_unclassified;Comamonadaceae_unclassified;Comamonadaceae_unclassified	EU801139	0
201402515|DCO_BRZ_Bv4v5|Serp_LIG_GOR1_11_65_Oct11_A2_Bv4v5|7.1%	0.000525001	0	0	6.64187e-05	0.00015431	0.000126563	0.000446979	0.00250249	0	0	Bacteria;Tenericutes;Mollicutes;RF9;RF9_unclassified;RF9_unclassified;RF9_unclassified;RF9_unclassified	JQ083746	0.060274
313036112|DCO_BRZ_Bv4v5|Serp_Lig_GOR1CDEF_2013|0.0%|1	0.000505556	0	0	0	0.000967946	0.000860629	0	9.30293e-06	0.000348008	0.00175997	Bacteria;Bacteroidetes;Sphingobacteriia;Sphingobacteriales;LiUU-11-161;uncultured_bacterium;uncultured_bacterium_unclassified;uncultured_bacterium_unclassified	AY509379	0
201397809|DCO_BRZ_Bv4v5|Serp_LIG_GOR1_11_65_Oct11_A2_Bv4v5|0.5%	0.000497454	0	0	0	0.000869748	0.000632815	0.00138157	0.000827961	0	4.95767e-05	Bacteria;Firmicutes;Clostridia;Clostridiales;Syntrophomonadaceae;Dethiobacter;uncultured_bacterium;uncultured_bacterium_unclassified	AM777965	0.00533333
201112141|DCO_BRZ_Bv4v5|Serp_LIG_BR2_back1_Jun12_Bv4v5|0.0%	0.000490973	0	0	0	0.000785579	0.000784691	0	0	0.00104402	0.00110308	Bacteria;Proteobacteria;Betaproteobacteria;Burkholderiales;Comamonadaceae;Comamonadaceae_unclassified;Comamonadaceae_unclassified;Comamonadaceae_unclassified	KC527620	0
201119657|DCO_BRZ_Bv4v5|Serp_LIG_BR2_back1_Jun12_Bv4v5|0.0%	0.000489353	0	0	0	0.00166936	0.00134157	1.35448e-05	9.30293e-06	0.000282756	0.000607315	Bacteria;Bacteroidetes;Flavobacteriia;Flavobacteriales;Flavobacteriaceae;Flavobacterium;Flavobacterium_succinicans;Flavobacterium_succinicans_unclassified	FR774598	0
201396241|DCO_BRZ_Bv4v5|Serp_LIG_GOR1_11_65_Oct11_A2_Bv4v5|2.1%	0.00047963	0	0	0	8.41692e-05	0.000253126	0.000988771	0.00182337	1.08752e-05	0	Bacteria;Firmicutes;Clostridia;Clostridiales;Caldicoprobacteraceae;Caldicoprobacter;uncultured_bacterium;uncultured_bacterium_unclassified	KC574888	0.0213333
201399455|DCO_BRZ_Bv4v5|Serp_LIG_GOR1_11_65_Oct11_A2_Bv4v5|16.2%	0.000460186	0	0	0	0	0	0.00180146	0.00140474	0	0	Bacteria;Bacteria_unclassified;Bacteria_unclassified;Bacteria_unclassified;Bacteria_unclassified;Bacteria_unclassified;Bacteria_unclassified;Bacteria_unclassified	JN869118	0.0673854
313052010|DCO_BRZ_Bv4v5|Serp_Lig_GOR1CDEF_2013|11.2%|1	0.000452084	0	0	0	0.00190783	0.0017972	0	9.30293e-06	0	0	Bacteria;Cyanobacteria;Melainabacteria;Caenarcaniphilales;Caenarcaniphilales_unclassified;Caenarcaniphilales_unclassified;Caenarcaniphilales_unclassified;Caenarcaniphilales_unclassified	JX105663	0.08
201401926|DCO_BRZ_Bv4v5|Serp_LIG_GOR1_11_65_Oct11_A2_Bv4v5|0.0%	0.000448843	0	0	0	0.000448902	0.000961879	0.000717875	0.00106053	0	2.47884e-05	Bacteria;Firmicutes;Clostridia;Clostridiales;P._palm_C-A_51;uncultured_bacterium;uncultured_bacterium_unclassified;uncultured_bacterium_unclassified	AM778001	0
201393533|DCO_BRZ_Bv4v5|Serp_LIG_GOR1_11_65_Oct11_A2_Bv4v5|13.1%	0.000439121	0	0	0	0.00015431	0.000189845	0.000744965	0.00141405	0.000195754	0.000247884	Bacteria;Candidate_division_OD1;uncultured_bacterium;uncultured_bacterium_unclassified;uncultured_bacterium_unclassified;uncultured_bacterium_unclassified;uncultured_bacterium_unclassified;uncultured_bacterium_unclassified	AY193175	0.128609
201396098|DCO_BRZ_Bv4v5|Serp_LIG_GOR1_11_65_Oct11_A2_Bv4v5|0.8%	0.00043426	0	0	0	0	0	0.000609517	0.00206525	1.08752e-05	0	Bacteria;Proteobacteria;Deltaproteobacteria;Desulfovibrionales;Desulfonatronaceae;Desulfonatronum;uncultured_bacterium;uncultured_bacterium_unclassified	FJ638559	0.00808625
201395664|DCO_BRZ_Bv4v5|Serp_LIG_GOR1_11_65_Oct11_A2_Bv4v5|8.4%	0.000431019	0	0	0	0.00112226	0.000999848	0.000176083	0.000567479	0.000195754	0.000185913	Bacteria;Chlorobi;Ignavibacteria;Ignavibacteriales;Ignavibacteriales_unclassified;Ignavibacteriales_unclassified;Ignavibacteriales_unclassified;Ignavibacteriales_unclassified	KM205499	0.0754717
201398493|DCO_BRZ_Bv4v5|Serp_LIG_GOR1_11_65_Oct11_A2_Bv4v5|1.1%	0.000426158	0	0	0	0.000168338	0.000417658	0.00148993	0.000995414	1.08752e-05	0	Bacteria;Proteobacteria;Gammaproteobacteria;Methylococcales;Methylococcaceae;Methylomonas;uncultured_bacterium;uncultured_bacterium_unclassified	AY424818	0.0106952
201397905|DCO_BRZ_Bv4v5|Serp_LIG_GOR1_11_65_Oct11_A2_Bv4v5|7.2%	0.000405093	0	0	0	0.000575156	0.00082266	0.0003928	0.000446541	0.000271881	0.000520556	Bacteria;WCHB1-60;uncultured_microorganism;uncultured_microorganism_unclassified;uncultured_microorganism_unclassified;uncultured_microorganism_unclassified;uncultured_microorganism_unclassified;uncultured_microorganism_unclassified	KC852973	0.032
201395440|DCO_BRZ_Bv4v5|Serp_LIG_GOR1_11_65_Oct11_A2_Bv4v5|2.9%	0.000401852	0	0	6.64187e-05	0	0	0.00197754	0.000939596	0	0	Bacteria;Proteobacteria;Betaproteobacteria;Burkholderiales;Alcaligenaceae;Alcaligenaceae_uncultured;Alcaligenaceae_unclassified;Alcaligenaceae_unclassified	KC836774	0.0026738
310608460|DCO_BRZ_Bv4v5|Serp_Lig_GORupA_2013|0.3%|10	0.000380788	0	0	0	0.00141685	0.0013036	0	0	0.000337132	0	Bacteria;Bacteroidetes;Cytophagia;Cytophagales;Cytophagaceae;Arcicella;uncultured_bacterium;uncultured_bacterium_unclassified	FJ849076	0.00271003
201098044|DCO_BRZ_Bv4v5|Serp_LIG_BR2_back1_Jun12_Bv4v5|0.0%	0.000372686	0	0	6.64187e-05	0.00085572	0.000961879	0	0	0.000598138	0.000458585	Bacteria;Proteobacteria;Betaproteobacteria;Burkholderiales;Comamonadaceae;Albidiferax;Albidiferax_unclassified;Albidiferax_unclassified	KF841337	0
310608087|DCO_BRZ_Bv4v5|Serp_Lig_GORupA_2013|1.3%|92	0.000372686	0	0	0	0	1.26563e-05	0	0	0.00201192	0.000545344	Bacteria;Proteobacteria;Alphaproteobacteria;Sphingomonadales;Sphingomonadaceae;Sphingomonadaceae_unclassified;Sphingomonadaceae_unclassified;Sphingomonadaceae_unclassified	KC886781	0.013369
310608132|DCO_BRZ_Bv4v5|Serp_Lig_GORupA_2013|5.6%|37	0.000369445	0	0	0	0.00127657	0.000430314	0	0	0.000565512	0.000632103	Bacteria;Planctomycetes;Planctomycetacia;Planctomycetales;Planctomycetaceae;Pirellula;Pirellula_unclassified;Pirellula_unclassified	KF827055	0.0402145
310608567|DCO_BRZ_Bv4v5|Serp_Lig_GORupA_2013|5.4%|9	0.000366204	0	0	0	0.00148699	0.00137954	0	0	0.000119628	0	Bacteria;Proteobacteria;Alphaproteobacteria;Sphingomonadales;SWB04;uncultured_bacterium;uncultured_bacterium_unclassified;uncultured_bacterium_unclassified	HM128704	0.00808625
201389281|DCO_BRZ_Bv4v5|Serp_LIG_GOR1_11_65_Oct11_A2_Bv4v5|12.0%	0.000361343	0	0	6.64187e-05	9.81974e-05	0	0.00246516	0.000306997	0	0	Bacteria;Chloroflexi;Anaerolineae;Anaerolineales;Anaerolineaceae;Anaerolineaceae_unclassified;Anaerolineaceae_unclassified;Anaerolineaceae_unclassified	JN672492	0.0989305
201404192|DCO_BRZ_Bv4v5|Serp_LIG_GOR1_11_65_Oct11_A2_Bv4v5|0.3%	0.000354862	0	0	0	0	0	0.00209945	0.000586085	0	1.23942e-05	Bacteria;Deinococcus-Thermus;Deinococci;Deinococcales;Trueperaceae;Truepera;uncultured_bacterium;uncultured_bacterium_unclassified	AM777992	0.00269542
310608112|DCO_BRZ_Bv4v5|Serp_Lig_GORupA_2013|0.3%|47	0.000354862	0	0	0	0.00122045	0.0010125	0	0	0	0.000644498	Bacteria;Verrucomicrobia;Verrucomicrobiae;Verrucomicrobiales;Verrucomicrobiaceae;Luteolibacter;Luteolibacter_algae;Luteolibacter_algae_unclassified	AB331893	0.00266667
201388584|DCO_BRZ_Bv4v5|Serp_LIG_GOR1_11_65_Oct11_A2_Bv4v5|13.9%	0.000353241	0	0	0	9.81974e-05	2.53126e-05	0.00104295	0.00117217	4.3501e-05	2.47884e-05	Bacteria;Candidate_division_OD1;uncultured_bacterium;uncultured_bacterium_unclassified;uncultured_bacterium_unclassified;uncultured_bacterium_unclassified;uncultured_bacterium_unclassified;uncultured_bacterium_unclassified	HQ184020	0.132979
201101107|DCO_BRZ_Bv4v5|Serp_LIG_BR2_back1_Jun12_Bv4v5|0.0%	0.000343519	0	0	0	0.00137476	0.00144282	0	0	0	0	Bacteria;Proteobacteria;Betaproteobacteria;Burkholderiales;Comamonadaceae;Leptothrix;uncultured_bacterium;uncultured_bacterium_unclassified	EU015116	0
310612867|DCO_BRZ_Bv4v5|Serp_Lig_GORupA_2013|6.2%|2	0.000337038	0	0	0	0.00140282	0.00131626	0	0	2.17505e-05	2.47884e-05	Bacteria;Bacteroidetes;Flavobacteriia;Flavobacteriales;Flavobacteriaceae;Maritimimonas;uncultured_bacterium;uncultured_bacterium_unclassified	EU808394	0.00269542
310608699|DCO_BRZ_Bv4v5|Serp_Lig_GORupA_2013|0.0%|8	0.000335417	0	0	0	0.0011924	0.000810004	0	0	0.00020663	0.000483373	Bacteria;Fusobacteria;Fusobacteriia;Fusobacteriales;Fusobacteriaceae;Cetobacterium;uncultured_bacterium;uncultured_bacterium_unclassified	GQ360014	0
310608185|DCO_BRZ_Bv4v5|Serp_Lig_GORupA_2013|0.5%|20	0.000333797	0	0	0	0.00129059	0.000810004	0	0	0.000424134	0.000136336	Bacteria;Proteobacteria;Betaproteobacteria;Burkholderiales;Comamonadaceae;Comamonadaceae_unclassified;Comamonadaceae_unclassified;Comamonadaceae_unclassified	JX222725	0.00268097
203494373|DCO_BRZ_Bv4v5|Serp_LIG_Gor_upA_Jul12_Bv4v5|0.5%	0.000330556	0	0	0	0.00123448	0.00146813	0	0	0	0	Bacteria;Bacteroidetes;Flavobacteriia;Flavobacteriales;Flavobacteriaceae;Flavobacterium;Flavobacterium_unclassified;Flavobacterium_unclassified	EU057851	0.00542005
201136119|DCO_BRZ_Bv4v5|Serp_LIG_BR2_back1_Jun12_Bv4v5|4.9%	0.000328936	9.60707e-05	0	0	0.000476959	0.000544221	0	0	0.00066339	0.000743651	Bacteria;Bacteroidetes;Sphingobacteriia;Sphingobacteriales;NS11-12_marine_group;uncultured_bacterium;uncultured_bacterium_unclassified;uncultured_bacterium_unclassified	HM129006	0.0215054
201401678|DCO_BRZ_Bv4v5|Serp_LIG_GOR1_11_65_Oct11_A2_Bv4v5|0.3%	0.000324075	0	0	0	0.000224451	0	0.000636606	0.0012745	0	0	Bacteria;Bacteroidetes;Bacteroidia;Bacteroidales;ML635J-40_aquatic_group;uncultured_bacterium;uncultured_bacterium_unclassified;uncultured_bacterium_unclassified	AM778010	0.00269542
201398803|DCO_BRZ_Bv4v5|Serp_LIG_GOR1_11_65_Oct11_A2_Bv4v5|7.3%	0.000309491	0	0	0	0.000126254	0.000164532	0.000446979	0.00108844	0.000141378	7.43651e-05	Bacteria;Bacteroidetes;Sphingobacteriia;Sphingobacteriales;WCHB1-69;WCHB1-69_unclassified;WCHB1-69_unclassified;WCHB1-69_unclassified	GQ132450	0.0564516
201397780|DCO_BRZ_Bv4v5|Serp_LIG_GOR1_11_65_Oct11_A2_Bv4v5|0.0%	0.000307871	0	0	0	0	0.0017086	0	0	0.000598138	0	Bacteria;Bacteroidetes;Bacteroidia;Bacteroidales;ML635J-40_aquatic_group;uncultured_bacterium;uncultured_bacterium_unclassified;uncultured_bacterium_unclassified	AM778016	0
201396270|DCO_BRZ_Bv4v5|Serp_LIG_GOR1_11_65_Oct11_A2_Bv4v5|1.1%	0.00030301	0	0	0	1.40282e-05	0	0.00167956	0.000567479	1.08752e-05	0	Bacteria;Deinococcus-Thermus;Deinococci;Deinococcales;Trueperaceae;Truepera;uncultured_bacterium;uncultured_bacterium_unclassified	AM777992	0.0107817
310608240|DCO_BRZ_Bv4v5|Serp_Lig_GORupA_2013|0.0%|15	0.000285186	0	0	0	0	0	0	0	0.000271881	0.00187152	Bacteria;Firmicutes;Bacilli;Bacillales;Family_XII;Exiguobacterium;Exiguobacterium_sp._AT1b;Exiguobacterium_sp._AT1b_unclassified	CP001615	0
310608358|DCO_BRZ_Bv4v5|Serp_Lig_GORupA_2013|17.9%|12	0.000275463	0	0	0	0.000140282	0.000202501	0	0	0.000217505	0.00153688	Bacteria;Candidate_division_OP11;uncultured_bacterium;uncultured_bacterium_unclassified;uncultured_bacterium_unclassified;uncultured_bacterium_unclassified;uncultured_bacterium_unclassified;uncultured_bacterium_unclassified	KC329589	0.0775401
201137152|DCO_BRZ_Bv4v5|Serp_LIG_BR2_back1_Jun12_Bv4v5|0.3%	0.000273843	1.92141e-05	0	0	0	0	0.000216717	0.00106984	0	0.000458585	Bacteria;Proteobacteria;Gammaproteobacteria;Xanthomonadales;Xanthomonadaceae;Silanimonas;Silanimonas_lenta_DSM_16282;Silanimonas_lenta_DSM_16282_unclassified	KC170377	0.00266667
201132768|DCO_BRZ_Bv4v5|Serp_LIG_BR2_back1_Jun12_Bv4v5|0.0%	0.000270602	0	0.000305764	0	0.000505015	0.000202501	0	3.72117e-05	0.00068514	0.000421402	Bacteria;Proteobacteria;Alphaproteobacteria;Rickettsiales;AKIW1012;Caedibacter_caryophilus;Caedibacter_caryophilus_unclassified;Caedibacter_caryophilus_unclassified	X71837	0
201398472|DCO_BRZ_Bv4v5|Serp_LIG_GOR1_11_65_Oct11_A2_Bv4v5|0.8%	0.000268982	0	0	0	0.000112226	0.000189845	0.000663696	0.000865173	1.08752e-05	0	Bacteria;Firmicutes;Clostridia;Thermoanaerobacterales;SRB2;uncultured_bacterium;uncultured_bacterium_unclassified;uncultured_bacterium_unclassified	AM778028	0.008
203494428|DCO_BRZ_Bv4v5|Serp_LIG_Gor_upA_Jul12_Bv4v5|3.5%	0.000264121	0	0	0	0.000785579	0.00135422	0	0	0	0	Bacteria;Bacteroidetes;Sphingobacteriia;Sphingobacteriales;Chitinophagaceae;Chitinophaga;uncultured_bacterium;uncultured_bacterium_unclassified	HM124372	0.0349462
201389714|DCO_BRZ_Bv4v5|Serp_LIG_GOR1_11_65_Oct11_A2_Bv4v5|7.7%	0.00026088	0	0	0	0	0	0.000176083	0.00137683	0	0	Bacteria;Proteobacteria;Gammaproteobacteria;Methylococcales;Methylococcaceae;Methyloglobulus;uncultured_bacterium;uncultured_bacterium_unclassified	JX298432	0.0373333
201402831|DCO_BRZ_Bv4v5|Serp_LIG_GOR1_11_65_Oct11_A2_Bv4v5|4.0%	0.00025926	0	0	0	1.40282e-05	2.53126e-05	0.0003928	0.00113496	6.52514e-05	0	Bacteria;Candidate_division_OD1;uncultured_bacterium;uncultured_bacterium_unclassified;uncultured_bacterium_unclassified;uncultured_bacterium_unclassified;uncultured_bacterium_unclassified;uncultured_bacterium_unclassified	FJ792449	0.0398936
310611417|DCO_BRZ_Bv4v5|Serp_Lig_GORupA_2013|10.1%|2	0.000257639	0	0	0	0.00108017	0.000961879	0	0	3.26257e-05	3.71826e-05	Bacteria;Proteobacteria;Gammaproteobacteria;Gammaproteobacteria_unclassified;Gammaproteobacteria_unclassified;Gammaproteobacteria_unclassified;Gammaproteobacteria_unclassified;Gammaproteobacteria_unclassified	KC492847	0.0561497
201122497|DCO_BRZ_Bv4v5|Serp_LIG_BR2_back1_Jun12_Bv4v5|4.6%	0.000252778	0	4.36805e-05	6.64187e-05	0.000266536	0.000126563	0.000433434	0.000800052	3.26257e-05	3.71826e-05	Bacteria;Proteobacteria;Alphaproteobacteria;Sphingomonadales;SWB04;uncultured_bacterium;uncultured_bacterium_unclassified;uncultured_bacterium_unclassified	HM128704	0.0107817
201399420|DCO_BRZ_Bv4v5|Serp_LIG_GOR1_11_65_Oct11_A2_Bv4v5|8.0%	0.000252778	0	0	0	9.81974e-05	1.26563e-05	0.00036571	0.00112565	0	0	Bacteria;Spirochaetae;Spirochaetes;Spirochaetales;Leptospiraceae;Leptospira;uncultured_bacterium;uncultured_bacterium_unclassified	KJ701750	0.0697051
201390393|DCO_BRZ_Bv4v5|Serp_LIG_GOR1_11_65_Oct11_A2_Bv4v5|6.9%	0.000249537	0	0	0	0.000406818	0.000202501	0.000474068	0.000483752	0.000184879	6.19709e-05	Bacteria;Candidate_division_OD1;Candidate_division_OD1_unclassified;Candidate_division_OD1_unclassified;Candidate_division_OD1_unclassified;Candidate_division_OD1_unclassified;Candidate_division_OD1_unclassified;Candidate_division_OD1_unclassified	KC574892	0.0345745
201400206|DCO_BRZ_Bv4v5|Serp_LIG_GOR1_11_65_Oct11_A2_Bv4v5|0.5%	0.000249537	0	0	6.64187e-05	5.61128e-05	0	0.00123258	0.00053957	0	0	Bacteria;Bacteroidetes;Bacteroidia;Bacteroidales;ML635J-40_aquatic_group;uncultured_bacterium;uncultured_bacterium_unclassified;uncultured_bacterium_unclassified	AM778003	0.00539084
201130496|DCO_BRZ_Bv4v5|Serp_LIG_BR2_back1_Jun12_Bv4v5|0.0%	0.000246297	0	0	0	0.000659325	0.00112641	0	7.44235e-05	7.61267e-05	1.23942e-05	Bacteria;Proteobacteria;Betaproteobacteria;Burkholderiales;Comamonadaceae;Aquabacterium;Aquabacterium_unclassified;Aquabacterium_unclassified	AF035052	0
201395606|DCO_BRZ_Bv4v5|Serp_LIG_GOR1_11_65_Oct11_A2_Bv4v5|13.9%	0.000244676	0	0	0	4.20846e-05	2.53126e-05	0.000609517	0.00092099	0	2.47884e-05	Bacteria;Candidate_division_OD1;uncultured_bacterium;uncultured_bacterium_unclassified;uncultured_bacterium_unclassified;uncultured_bacterium_unclassified;uncultured_bacterium_unclassified;uncultured_bacterium_unclassified	HQ184020	0.138298
313026254|DCO_BRZ_Bv4v5|Serp_Lig_GOR1CDEF_2013|3.3%|1	0.000244676	0	0	0	0.00123448	0.000784691	0	9.30293e-06	0	0	Bacteria;Bacteroidetes;Sphingobacteriia;Sphingobacteriales;Saprospiraceae;Lewinella;uncultured_Bacteroidetes_bacterium;uncultured_Bacteroidetes_bacterium_unclassified	AF445729	0.0330578
310609691|DCO_BRZ_Bv4v5|Serp_Lig_GORupA_2013|5.6%|4	0.000236574	0	0	0	0.00124851	0.000455627	0	0	9.78772e-05	0.00014873	Bacteria;Planctomycetes;Planctomycetacia;Planctomycetales;Planctomycetaceae;Pirellula;uncultured_bacterium;uncultured_bacterium_unclassified	JN869066	0.0107239
201391257|DCO_BRZ_Bv4v5|Serp_LIG_GOR1_11_65_Oct11_A2_Bv4v5|8.8%	0.000226852	0	0	0	0	0.000215157	0.000772054	0.000586085	1.08752e-05	2.47884e-05	Bacteria;Planctomycetes;Phycisphaerae;WD2101_soil_group;WD2101_soil_group_unclassified;WD2101_soil_group_unclassified;WD2101_soil_group_unclassified;WD2101_soil_group_unclassified	LN573911	0.072
310608198|DCO_BRZ_Bv4v5|Serp_Lig_GORupA_2013|4.0%|19	0.000225232	0	0	0	0.000659325	0.000493596	0	0	0.000369758	0.00023549	Bacteria;Planctomycetes;Planctomycetacia;Planctomycetales;Planctomycetaceae;Planctomyces;Planctomyces_unclassified;Planctomyces_unclassified	CU927823	0.0402145
204263612|DCO_BRZ_Bv4v5|Serp_LIG_GOR1_11_65_Oct11_A2_Bv4v5|0.3%	0.000223611	0	0	0.000199256	5.61128e-05	5.06252e-05	0.000907502	0.000465147	7.61267e-05	3.71826e-05	Bacteria;Actinobacteria;Coriobacteriia;Coriobacteriales;Coriobacteriaceae;Coriobacteriaceae_uncultured;Coriobacteriaceae_unclassified;Coriobacteriaceae_unclassified	AM777984	0.00265957
310608191|DCO_BRZ_Bv4v5|Serp_Lig_GORupA_2013|0.5%|20	0.000223611	0	0	0	0.000617241	0.000594846	0	0	0.00043501	8.67593e-05	Bacteria;Proteobacteria;Betaproteobacteria;Burkholderiales;Comamonadaceae;Comamonadaceae_unclassified;Comamonadaceae_unclassified;Comamonadaceae_unclassified	JF697453	0.00536193
310608268|DCO_BRZ_Bv4v5|Serp_Lig_GORupA_2013|5.3%|14	0.000220371	0	0	0	0.000603212	0.000430314	0	0	0.000239255	0.000458585	Bacteria;Planctomycetes;Planctomycetacia;Planctomycetales;Planctomycetaceae;Planctomycetaceae_uncultured;Planctomycetaceae_unclassified;Planctomycetaceae_unclassified	KJ955649	0.0534759
201391627|DCO_BRZ_Bv4v5|Serp_LIG_GOR1_11_65_Oct11_A2_Bv4v5|0.5%	0.00021713	0	0	0	0.00015431	7.59378e-05	0.000772054	0.000465147	6.52514e-05	4.95767e-05	Bacteria;Firmicutes;Clostridia;Clostridiales;Syntrophomonadaceae;Dethiobacter;uncultured_bacterium;uncultured_bacterium_unclassified	DQ088769	0.00533333
203494440|DCO_BRZ_Bv4v5|Serp_LIG_Gor_upA_Jul12_Bv4v5|0.5%	0.000210648	0	0	0	0.000771551	0.00092391	0	0	0	2.47884e-05	Bacteria;Bacteroidetes;Flavobacteriia;Flavobacteriales;Flavobacteriaceae;Flavobacterium;Flavobacterium_unclassified;Flavobacterium_unclassified	FJ820431	0.00540541
310608146|DCO_BRZ_Bv4v5|Serp_Lig_GORupA_2013|0.5%|28	0.000209028	0	0	0	4.20846e-05	1.26563e-05	0	0	0.000609013	0.000855199	Bacteria;Proteobacteria;Betaproteobacteria;Burkholderiales;Burkholderiaceae;Polynucleobacter;Polynucleobacter_cosmopolitanus;Polynucleobacter_cosmopolitanus_unclassified	AB452972	0.00536193
310608705|DCO_BRZ_Bv4v5|Serp_Lig_GORupA_2013|3.7%|8	0.000207408	0	0	0	0.000168338	8.85941e-05	0	0	0.000174004	0.00115266	Bacteria;Proteobacteria;Gammaproteobacteria;Legionellales;Legionellaceae;Legionella;uncultured_gamma_proteobacterium;uncultured_gamma_proteobacterium_unclassified	EF520565	0.04
310608111|DCO_BRZ_Bv4v5|Serp_Lig_GORupA_2013|0.0%|50	0.000202547	0	0	0	0	0	0	0	0.0013594	0	Bacteria;Verrucomicrobia;Verrucomicrobiae;Verrucomicrobiales;Verrucomicrobiaceae;Luteolibacter;Luteolibacter_algae;Luteolibacter_algae_unclassified	AB331893	0
310608166|DCO_BRZ_Bv4v5|Serp_Lig_GORupA_2013|1.3%|23	0.000202547	0	0	0	0.000140282	8.85941e-05	0	0	0.000348008	0.000941958	Bacteria;Proteobacteria;Gammaproteobacteria;Legionellales;Legionellaceae;Legionella;Legionella_unclassified;Legionella_unclassified	JF174890	0.0133333
201395203|DCO_BRZ_Bv4v5|Serp_LIG_GOR1_11_65_Oct11_A2_Bv4v5|13.9%	0.000199306	0	0	0	9.81974e-05	0	0.000487613	0.000679114	0	8.67593e-05	Bacteria;Candidate_division_OD1;uncultured_bacterium;uncultured_bacterium_unclassified;uncultured_bacterium_unclassified;uncultured_bacterium_unclassified;uncultured_bacterium_unclassified;uncultured_bacterium_unclassified	AY193175	0.136483
310608199|DCO_BRZ_Bv4v5|Serp_Lig_GORupA_2013|0.5%|19	0.000199306	0	0	0	0.00046293	0.000417658	0	0	0.00043501	0.000210701	Bacteria;Proteobacteria;Betaproteobacteria;Burkholderiales;Comamonadaceae;Limnohabitans;Limnohabitans_unclassified;Limnohabitans_unclassified	HF968566	0.00536193
310612993|DCO_BRZ_Bv4v5|Serp_Lig_GORupA_2013|2.7%|2	0.000196065	0	0	0	0.000925861	0.000670784	0	0	2.17505e-05	0	Bacteria;Proteobacteria;Gammaproteobacteria;Methylococcales;Methylococcaceae;Methylococcaceae_unclassified;Methylococcaceae_unclassified;Methylococcaceae_unclassified	HM921108	0.0240642
201401534|DCO_BRZ_Bv4v5|Serp_LIG_GOR1_11_65_Oct11_A2_Bv4v5|1.1%	0.000194445	0	0	0	9.81974e-05	0.00010125	0.000541793	0.000604691	0	0	Bacteria;Firmicutes;Clostridia;Clostridia_unclassified;Clostridia_unclassified;Clostridia_unclassified;Clostridia_unclassified;Clostridia_unclassified	DQ088758	0.0106667
310608131|DCO_BRZ_Bv4v5|Serp_Lig_GORupA_2013|5.4%|38	0.000194445	0	0	0	0.00046293	0.000189845	0	0	0.000609013	0.000198307	Bacteria;Proteobacteria;Alphaproteobacteria;Rickettsiales;Rickettsiaceae;Rickettsia;Rickettsia_unclassified;Rickettsia_unclassified	HG315614	0.0483871
201400118|DCO_BRZ_Bv4v5|Serp_LIG_GOR1_11_65_Oct11_A2_Bv4v5|4.5%	0.000192824	0	0	0	0	0	0.000609517	0.000688417	0	0	Bacteria;Firmicutes;Clostridia;Clostridiales;Caldicoprobacteraceae;Caldicoprobacter;Caldicoprobacter_unclassified;Caldicoprobacter_unclassified	HQ156044	0.024
310608172|DCO_BRZ_Bv4v5|Serp_Lig_GORupA_2013|5.4%|21	0.000192824	0	0	0	0.0005471	0.000189845	0	0	0.000369758	0.00038422	Bacteria;Planctomycetes;Planctomycetacia;Planctomycetales;Planctomycetaceae;Pirellula;Pirellula_unclassified;Pirellula_unclassified	JN869066	0.0320856
201120505|DCO_BRZ_Bv4v5|Serp_LIG_BR2_back1_Jun12_Bv4v5|0.5%	0.000191204	1.92141e-05	0	0	0.000603212	0.000860629	0	0	6.52514e-05	0	Bacteria;Bacteroidetes;Flavobacteriia;Flavobacteriales;Flavobacteriaceae;Flavobacterium;Flavobacterium_unclassified;Flavobacterium_unclassified	KC189636	0
201395886|DCO_BRZ_Bv4v5|Serp_LIG_GOR1_11_65_Oct11_A2_Bv4v5|0.3%	0.000191204	0	0	0	0	0	0.000528248	0.000734932	0	0	Bacteria;Firmicutes;Clostridia;Thermoanaerobacterales;SRB2;SRB2_unclassified;SRB2_unclassified;SRB2_unclassified	AB476673	0.00266667
200642667|DCO_BRZ_Bv4v5|Serp_LIG_BR2_back2_Jun12_Bv4v5|4.8%	0.000189584	0	2.18403e-05	0	0.000336677	0.000329064	0	0	0.000293631	0.000483373	Bacteria;Planctomycetes;Planctomycetacia;Planctomycetales;Planctomycetaceae;Gemmata;uncultured_planctomycete;uncultured_planctomycete_unclassified	AB862914	0.0374332
201402392|DCO_BRZ_Bv4v5|Serp_LIG_GOR1_11_65_Oct11_A2_Bv4v5|0.0%	0.000189584	0	0	0	0.000490987	0.000607503	0.000352165	5.58176e-05	2.17505e-05	0	Bacteria;Firmicutes;Clostridia;Clostridiales;Syntrophomonadaceae;Dethiobacter;uncultured_bacterium;uncultured_bacterium_unclassified	AM777965	0
310630463|DCO_BRZ_Bv4v5|Serp_Lig_GORupA_2013|4.5%|1	0.000189584	0	0	0	0.00120642	0.000367033	0	0	2.17505e-05	0	Bacteria;Proteobacteria;Gammaproteobacteria;NKB5;NKB5_unclassified;NKB5_unclassified;NKB5_unclassified;NKB5_unclassified	HQ738650	0.0450928
321271356|DCO_BRZ_Bv4v5|Serp_Lig_GOR1AB_2013|0.3%	0.000189584	0	0	0	0	0	0	0	0.000391509	0.00100393	Bacteria;Proteobacteria;Gammaproteobacteria;Xanthomonadales;Xanthomonadaceae;Silanimonas;uncultured_bacterium;uncultured_bacterium_unclassified	AM778014	0.00266667
201130339|DCO_BRZ_Bv4v5|Serp_LIG_BR2_back1_Jun12_Bv4v5|7.9%	0.000186343	0	6.55208e-05	0	0.000575156	0.000506252	0	0	0.000108752	0.000260278	Bacteria;Bacteroidetes;Flavobacteriia;Flavobacteriales;NS9_marine_group;uncultured_bacterium;uncultured_bacterium_unclassified;uncultured_bacterium_unclassified	KC189763	0.00271003
203494420|DCO_BRZ_Bv4v5|Serp_LIG_Gor_upA_Jul12_Bv4v5|0.5%	0.000186343	0	0	0	0.000799607	0.000734066	0	0	0	0	Bacteria;Bacteroidetes;Flavobacteriia;Flavobacteriales;Flavobacteriaceae;Flavobacterium;Flavobacterium_unclassified;Flavobacterium_unclassified	JF697385	0.00542005
310608155|DCO_BRZ_Bv4v5|Serp_Lig_GORupA_2013|0.0%|25	0.000186343	0	0	0	0.000406818	0.000126563	0	0	0.000826518	0	Bacteria;Proteobacteria;Betaproteobacteria;Burkholderiales;Burkholderiaceae;Polynucleobacter;Polynucleobacter_acidiphobus;Polynucleobacter_acidiphobus_unclassified	FM208180	0
201127648|DCO_BRZ_Bv4v5|Serp_LIG_BR2_back1_Jun12_Bv4v5|1.9%	0.000184722	0	0	6.64187e-05	0.000350705	0.000442971	0	0	0.000315382	0.00029746	Bacteria;Proteobacteria;Betaproteobacteria;Burkholderiales;Comamonadaceae;Comamonadaceae_unclassified;Comamonadaceae_unclassified;Comamonadaceae_unclassified	JF697503	0.00536193
201133615|DCO_BRZ_Bv4v5|Serp_LIG_BR2_back1_Jun12_Bv4v5|0.5%	0.000183102	0	0	0	0.000350705	0.000215157	0	0	0.000772142	0	Bacteria;Bacteroidetes;Sphingobacteriia;Sphingobacteriales;Sphingobacteriaceae;Solitalea;uncultured_bacterium;uncultured_bacterium_unclassified	EU802039	0.00269542
203494448|DCO_BRZ_Bv4v5|Serp_LIG_Gor_upA_Jul12_Bv4v5|0.5%	0.000183102	0	0	0	0.000659325	0.000835316	0	0	0	0	Bacteria;Bacteroidetes;Flavobacteriia;Flavobacteriales;Flavobacteriaceae;Flavobacterium;Flavobacterium_unclassified;Flavobacterium_unclassified	KC886814	0.00542005
201116056|DCO_BRZ_Bv4v5|Serp_LIG_BR2_back1_Jun12_Bv4v5|8.8%	0.000181482	1.92141e-05	0	0	0.000406818	0.00092391	0	0	0	0.000111548	Bacteria;Proteobacteria;Gammaproteobacteria;Gammaproteobacteria_unclassified;Gammaproteobacteria_unclassified;Gammaproteobacteria_unclassified;Gammaproteobacteria_unclassified;Gammaproteobacteria_unclassified	KC492847	0.0588235
310608149|DCO_BRZ_Bv4v5|Serp_Lig_GORupA_2013|0.8%|27	0.000181482	0	0	0	9.81974e-05	8.85941e-05	0	0	0.000500261	0.000644498	Bacteria;Actinobacteria;Actinobacteria;Micrococcales;Microbacteriaceae;Candidatus_Planktoluna;uncultured_bacterium;uncultured_bacterium_unclassified	HM128717	0
205072761|DCO_BRZ_Bv4v5|Serp_LIG_BR2_back1_Jun12_Bv4v5|0.0%	0.000179861	1.92141e-05	6.55208e-05	0	0.000687382	0.000721409	0	0	0	1.23942e-05	Bacteria;Bacteroidetes;Flavobacteriia;Flavobacteriales;Flavobacteriaceae;Flavobacterium;Flavobacterium_psychrolimnae;Flavobacterium_psychrolimnae_unclassified	JN038598	0
200642224|DCO_BRZ_Bv4v5|Serp_LIG_BR2_back2_Jun12_Bv4v5|0.8%	0.000176621	0	0	0	1.40282e-05	5.06252e-05	0.000297986	0.000707023	6.52514e-05	0	Bacteria;Proteobacteria;Alphaproteobacteria;Rickettsiales;Rickettsiales_Incertae_Sedis;Candidatus_Odyssella;uncultured_bacterium;uncultured_bacterium_unclassified	JQ923905	0
200648968|DCO_BRZ_Bv4v5|Serp_LIG_BR2_back2_Jun12_Bv4v5|18.7%	0.000176621	0	2.18403e-05	0	0.000196395	0.000544221	0	0	3.26257e-05	0.000594921	Bacteria;Candidate_division_OP11;Candidate_division_OP11_unclassified;Candidate_division_OP11_unclassified;Candidate_division_OP11_unclassified;Candidate_division_OP11_unclassified;Candidate_division_OP11_unclassified;Candidate_division_OP11_unclassified	DQ404831	0.173333
201142991|DCO_BRZ_Bv4v5|Serp_LIG_BR2_back1_Jun12_Bv4v5|0.0%	0.000176621	0	0	0	0.00039279	0.000291095	0	9.30293e-06	0.000304507	0.000359431	Bacteria;Proteobacteria;Alphaproteobacteria;Rickettsiales;Rickettsiaceae;Rickettsia;Rickettsia_unclassified;Rickettsia_unclassified	JX105713	0
201394807|DCO_BRZ_Bv4v5|Serp_LIG_GOR1_11_65_Oct11_A2_Bv4v5|8.0%	0.000176621	0	0	0	0.000182367	8.85941e-05	0.000135448	0.000288391	0.000315382	0.00023549	Bacteria;Candidate_division_OD1;Candidate_division_OD1_unclassified;Candidate_division_OD1_unclassified;Candidate_division_OD1_unclassified;Candidate_division_OD1_unclassified;Candidate_division_OD1_unclassified;Candidate_division_OD1_unclassified	KC574892	0.037234
201397443|DCO_BRZ_Bv4v5|Serp_LIG_GOR1_11_65_Oct11_A2_Bv4v5|4.0%	0.000176621	0	0	0	0.00015431	0.000227813	0.000595972	0.000260482	3.26257e-05	6.19709e-05	Bacteria;Firmicutes;Clostridia;Clostridiales;Syntrophomonadaceae;Syntrophomonadaceae_uncultured;Syntrophomonadaceae_unclassified;Syntrophomonadaceae_unclassified	FJ203016	0.0425532
201395216|DCO_BRZ_Bv4v5|Serp_LIG_GOR1_11_65_Oct11_A2_Bv4v5|8.3%	0.000170139	0	0	0.000132837	0.000126254	0.000278439	0.000446979	0.000362814	0	0	Bacteria;Planctomycetes;Phycisphaerae;S15A-MN16;uncultured_soil_bacterium;uncultured_soil_bacterium_unclassified;uncultured_soil_bacterium_unclassified;uncultured_soil_bacterium_unclassified	FQ658658	0.0213333
310608464|DCO_BRZ_Bv4v5|Serp_Lig_GORupA_2013|5.1%|10	0.000168519	0	0	0	0.000350705	0.000468283	0	0	0.00020663	0.000285066	Bacteria;Planctomycetes;Planctomycetacia;Planctomycetales;Planctomycetaceae;Planctomyces;Planctomyces_unclassified;Planctomyces_unclassified	JN486339	0.0428954
201395600|DCO_BRZ_Bv4v5|Serp_LIG_GOR1_11_65_Oct11_A2_Bv4v5|100.0%	0.000166898	0	0	0	0	0	0.000297986	0.000753537	0	0	Bacteria;Bacteria_unclassified;Bacteria_unclassified;Bacteria_unclassified;Bacteria_unclassified;Bacteria_unclassified;Bacteria_unclassified;Bacteria_unclassified	DQ337071	0.268097
201108081|DCO_BRZ_Bv4v5|Serp_LIG_BR2_back1_Jun12_Bv4v5|0.8%	0.000163658	0	0.000262083	0	0.000168338	0.000151876	0	0	0.000467635	0.000272672	Bacteria;Bacteroidetes;Sphingobacteriia;Sphingobacteriales;Chitinophagaceae;Sediminibacterium;uncultured_bacterium;uncultured_bacterium_unclassified	AB751623	0.00808625
310612949|DCO_BRZ_Bv4v5|Serp_Lig_GORupA_2013|18.8%|2	0.000162037	0	0	0	0.0005471	0.000506252	0	0	5.43762e-05	0.000198307	Bacteria;Bacteroidetes;Bacteroidetes_unclassified;Bacteroidetes_unclassified;Bacteroidetes_unclassified;Bacteroidetes_unclassified;Bacteroidetes_unclassified;Bacteroidetes_unclassified	KF020722	0.183511
321277082|DCO_BRZ_Bv4v5|Serp_Lig_GOR1AB_2013|4.6%	0.000162037	0	0	0	0.000364733	0.00034172	1.35448e-05	0	0.000271881	0.000260278	Bacteria;Planctomycetes;Planctomycetacia;Planctomycetales;Planctomycetaceae;Pirellula;Pirellula_unclassified;Pirellula_unclassified	JN869066	0.0321716
321253268|DCO_BRZ_Bv4v5|Serp_Lig_GOR1AB_2013|1.6%	0.000160417	0	0	0	0	0	0.000406344	0.000641902	0	0	Bacteria;Proteobacteria;Alphaproteobacteria;Rhodospirillales;Acetobacteraceae;Roseomonas;Roseomonas_unclassified;Roseomonas_unclassified	KJ573532	0.013369
321253908|DCO_BRZ_Bv4v5|Serp_Lig_GOR1AB_2013|7.3%	0.000158797	0	0	0	0.000252508	0.000164532	0.000121903	0.000251179	0.00020663	0.00014873	Bacteria;Bacteroidetes;Bacteroidetes_unclassified;Bacteroidetes_unclassified;Bacteroidetes_unclassified;Bacteroidetes_unclassified;Bacteroidetes_unclassified;Bacteroidetes_unclassified	JQ738993	0.0564516
310611428|DCO_BRZ_Bv4v5|Serp_Lig_GORupA_2013|3.2%|2	0.000157176	0	0	0	0.000336677	0.000569534	0	0	2.17505e-05	0.000322249	Bacteria;Bacteroidetes;Sphingobacteriia;Sphingobacteriales;Chitinophagaceae;Chitinophaga;uncultured_bacterium;uncultured_bacterium_unclassified	AY302123	0.0322581
201128569|DCO_BRZ_Bv4v5|Serp_LIG_BR2_back1_Jun12_Bv4v5|0.0%	0.000155556	1.92141e-05	0	0	0.000659325	0.000594846	0	0	1.08752e-05	0	Bacteria;Bacteroidetes;Flavobacteriia;Flavobacteriales;Flavobacteriaceae;Flavobacterium;Flavobacterium_unclassified;Flavobacterium_unclassified	HM776984	0
310609853|DCO_BRZ_Bv4v5|Serp_Lig_GORupA_2013|0.8%|4	0.000155556	0	0	0	0.000378761	0.000759378	0	0	0	0.000111548	Bacteria;Verrucomicrobia;Verrucomicrobiae;Verrucomicrobiales;Verrucomicrobiaceae;Verrucomicrobiaceae_uncultured;Verrucomicrobia_bacterium_SCGC_AAA027-I19;Verrucomicrobia_bacterium_SCGC_AAA027-I19_unclassified	HM129010	0.0132979
201391748|DCO_BRZ_Bv4v5|Serp_LIG_GOR1_11_65_Oct11_A2_Bv4v5|3.7%	0.000153935	0	0	0	0	0	0.000460524	0.000567479	0	0	Bacteria;Cyanobacteria;Cyanobacteria;SubsectionIII;FamilyI;Leptolyngbya;Leptolyngbya_unclassified;Leptolyngbya_unclassified	HM297424	0.024
310608133|DCO_BRZ_Bv4v5|Serp_Lig_GORupA_2013|0.8%|36	0.000153935	0	0	0	0	0	0	0	0.000793892	0.000272672	Bacteria;Proteobacteria;Alphaproteobacteria;Sphingomonadales;Sphingomonadaceae;Sphingomonadaceae_unclassified;Sphingomonadaceae_unclassified;Sphingomonadaceae_unclassified	KC886781	0.00802139
321253002|DCO_BRZ_Bv4v5|Serp_Lig_GOR1AB_2013|0.5%	0.000153935	0	0	0	0	0	0.000893958	0.000269785	0	0	Bacteria;Proteobacteria;Betaproteobacteria;Burkholderiales;Comamonadaceae;Comamonadaceae_unclassified;Comamonadaceae_unclassified;Comamonadaceae_unclassified	AM778009	0.00536193
201138973|DCO_BRZ_Bv4v5|Serp_LIG_BR2_back1_Jun12_Bv4v5|0.0%	0.000147454	3.84283e-05	0	6.64187e-05	0.000336677	0.00034172	5.41793e-05	0.000130241	7.61267e-05	0.00014873	Bacteria;Proteobacteria;Betaproteobacteria;Burkholderiales;Comamonadaceae;Hydrogenophaga;Hydrogenophaga_unclassified;Hydrogenophaga_unclassified	KM263541	0
321253029|DCO_BRZ_Bv4v5|Serp_Lig_GOR1AB_2013|0.5%	0.000147454	0	0	0	0	0	0.000826234	0.000279088	0	0	Bacteria;Proteobacteria;Betaproteobacteria;Burkholderiales;Comamonadaceae;Comamonadaceae_unclassified;Comamonadaceae_unclassified;Comamonadaceae_unclassified	AP014569	0.00536193
201398590|DCO_BRZ_Bv4v5|Serp_LIG_GOR1_11_65_Oct11_A2_Bv4v5|7.8%	0.000145834	0	0	0	0	0.00010125	0.000270896	0.000437238	0.000163129	0	Bacteria;Chloroflexi;Chloroflexi_uncultured;Chloroflexi_unclassified;Chloroflexi_unclassified;Chloroflexi_unclassified;Chloroflexi_unclassified;Chloroflexi_unclassified	KM585448	0.0428954
310608769|DCO_BRZ_Bv4v5|Serp_Lig_GORupA_2013|0.8%|7	0.000144213	0	0	0	0.000490987	0.000392345	0	0	0.000250131	0	Bacteria;Bacteroidetes;Flavobacteriia;Flavobacteriales;Flavobacteriaceae;Flavobacterium;Flavobacterium_unclassified;Flavobacterium_unclassified	JQ977383	0.00813008
310608289|DCO_BRZ_Bv4v5|Serp_Lig_GORupA_2013|4.5%|13	0.000142593	0	0	0	0	6.32815e-05	0	0	0.000239255	0.000756045	Bacteria;Cyanobacteria;Cyanobacteria;SubsectionI;FamilyI;Radiocystis_sp._JJ30-3;Radiocystis_sp._JJ30-3_unclassified;Radiocystis_sp._JJ30-3_unclassified	AM710388	0.0453333
200644147|DCO_BRZ_Bv4v5|Serp_LIG_BR2_back2_Jun12_Bv4v5|0.0%	0.000140972	0	0	0	0.00122045	0	0	0	0	0	Bacteria;Proteobacteria;Betaproteobacteria;Burkholderiales;Comamonadaceae;Hydrogenophaga;Hydrogenophaga_unclassified;Hydrogenophaga_unclassified	Z93974	0
201130594|DCO_BRZ_Bv4v5|Serp_LIG_BR2_back1_Jun12_Bv4v5|0.0%	0.000140972	0	0	0	0.000533071	0.000556877	0	9.30293e-06	1.08752e-05	3.71826e-05	Bacteria;Proteobacteria;Betaproteobacteria;Burkholderiales;Comamonadaceae;Roseateles;uncultured_bacterium;uncultured_bacterium_unclassified	GQ030807	0
203494588|DCO_BRZ_Bv4v5|Serp_LIG_Gor_upA_Jul12_Bv4v5|2.1%	0.000140972	0	0	0	0.000420846	0.000632815	0	0	0	8.67593e-05	Bacteria;Proteobacteria;Betaproteobacteria;Burkholderiales;Comamonadaceae;Comamonadaceae_unclassified;Comamonadaceae_unclassified;Comamonadaceae_unclassified	KC189668	0.00534759
321253187|DCO_BRZ_Bv4v5|Serp_Lig_GOR1AB_2013|0.5%	0.000139352	0	0	0	0	0	0.000433434	0.000502358	0	0	Bacteria;Proteobacteria;Betaproteobacteria;Burkholderiales;Comamonadaceae;Comamonadaceae_unclassified;Comamonadaceae_unclassified;Comamonadaceae_unclassified	AM777999	0.00536193
201106024|DCO_BRZ_Bv4v5|Serp_LIG_BR2_back1_Jun12_Bv4v5|0.0%	0.000137732	0	0	0	0.000210423	0.000164532	0	0	0.000413259	0.00023549	Bacteria;Bacteroidetes;Flavobacteriia;Flavobacteriales;Flavobacteriaceae;Flavobacterium;Flavobacterium_unclassified;Flavobacterium_unclassified	AM934682	0
201152570|DCO_BRZ_Bv4v5|Serp_LIG_BR2_back1_Jun12_Bv4v5|0.0%	0.000137732	0	0.000305764	0	0.000322649	0.000607503	0	0	0	0	Bacteria;Proteobacteria;Betaproteobacteria;Burkholderiales;Comamonadaceae;Aquabacterium;uncultured_bacterium;uncultured_bacterium_unclassified	GQ028857	0
201398525|DCO_BRZ_Bv4v5|Serp_LIG_GOR1_11_65_Oct11_A2_Bv4v5|2.4%	0.000137732	0	0	6.64187e-05	0	0	4.06344e-05	0.000753537	0	0	Bacteria;Proteobacteria;Gammaproteobacteria;Xanthomonadales;Xanthomonadaceae;Silanimonas;Silanimonas_unclassified;Silanimonas_unclassified	KC574887	0.0213333
310608180|DCO_BRZ_Bv4v5|Serp_Lig_GORupA_2013|10.1%|21	0.000137732	0	0	0	0.000224451	0.000139219	0	0	0.000358883	0.000309855	Bacteria;Proteobacteria;Gammaproteobacteria;Legionellales;Coxiellaceae;Coxiellaceae_unclassified;Coxiellaceae_unclassified;Coxiellaceae_unclassified	HQ121178	0.0773333
310608265|DCO_BRZ_Bv4v5|Serp_Lig_GORupA_2013|9.4%|14	0.000137732	0	0	0	0.000322649	0.000253126	0	0	0.000369758	9.91535e-05	Bacteria;Proteobacteria;Betaproteobacteria;Betaproteobacteria_unclassified;Betaproteobacteria_unclassified;Betaproteobacteria_unclassified;Betaproteobacteria_unclassified;Betaproteobacteria_unclassified	KF836229	0.00536193
201133531|DCO_BRZ_Bv4v5|Serp_LIG_BR2_back1_Jun12_Bv4v5|0.0%	0.000136111	0	0	0	0.000519043	0.000202501	0	0	0	0.00038422	Bacteria;Proteobacteria;Alphaproteobacteria;Sphingomonadales;Sphingomonadaceae;Sandarakinorhabdus;uncultured_bacterium;uncultured_bacterium_unclassified	KJ577444	0.0026738
313034588|DCO_BRZ_Bv4v5|Serp_Lig_GOR1CDEF_2013|3.5%|1	0.000136111	0	0	0	0.000448902	0.00034172	0	9.30293e-06	9.78772e-05	0.000185913	Bacteria;Cyanobacteria;Cyanobacteria;SubsectionIII;FamilyI;Phormidium;uncultured_bacterium;uncultured_bacterium_unclassified	AB862910	0
321253235|DCO_BRZ_Bv4v5|Serp_Lig_GOR1AB_2013|3.7%	0.000136111	0	0	0	0	0	0.000270896	0.000595388	0	0	Bacteria;Candidate_division_OD1;uncultured_bacterium;uncultured_bacterium_unclassified;uncultured_bacterium_unclassified;uncultured_bacterium_unclassified;uncultured_bacterium_unclassified;uncultured_bacterium_unclassified	FJ792449	0.037234
310608299|DCO_BRZ_Bv4v5|Serp_Lig_GORupA_2013|0.3%|13	0.000134491	0	0	0	0	0.000278439	0	0	0.000217505	0.000508162	Bacteria;Proteobacteria;Betaproteobacteria;Burkholderiales;Comamonadaceae;Comamonadaceae_unclassified;Comamonadaceae_unclassified;Comamonadaceae_unclassified	DQ395732	0.00268097
201127823|DCO_BRZ_Bv4v5|Serp_LIG_BR2_back1_Jun12_Bv4v5|3.5%	0.000132871	0	0	0	0.000252508	0.000215157	1.35448e-05	0	0.000282756	0.000247884	Bacteria;Bacteroidetes;Flavobacteriia;Flavobacteriales;Flavobacteriaceae;Flavobacterium;Flavobacterium_unclassified;Flavobacterium_unclassified	GU293215	0.0271003
201142011|DCO_BRZ_Bv4v5|Serp_LIG_BR2_back1_Jun12_Bv4v5|0.0%	0.000132871	1.92141e-05	8.7361e-05	0	0.000841692	0	0	0	0	0.000210701	Bacteria;Proteobacteria;Betaproteobacteria;Burkholderiales;Comamonadaceae;Comamonadaceae_unclassified;Comamonadaceae_unclassified;Comamonadaceae_unclassified	JN698188	0
201392082|DCO_BRZ_Bv4v5|Serp_LIG_GOR1_11_65_Oct11_A2_Bv4v5|1.3%	0.000132871	0	0	0	0	0	0.000311531	0.000548873	0	0	Bacteria;Verrucomicrobia;Spartobacteria;Chthoniobacterales;LD29;uncultured_bacterium;uncultured_bacterium_unclassified;uncultured_bacterium_unclassified	JN869104	0.0106667
203494453|DCO_BRZ_Bv4v5|Serp_LIG_Gor_upA_Jul12_Bv4v5|4.0%	0.000132871	0	0	0	0.000519043	0.000569534	0	0	0	0	Bacteria;Proteobacteria;Gammaproteobacteria;Methylococcales;CABC2E06;uncultured_bacterium;uncultured_bacterium_unclassified;uncultured_bacterium_unclassified	HE998791	0.0026738
201107235|DCO_BRZ_Bv4v5|Serp_LIG_BR2_back1_Jun12_Bv4v5|0.0%	0.00013125	0	0	6.64187e-05	0.000603212	0	9.48137e-05	0.000148847	5.43762e-05	0.000111548	Bacteria;Proteobacteria;Betaproteobacteria;Burkholderiales;Burkholderiaceae;Ralstonia;Ralstonia_unclassified;Ralstonia_unclassified	EU705154	0
201390991|DCO_BRZ_Bv4v5|Serp_LIG_GOR1_11_65_Oct11_A2_Bv4v5|3.7%	0.00013125	0	0	6.64187e-05	0.00110823	0	0	0	1.08752e-05	0	Bacteria;Spirochaetae;Spirochaetes;Spirochaetales;Leptospiraceae;Leptospira;Leptospira_unclassified;Leptospira_unclassified	AB476706	0.0398936
321253283|DCO_BRZ_Bv4v5|Serp_Lig_GOR1AB_2013|0.3%	0.00013125	0	0	0	1.40282e-05	0	0.000311531	0.000530267	0	0	Bacteria;Bacteroidetes;Bacteroidia;Bacteroidales;ML635J-40_aquatic_group;uncultured_bacterium;uncultured_bacterium_unclassified;uncultured_bacterium_unclassified	AM778026	0.00269542
310610103|DCO_BRZ_Bv4v5|Serp_Lig_GORupA_2013|2.2%|4	0.00012963	0	0	0	0.000182367	0.000164532	0	0	0.000108752	0.000545344	Bacteria;Bacteroidetes;Flavobacteriia;Flavobacteriales;Flavobacteriaceae;Chryseobacterium;Chryseobacterium_unclassified;Chryseobacterium_unclassified	JQ977463	0.0188679
201154340|DCO_BRZ_Bv4v5|Serp_LIG_BR2_back1_Jun12_Bv4v5|0.0%	0.000128009	0	0	0	0.000448902	0.00058219	0	0	1.08752e-05	0	Bacteria;Verrucomicrobia;Opitutae;Opitutales;Opitutaceae;Opitutus;uncultured_soil_bacterium;uncultured_soil_bacterium_unclassified	AB630906	0
310608136|DCO_BRZ_Bv4v5|Serp_Lig_GORupA_2013|0.5%|34	0.000126389	0	0	0	0	0	0	0	0.000696015	0.000173519	Bacteria;Proteobacteria;Betaproteobacteria;Burkholderiales;Burkholderiaceae;Polynucleobacter;uncultured_bacterium;uncultured_bacterium_unclassified	EU802181	0.00536193
200664445|DCO_BRZ_Bv4v5|Serp_LIG_BR2_back2_Jun12_Bv4v5|13.6%	0.000124769	0	2.18403e-05	0	0.000505015	0.000329064	0	0	5.43762e-05	0.000111548	Bacteria;Proteobacteria;Gammaproteobacteria;Gammaproteobacteria_unclassified;Gammaproteobacteria_unclassified;Gammaproteobacteria_unclassified;Gammaproteobacteria_unclassified;Gammaproteobacteria_unclassified	AB806812	0.106667
201107220|DCO_BRZ_Bv4v5|Serp_LIG_BR2_back1_Jun12_Bv4v5|0.5%	0.000124769	1.92141e-05	0	0	0.00046293	0.000392345	0	0	5.43762e-05	8.67593e-05	Bacteria;Bacteroidetes;Sphingobacteriia;Sphingobacteriales;Chitinophagaceae;Ferruginibacter;Ferruginibacter_unclassified;Ferruginibacter_unclassified	EU937875	0.00539084
201154516|DCO_BRZ_Bv4v5|Serp_LIG_BR2_back1_Jun12_Bv4v5|8.8%	0.000124769	5.76424e-05	2.18403e-05	0	0.000252508	0.000696097	0	0	0	0	Bacteria;NPL-UPA2;NPL-UPA2_unclassified;NPL-UPA2_unclassified;NPL-UPA2_unclassified;NPL-UPA2_unclassified;NPL-UPA2_unclassified;NPL-UPA2_unclassified	FJ205349	0.088
310608283|DCO_BRZ_Bv4v5|Serp_Lig_GORupA_2013|0.8%|14	0.000124769	0	0	0	0.000378761	0.000139219	0	0	0.000271881	0.000173519	Bacteria;Proteobacteria;Betaproteobacteria;Burkholderiales;Burkholderiaceae;Polynucleobacter;Polynucleobacter_cosmopolitanus;Polynucleobacter_cosmopolitanus_unclassified	JN868984	0.00802139
201120508|DCO_BRZ_Bv4v5|Serp_LIG_BR2_back1_Jun12_Bv4v5|3.7%	0.000123148	0	0	6.64187e-05	0.000210423	0.000721409	4.06344e-05	0	0	0	Bacteria;Planctomycetes;vadinHA49;uncultured_Planctomycetales_bacterium;uncultured_Planctomycetales_bacterium_unclassified;uncultured_Planctomycetales_bacterium_unclassified;uncultured_Planctomycetales_bacterium_unclassified;uncultured_Planctomycetales_bacterium_unclassified	KF836175	0
201387322|DCO_BRZ_Bv4v5|Serp_LIG_GOR1_11_65_Oct11_A2_Bv4v5|14.6%	0.000123148	0	0	0	5.61128e-05	7.59378e-05	0.000243807	0.000446541	0	0	Bacteria;Verrucomicrobia;OPB35_soil_group;OPB35_soil_group_unclassified;OPB35_soil_group_unclassified;OPB35_soil_group_unclassified;OPB35_soil_group_unclassified;OPB35_soil_group_unclassified	EF203195	0.145889
201398323|DCO_BRZ_Bv4v5|Serp_LIG_GOR1_11_65_Oct11_A2_Bv4v5|17.4%	0.000121528	0	0	0	5.61128e-05	0	0.000460524	0.000344208	0	0	Bacteria;Bacteria_unclassified;Bacteria_unclassified;Bacteria_unclassified;Bacteria_unclassified;Bacteria_unclassified;Bacteria_unclassified;Bacteria_unclassified	JN387502	0.0673854
310608442|DCO_BRZ_Bv4v5|Serp_Lig_GORupA_2013|3.5%|10	0.000121528	0	0	0	0.000266536	0.000113907	0	0	0.000174004	0.00038422	Bacteria;Proteobacteria;Alphaproteobacteria;Rhizobiales;Methylobacteriaceae;Meganema;Meganema_unclassified;Meganema_unclassified	HM773483	0.0268097
201105183|DCO_BRZ_Bv4v5|Serp_LIG_BR2_back1_Jun12_Bv4v5|0.0%	0.000119908	0	0	0	0.000210423	0.000392345	1.35448e-05	0	8.70019e-05	0.00023549	Bacteria;Proteobacteria;Gammaproteobacteria;Xanthomonadales;Xanthomonadaceae;Lysobacter;Lysobacter_brunescens;Lysobacter_brunescens_unclassified	KC252926	0
201391963|DCO_BRZ_Bv4v5|Serp_LIG_GOR1_11_65_Oct11_A2_Bv4v5|3.7%	0.000119908	0	0	0	0	0	0.000148993	0.00053957	0	6.19709e-05	Bacteria;Candidate_division_OD1;uncultured_bacterium;uncultured_bacterium_unclassified;uncultured_bacterium_unclassified;uncultured_bacterium_unclassified;uncultured_bacterium_unclassified;uncultured_bacterium_unclassified	FJ792449	0.037234
203494452|DCO_BRZ_Bv4v5|Serp_LIG_Gor_upA_Jul12_Bv4v5|0.5%	0.000119908	0	0	0	0.000575156	0.000417658	0	0	0	0	Bacteria;Bacteroidetes;Flavobacteriia;Flavobacteriales;Flavobacteriaceae;Flavobacterium;Flavobacterium_unclassified;Flavobacterium_unclassified	AB626844	0.00542005
310608188|DCO_BRZ_Bv4v5|Serp_Lig_GORupA_2013|4.8%|20	0.000119908	0	0	0	0.000126254	0.000177188	0	0	0.000326257	0.000260278	Bacteria;Planctomycetes;Planctomycetacia;Planctomycetales;Planctomycetaceae;Planctomyces;uncultured_bacterium;uncultured_bacterium_unclassified	AB930495	0.0402145
310608224|DCO_BRZ_Bv4v5|Serp_Lig_GORupA_2013|0.3%|17	0.000119908	0	0	0	0	0	0	0	0	0.00091717	Bacteria;Proteobacteria;Betaproteobacteria;Burkholderiales;Burkholderiaceae;Polynucleobacter;Polynucleobacter_acidiphobus;Polynucleobacter_acidiphobus_unclassified	FM208180	0.00268097
321253072|DCO_BRZ_Bv4v5|Serp_Lig_GOR1AB_2013|2.1%	0.000119908	0	0	0	2.80564e-05	1.26563e-05	0.000474068	0.000306997	0	3.71826e-05	Bacteria;Actinobacteria;Coriobacteriia;Coriobacteriales;Coriobacteriaceae;Coriobacteriaceae_uncultured;Coriobacteriaceae_unclassified;Coriobacteriaceae_unclassified	AM777981	0.0212766
201394076|DCO_BRZ_Bv4v5|Serp_LIG_GOR1_11_65_Oct11_A2_Bv4v5|0.5%	0.000118287	0	0	6.64187e-05	0.000575156	0.000316408	0	5.58176e-05	0	0	Bacteria;Firmicutes;Erysipelotrichia;Erysipelotrichales;Erysipelotrichaceae;Erysipelothrix;uncultured_anaerobic_bacterium;uncultured_anaerobic_bacterium_unclassified	FJ382106	0.00546448
201400160|DCO_BRZ_Bv4v5|Serp_LIG_GOR1_11_65_Oct11_A2_Bv4v5|5.6%	0.000118287	0	0	0	0	3.79689e-05	0.000419889	0.000362814	0	0	Bacteria;Acidobacteria;Acidobacteria;Subgroup_3;Subgroup_3_unclassified;Subgroup_3_unclassified;Subgroup_3_unclassified;Subgroup_3_unclassified	JX521559	0.0402145
310608372|DCO_BRZ_Bv4v5|Serp_Lig_GORupA_2013|2.1%|11	0.000118287	0	0	0	4.20846e-05	3.79689e-05	0	0	0.000184879	0.000619709	Bacteria;Proteobacteria;Gammaproteobacteria;Legionellales;Coxiellaceae;Coxiella;uncultured_bacterium;uncultured_bacterium_unclassified	EU800829	0.0214477
204266472|DCO_BRZ_Bv4v5|Serp_LIG_GOR1_11_65_Oct11_A2_Bv4v5|3.2%	0.000116667	0	0	6.64187e-05	8.41692e-05	0.000177188	0.000203172	0.000334906	0	0	Bacteria;Firmicutes;Clostridia;Clostridiales;Caldicoprobacteraceae;Caldicoprobacter;uncultured_bacterium;uncultured_bacterium_unclassified	AM777977	0.032
321253091|DCO_BRZ_Bv4v5|Serp_Lig_GOR1AB_2013|0.5%	0.000116667	0	0	0	0	0	0.000595972	0.000260482	0	0	Bacteria;Proteobacteria;Betaproteobacteria;Burkholderiales;Comamonadaceae;Comamonadaceae_unclassified;Comamonadaceae_unclassified;Comamonadaceae_unclassified	AM777990	0.00536193
310608241|DCO_BRZ_Bv4v5|Serp_Lig_GORupA_2013|5.6%|15	0.000115046	0	0	0	8.41692e-05	0.00010125	0	0	0.000261006	0.000409008	Bacteria;Cyanobacteria;Melainabacteria;Vampirovibrionales;Vampirovibrio_chlorellavorus;Vampirovibrio_chlorellavorus_unclassified;Vampirovibrio_chlorellavorus_unclassified;Vampirovibrio_chlorellavorus_unclassified	HM038000	0.00266667
201107162|DCO_BRZ_Bv4v5|Serp_LIG_BR2_back1_Jun12_Bv4v5|0.5%	0.000113426	0	0	0	0.000448902	0.00024047	0	0	0.00020663	0	Bacteria;Proteobacteria;Gammaproteobacteria;Xanthomonadales;Xanthomonadaceae;Silanimonas;Silanimonas_unclassified;Silanimonas_unclassified	KF511881	0
201116532|DCO_BRZ_Bv4v5|Serp_LIG_BR2_back1_Jun12_Bv4v5|0.3%	0.000113426	0	0	0	0.00030862	0.000278439	0	0	0.000130503	0.000173519	Bacteria;Proteobacteria;Betaproteobacteria;Burkholderiales;Comamonadaceae;Limnohabitans;uncultured_beta_proteobacterium;uncultured_beta_proteobacterium_unclassified	FJ849072	0
310608159|DCO_BRZ_Bv4v5|Serp_Lig_GORupA_2013|0.8%|24	0.000113426	0	0	0	0	0	0	0	0.000391509	0.000421402	Bacteria;Proteobacteria;Betaproteobacteria;Burkholderiales;Comamonadaceae;Comamonadaceae_unclassified;Comamonadaceae_unclassified;Comamonadaceae_unclassified	AB745655	0.0080429
310608168|DCO_BRZ_Bv4v5|Serp_Lig_GORupA_2013|12.9%|22	0.000113426	0	0	0	1.40282e-05	0	0	0	0.000358883	0.000446191	Bacteria;Proteobacteria;Alphaproteobacteria;Rickettsiales;SM2D12;uncultured_Brucella_sp.;uncultured_Brucella_sp._unclassified;uncultured_Brucella_sp._unclassified	JQ861847	0.0189189
310608202|DCO_BRZ_Bv4v5|Serp_Lig_GORupA_2013|0.8%|18	0.000113426	0	0	0	0.000434874	0	0	0	0.000424134	0	Bacteria;Proteobacteria;Betaproteobacteria;Burkholderiales;Burkholderiaceae;Polynucleobacter;Polynucleobacter_cosmopolitanus;Polynucleobacter_cosmopolitanus_unclassified	HM129027	0.0080429
313035059|DCO_BRZ_Bv4v5|Serp_Lig_GOR1CDEF_2013|100.0%|1	0.000113426	0	0	0	0.000336677	0.000569534	0	9.30293e-06	0	0	Bacteria;Bacteroidetes;Bacteroidetes_unclassified;Bacteroidetes_unclassified;Bacteroidetes_unclassified;Bacteroidetes_unclassified;Bacteroidetes_unclassified;Bacteroidetes_unclassified	EF218994	0.210243
201142495|DCO_BRZ_Bv4v5|Serp_LIG_BR2_back1_Jun12_Bv4v5|0.0%	0.000111806	0	0	0	0.00030862	0.00058219	0	0	0	1.23942e-05	Bacteria;Bacteroidetes;Sphingobacteriia;Sphingobacteriales;Saprospiraceae;Haliscomenobacter;uncultured_bacterium;uncultured_bacterium_unclassified	AJ786323	0
201390649|DCO_BRZ_Bv4v5|Serp_LIG_GOR1_11_65_Oct11_A2_Bv4v5|11.0%	0.000111806	0	0	0	0	0	0.000243807	0.000455844	2.17505e-05	0	Bacteria;Bacteroidetes;Bacteroidetes_unclassified;Bacteroidetes_unclassified;Bacteroidetes_unclassified;Bacteroidetes_unclassified;Bacteroidetes_unclassified;Bacteroidetes_unclassified	EF126262	0.10992
321258023|DCO_BRZ_Bv4v5|Serp_Lig_GOR1AB_2013|0.5%	0.000111806	0	0	0	0.000210423	0.000354377	1.35448e-05	0.000176756	4.3501e-05	2.47884e-05	Bacteria;Firmicutes;Clostridia;Clostridiales;Family_XII;Fusibacter;uncultured_bacterium;uncultured_bacterium_unclassified	AB476700	0.00540541
201132077|DCO_BRZ_Bv4v5|Serp_LIG_BR2_back1_Jun12_Bv4v5|0.0%	0.000110185	0	0	0	8.41692e-05	5.06252e-05	0.00033862	0.000269785	4.3501e-05	0	Bacteria;Proteobacteria;Gammaproteobacteria;Enterobacteriales;Enterobacteriaceae;Rahnella;uncultured_bacterium;uncultured_bacterium_unclassified	HM277335	0
201144048|DCO_BRZ_Bv4v5|Serp_LIG_BR2_back1_Jun12_Bv4v5|2.7%	0.000110185	0	0	0	0.000434874	0.000278439	0	0	5.43762e-05	0.000123942	Bacteria;Planctomycetes;Planctomycetacia;Planctomycetales;Planctomycetaceae;Rhodopirellula;Rhodopirellula_unclassified;Rhodopirellula_unclassified	JF443766	0.0213333
201146509|DCO_BRZ_Bv4v5|Serp_LIG_BR2_back1_Jun12_Bv4v5|4.0%	0.000110185	0.000115285	6.55208e-05	0	0.000336677	0.000417658	0	9.30293e-06	1.08752e-05	0	Bacteria;Proteobacteria;Gammaproteobacteria;NKB5;NKB5_unclassified;NKB5_unclassified;NKB5_unclassified;NKB5_unclassified	KF712817	0.04
201149410|DCO_BRZ_Bv4v5|Serp_LIG_BR2_back1_Jun12_Bv4v5|7.7%	0.000110185	1.92141e-05	0	0	0	0	0	0	0.000293631	0.000495767	Bacteria;Proteobacteria;Gammaproteobacteria;Legionellales;Coxiellaceae;Coxiella;Coxiella_unclassified;Coxiella_unclassified	JN860349	0.0558511
310637116|DCO_BRZ_Bv4v5|Serp_Lig_GORupA_2013|4.8%|1	0.000110185	0	0	0	0.000266536	0.000556877	0	0	0	6.19709e-05	Bacteria;Planctomycetes;Planctomycetacia;Planctomycetales;Planctomycetaceae;Gemmata;Gemmata_unclassified;Gemmata_unclassified	KF287746	0.0320856
201138636|DCO_BRZ_Bv4v5|Serp_LIG_BR2_back1_Jun12_Bv4v5|0.0%	0.000108565	0	0	0	0.00039279	0.000354377	0	0	6.52514e-05	6.19709e-05	Bacteria;Proteobacteria;Betaproteobacteria;Methylophilales;Methylophilaceae;Methylotenera;Methylotenera_unclassified;Methylotenera_unclassified	EU937916	0
201389328|DCO_BRZ_Bv4v5|Serp_LIG_GOR1_11_65_Oct11_A2_Bv4v5|0.5%	0.000108565	0	0	0	0	0	0.000148993	0.000520964	0	0	Bacteria;Proteobacteria;Betaproteobacteria;Burkholderiales;Comamonadaceae;Comamonadaceae_unclassified;Comamonadaceae_unclassified;Comamonadaceae_unclassified	AM778004	0.00536193
201395114|DCO_BRZ_Bv4v5|Serp_LIG_GOR1_11_65_Oct11_A2_Bv4v5|8.1%	0.000108565	0	0	0	0.000210423	0.000316408	0	0	0.000293631	0	Bacteria;Bacteroidetes;Bacteroidetes_unclassified;Bacteroidetes_unclassified;Bacteroidetes_unclassified;Bacteroidetes_unclassified;Bacteroidetes_unclassified;Bacteroidetes_unclassified	JQ738993	0.061828
203494531|DCO_BRZ_Bv4v5|Serp_LIG_Gor_upA_Jul12_Bv4v5|2.1%	0.000108565	0	0	0	0.000420846	0.000468283	0	0	0	0	Bacteria;Proteobacteria;Alphaproteobacteria;Rhodospirillales;Acetobacteraceae;Roseomonas;Roseomonas_unclassified;Roseomonas_unclassified	AM691109	0.0213904
310608285|DCO_BRZ_Bv4v5|Serp_Lig_GORupA_2013|0.0%|14	0.000108565	0	0	0	4.20846e-05	0	0	0	0.00022838	0.00053295	Bacteria;Bacteroidetes;Flavobacteriia;Flavobacteriales;NS9_marine_group;uncultured_Bacteroidetes_bacterium;uncultured_Bacteroidetes_bacterium_unclassified;uncultured_Bacteroidetes_bacterium_unclassified	AB930637	0
321253065|DCO_BRZ_Bv4v5|Serp_Lig_GOR1AB_2013|7.4%	0.000108565	0	0	0	0	0	0.000541793	0.000251179	0	0	Bacteria;Armatimonadetes;Armatimonadetes_unclassified;Armatimonadetes_unclassified;Armatimonadetes_unclassified;Armatimonadetes_unclassified;Armatimonadetes_unclassified;Armatimonadetes_unclassified	KJ782854	0.061008
201146047|DCO_BRZ_Bv4v5|Serp_LIG_BR2_back1_Jun12_Bv4v5|1.3%	0.000106945	0	0	6.64187e-05	0.000140282	0.000189845	0.000108359	4.65147e-05	6.52514e-05	0.000260278	Bacteria;Proteobacteria;Alphaproteobacteria;Rhodobacterales;Rhodobacteraceae;Rhodobacteraceae_unclassified;Rhodobacteraceae_unclassified;Rhodobacteraceae_unclassified	HM128505	0
201152397|DCO_BRZ_Bv4v5|Serp_LIG_BR2_back1_Jun12_Bv4v5|8.4%	0.000106945	3.84283e-05	4.36805e-05	0	0.000266536	0.000367033	0	0	7.61267e-05	8.67593e-05	Bacteria;Bacteroidetes;Flavobacteriia;Flavobacteriales;NS9_marine_group;uncultured_bacterium;uncultured_bacterium_unclassified;uncultured_bacterium_unclassified	KC189678	0
203494773|DCO_BRZ_Bv4v5|Serp_LIG_Gor_upA_Jul12_Bv4v5|0.0%	0.000106945	0	0	0	0.000378761	0.000442971	0	0	0	4.95767e-05	Bacteria;Bacteroidetes;SB-1;uncultured_Bacteroidetes_bacterium;uncultured_Bacteroidetes_bacterium_unclassified;uncultured_Bacteroidetes_bacterium_unclassified;uncultured_Bacteroidetes_bacterium_unclassified;uncultured_Bacteroidetes_bacterium_unclassified	KM410486	0
310608153|DCO_BRZ_Bv4v5|Serp_Lig_GORupA_2013|1.9%|25	0.000106945	0	0	0	0	0	0	0	0.000478511	0.000272672	Bacteria;Cyanobacteria;Cyanobacteria;SubsectionIII;FamilyI;Chamaesiphon;uncultured_bacterium;uncultured_bacterium_unclassified	CP003600	0.0106667
205086701|DCO_BRZ_Bv4v5|Serp_LIG_BR2_back1_Jun12_Bv4v5|0.3%	0.000105324	3.84283e-05	0	0	0.000322649	0.000506252	0	0	0	0	Bacteria;Proteobacteria;Betaproteobacteria;Burkholderiales;Comamonadaceae;Rhizobacter;uncultured_bacterium;uncultured_bacterium_unclassified	KM253106	0.00268097
310608244|DCO_BRZ_Bv4v5|Serp_Lig_GORupA_2013|2.1%|15	0.000105324	0	0	0	0.00015431	5.06252e-05	0	0	0.000239255	0.000347037	Bacteria;Proteobacteria;Gammaproteobacteria;Legionellales;Legionellaceae;Legionella;uncultured_bacterium;uncultured_bacterium_unclassified	EU800974	0.0213333
310609342|DCO_BRZ_Bv4v5|Serp_Lig_GORupA_2013|0.8%|5	0.000105324	0	0	0	0.000364733	0.000177188	0	0	0.000163129	0.000123942	Bacteria;Proteobacteria;Betaproteobacteria;Burkholderiales;Comamonadaceae;Comamonadaceae_unclassified;Comamonadaceae_unclassified;Comamonadaceae_unclassified	EU801615	0.0080429
310630631|DCO_BRZ_Bv4v5|Serp_Lig_GORupA_2013|0.0%|1	0.000105324	0	0	0	0.000406818	0.000442971	0	0	1.08752e-05	0	Bacteria;Proteobacteria;Deltaproteobacteria;Desulfuromonadales;Desulfuromonadaceae;Desulfuromonas;uncultured_Desulfuromonas_sp.;uncultured_Desulfuromonas_sp._unclassified	EF205265	0
201150724|DCO_BRZ_Bv4v5|Serp_LIG_BR2_back1_Jun12_Bv4v5|0.0%	0.000103704	5.76424e-05	0	0	0.000280564	0.000405002	0	0	6.52514e-05	3.71826e-05	Bacteria;Proteobacteria;Alphaproteobacteria;Rhizobiales;A0839;A0839_unclassified;A0839_unclassified;A0839_unclassified	FJ801182	0
201401338|DCO_BRZ_Bv4v5|Serp_LIG_GOR1_11_65_Oct11_A2_Bv4v5|7.7%	0.000102083	0	0	0	0	0	5.41793e-05	0.000548873	0	0	Bacteria;Proteobacteria;Gammaproteobacteria;Methylococcales;Methylococcaceae;Methyloglobulus;uncultured_bacterium;uncultured_bacterium_unclassified	JX298432	0.0373333
310608419|DCO_BRZ_Bv4v5|Serp_Lig_GORupA_2013|1.3%|11	0.000102083	0	0	0	0.000238479	0.000253126	0	0	0.000174004	0.000123942	Bacteria;Proteobacteria;Betaproteobacteria;Rhodocyclales;Rhodocyclaceae;Rhodocyclaceae_unclassified;Rhodocyclaceae_unclassified;Rhodocyclaceae_unclassified	DQ836763	0.0133333
201130065|DCO_BRZ_Bv4v5|Serp_LIG_BR2_back1_Jun12_Bv4v5|2.7%	0.000100463	1.92141e-05	4.36805e-05	0	0	5.06252e-05	0	0	0.000108752	0.000557738	Bacteria;Proteobacteria;Gammaproteobacteria;Legionellales;Legionellaceae;Legionella;uncultured_bacterium;uncultured_bacterium_unclassified	AB233212	0.0266667
310608192|DCO_BRZ_Bv4v5|Serp_Lig_GORupA_2013|0.8%|20	0.000100463	0	0	0	0.000210423	0.000113907	0	0	0.000413259	0	Bacteria;Proteobacteria;Betaproteobacteria;Burkholderiales;Comamonadaceae;Comamonadaceae_unclassified;Comamonadaceae_unclassified;Comamonadaceae_unclassified	HM129769	0.0080429
200656530|DCO_BRZ_Bv4v5|Serp_LIG_BR2_back2_Jun12_Bv4v5|3.2%	9.88427e-05	0	2.18403e-05	0	0.000196395	0.000442971	0	1.86059e-05	0	0.000111548	Bacteria;Bacteroidetes;Sphingobacteriia;Sphingobacteriales;Chitinophagaceae;Chitinophaga;uncultured_bacterium;uncultured_bacterium_unclassified	FR667267	0.0269542
201100952|DCO_BRZ_Bv4v5|Serp_LIG_BR2_back1_Jun12_Bv4v5|0.0%	9.88427e-05	0	0	0	0	7.59378e-05	0	0	0.000184879	0.000470979	Bacteria;Proteobacteria;Alphaproteobacteria;Sphingomonadales;Sphingomonadaceae;Sphingomonadaceae_unclassified;Sphingomonadaceae_unclassified;Sphingomonadaceae_unclassified	JQ923550	0
203494508|DCO_BRZ_Bv4v5|Serp_LIG_Gor_upA_Jul12_Bv4v5|0.3%	9.88427e-05	0	0	0	0.00039279	0.000417658	0	0	0	0	Bacteria;Proteobacteria;Alphaproteobacteria;Sphingomonadales;Erythrobacteraceae;Porphyrobacter;uncultured_bacterium;uncultured_bacterium_unclassified	JF697376	0
310608140|DCO_BRZ_Bv4v5|Serp_Lig_GORupA_2013|0.5%|30	9.88427e-05	0	0	0	0	0	0	0	0.000576388	9.91535e-05	Bacteria;Proteobacteria;Betaproteobacteria;Burkholderiales;Burkholderiaceae;Polynucleobacter;Polynucleobacter_unclassified;Polynucleobacter_unclassified	AB376645	0.00536193
201391427|DCO_BRZ_Bv4v5|Serp_LIG_GOR1_11_65_Oct11_A2_Bv4v5|7.3%	9.5602e-05	0	0	0	2.80564e-05	5.06252e-05	0.000189627	0.000362814	0	0	Bacteria;Spirochaetae;Spirochaetes;Spirochaetales;Spirochaetaceae;Spirochaeta;Spirochaeta_unclassified;Spirochaeta_unclassified	JN825635	0.0645161
201394962|DCO_BRZ_Bv4v5|Serp_LIG_GOR1_11_65_Oct11_A2_Bv4v5|1.3%	9.5602e-05	0	0	0	0.000182367	0.000113907	0.000135448	0.000251179	0	0	Bacteria;Proteobacteria;Alphaproteobacteria;Rhodospirillales;Acetobacteraceae;Roseococcus;uncultured_bacterium;uncultured_bacterium_unclassified	JX294477	0.0026738
201402571|DCO_BRZ_Bv4v5|Serp_LIG_GOR1_11_65_Oct11_A2_Bv4v5|1.1%	9.5602e-05	0	0	6.64187e-05	0	0	0.000148993	0.000437238	0	0	Bacteria;Proteobacteria;Betaproteobacteria;Burkholderiales;Comamonadaceae;Malikia;Malikia_unclassified;Malikia_unclassified	AP014569	0.0107239
201403385|DCO_BRZ_Bv4v5|Serp_LIG_GOR1_11_65_Oct11_A2_Bv4v5|5.1%	9.5602e-05	0	0	0.000132837	0	0	0.000419889	0.000241876	0	0	Bacteria;Planctomycetes;Planctomycetacia;Planctomycetales;Planctomycetaceae;Gemmata;Gemmata_unclassified;Gemmata_unclassified	KF037939	0.0160858
310608880|DCO_BRZ_Bv4v5|Serp_Lig_GORupA_2013|4.6%|7	9.5602e-05	0	0	0	0.000294592	0.000227813	0	0	8.70019e-05	0.00014873	Bacteria;Planctomycetes;Planctomycetacia;Planctomycetales;Planctomycetaceae;Pirellula;uncultured_bacterium;uncultured_bacterium_unclassified	KC682897	0.0080429
321256042|DCO_BRZ_Bv4v5|Serp_Lig_GOR1AB_2013|4.0%	9.5602e-05	0	0	0	0.000210423	0.00024047	8.12689e-05	0.000176756	0	0	Bacteria;Spirochaetae;Spirochaetes;Spirochaetales;Spirochaetaceae;Spirochaetaceae_uncultured;uncultured_Spirochaetes_bacterium;uncultured_Spirochaetes_bacterium_unclassified	JX431999	0.0269542
201141696|DCO_BRZ_Bv4v5|Serp_LIG_BR2_back1_Jun12_Bv4v5|0.0%	9.39816e-05	0	0	0	0.000238479	0.00024047	0	0	0.000141378	0.000111548	Bacteria;Bacteroidetes;Flavobacteriia;Flavobacteriales;Flavobacteriaceae;Flavobacterium;Flavobacterium_unclassified;Flavobacterium_unclassified	FQ658853	0
203494429|DCO_BRZ_Bv4v5|Serp_LIG_Gor_upA_Jul12_Bv4v5|11.3%	9.39816e-05	0	0	0	0.000575156	0.000215157	0	0	0	0	Bacteria;Bacteroidetes;Bacteroidetes_unclassified;Bacteroidetes_unclassified;Bacteroidetes_unclassified;Bacteroidetes_unclassified;Bacteroidetes_unclassified;Bacteroidetes_unclassified	JQ580041	0.114973
310609536|DCO_BRZ_Bv4v5|Serp_Lig_GORupA_2013|0.0%|5	9.39816e-05	0	0	0	0.000210423	0.000265782	0	0	0.000119628	0.000136336	Bacteria;Actinobacteria;Actinobacteria;Micrococcales;Microbacteriaceae;Candidatus_Aquiluna;uncultured_bacterium;uncultured_bacterium_unclassified	JN232896	0
201108467|DCO_BRZ_Bv4v5|Serp_LIG_BR2_back1_Jun12_Bv4v5|0.5%	9.23612e-05	0	0	0	0.000322649	0.000303751	0	0	7.61267e-05	3.71826e-05	Bacteria;Bacteroidetes;Flavobacteriia;Flavobacteriales;Flavobacteriaceae;Flavobacterium;Flavobacterium_unclassified;Flavobacterium_unclassified	FR667292	0.00271003
201131790|DCO_BRZ_Bv4v5|Serp_LIG_BR2_back1_Jun12_Bv4v5|0.0%	9.23612e-05	1.92141e-05	4.36805e-05	0	0.000126254	0.000177188	6.77241e-05	0.000186059	0	7.43651e-05	Bacteria;Proteobacteria;Betaproteobacteria;Burkholderiales;Comamonadaceae;Comamonadaceae_unclassified;Comamonadaceae_unclassified;Comamonadaceae_unclassified	JX223789	0
203494494|DCO_BRZ_Bv4v5|Serp_LIG_Gor_upA_Jul12_Bv4v5|0.5%	9.23612e-05	0	0	0	0.000406818	0.000354377	0	0	0	0	Bacteria;Bacteroidetes;Flavobacteriia;Flavobacteriales;Flavobacteriaceae;Flavobacterium;Flavobacterium_unclassified;Flavobacterium_unclassified	EU801238	0.00542005
310608226|DCO_BRZ_Bv4v5|Serp_Lig_GORupA_2013|2.9%|17	9.23612e-05	0	0	0	0	2.53126e-05	0	0	0.000293631	0.000347037	Bacteria;Cyanobacteria;Cyanobacteria;SubsectionIII;FamilyI;Phormidium;uncultured_Synechococcus_sp.;uncultured_Synechococcus_sp._unclassified	JN825341	0.0293333
310608418|DCO_BRZ_Bv4v5|Serp_Lig_GORupA_2013|4.6%|11	9.23612e-05	0	0	0	0.000168338	8.85941e-05	0	0	0.000261006	0.000173519	Bacteria;Planctomycetes;Planctomycetacia;Planctomycetales;Planctomycetaceae;Pirellula;Pirellula_unclassified;Pirellula_unclassified	JN869066	0.0268097
321253164|DCO_BRZ_Bv4v5|Serp_Lig_GOR1AB_2013|0.5%	9.23612e-05	0	0	0	0	0	0.000501158	0.000186059	0	0	Bacteria;Proteobacteria;Betaproteobacteria;Burkholderiales;Comamonadaceae;Comamonadaceae_unclassified;Comamonadaceae_unclassified;Comamonadaceae_unclassified	AM778009	0.00536193
201394933|DCO_BRZ_Bv4v5|Serp_LIG_GOR1_11_65_Oct11_A2_Bv4v5|0.3%	9.07409e-05	0	0	0	1.40282e-05	0	0.000216717	0.000362814	0	0	Bacteria;Bacteroidetes;Bacteroidia;Bacteroidales;ML635J-40_aquatic_group;uncultured_bacterium;uncultured_bacterium_unclassified;uncultured_bacterium_unclassified	AM778010	0.00269542
201396590|DCO_BRZ_Bv4v5|Serp_LIG_GOR1_11_65_Oct11_A2_Bv4v5|19.7%	9.07409e-05	0	0	0	0	0	0.000474068	0.000111635	0	0.000111548	Bacteria;Bacteria_unclassified;Bacteria_unclassified;Bacteria_unclassified;Bacteria_unclassified;Bacteria_unclassified;Bacteria_unclassified;Bacteria_unclassified	CP002630	0.19086
310608206|DCO_BRZ_Bv4v5|Serp_Lig_GORupA_2013|0.3%|18	9.07409e-05	0	0	0	8.41692e-05	5.06252e-05	0	0	0.000380633	0.000136336	Bacteria;Proteobacteria;Betaproteobacteria;Burkholderiales;Comamonadaceae;Limnohabitans;Limnohabitans_unclassified;Limnohabitans_unclassified	JF697378	0
310608212|DCO_BRZ_Bv4v5|Serp_Lig_GORupA_2013|0.0%|18	9.07409e-05	0	0	0	0	0	0	0	0.000348008	0.00029746	Bacteria;Bacteroidetes;Cytophagia;Cytophagales;Cyclobacteriaceae;Cyclobacteriaceae_uncultured;uncultured_Hongiella_sp.;uncultured_Hongiella_sp._unclassified	EU703388	0.00269542
310608319|DCO_BRZ_Bv4v5|Serp_Lig_GORupA_2013|1.6%|13	9.07409e-05	0	0	0	0.000238479	5.06252e-05	0	0	0.000271881	0.000123942	Bacteria;Proteobacteria;Betaproteobacteria;Burkholderiales;Burkholderiaceae;Polynucleobacter;Polynucleobacter_cosmopolitanus;Polynucleobacter_cosmopolitanus_unclassified	AB376640	0.0160858
310608678|DCO_BRZ_Bv4v5|Serp_Lig_GORupA_2013|8.4%|8	9.07409e-05	0	0	0	0	0	0	0	0.000163129	0.000508162	Bacteria;Bacteroidetes;Cytophagia;Cytophagales;Cytophagaceae;Cytophagaceae_unclassified;Cytophagaceae_unclassified;Cytophagaceae_unclassified	EF635010	0.0835579
321253210|DCO_BRZ_Bv4v5|Serp_Lig_GOR1AB_2013|3.8%	9.07409e-05	0	0	0	0	0	0.000528248	0.00015815	0	0	Bacteria;Proteobacteria;Alphaproteobacteria;Rhodobacterales;Rhodobacteraceae;Rhodobacteraceae_unclassified;Rhodobacteraceae_unclassified;Rhodobacteraceae_unclassified	EF648144	0.0375335
200673175|DCO_BRZ_Bv4v5|Serp_LIG_BR2_back2_Jun12_Bv4v5|0.5%	8.91205e-05	0	2.18403e-05	0	0	6.32815e-05	0	0	0.000141378	0.000446191	Bacteria;Proteobacteria;Alphaproteobacteria;Sphingomonadales;SWB04;uncultured_bacterium;uncultured_bacterium_unclassified;uncultured_bacterium_unclassified	AB294315	0.00539084
201127433|DCO_BRZ_Bv4v5|Serp_LIG_BR2_back1_Jun12_Bv4v5|1.3%	8.91205e-05	0	0	0	0.000280564	0.000442971	0	0	0	0	Bacteria;Planctomycetes;OM190;uncultured_bacterium;uncultured_bacterium_unclassified;uncultured_bacterium_unclassified;uncultured_bacterium_unclassified;uncultured_bacterium_unclassified	JX047096	0.00534759
201138010|DCO_BRZ_Bv4v5|Serp_LIG_BR2_back1_Jun12_Bv4v5|100.0%	8.91205e-05	0	0	6.64187e-05	4.20846e-05	0.000645472	0	0	0	0	Bacteria;Proteobacteria;Proteobacteria_unclassified;Proteobacteria_unclassified;Proteobacteria_unclassified;Proteobacteria_unclassified;Proteobacteria_unclassified;Proteobacteria_unclassified	JF272060	0.212435
201392670|DCO_BRZ_Bv4v5|Serp_LIG_GOR1_11_65_Oct11_A2_Bv4v5|14.4%	8.91205e-05	0	0	0	0	0	0.000203172	0.000362814	1.08752e-05	0	Bacteria;Candidate_division_OD1;uncultured_bacterium;uncultured_bacterium_unclassified;uncultured_bacterium_unclassified;uncultured_bacterium_unclassified;uncultured_bacterium_unclassified;uncultured_bacterium_unclassified	JX105709	0.133333
201396786|DCO_BRZ_Bv4v5|Serp_LIG_GOR1_11_65_Oct11_A2_Bv4v5|0.8%	8.91205e-05	0	0	0	0	0	0.000135448	0.000418632	0	0	Bacteria;Proteobacteria;Betaproteobacteria;Burkholderiales;Comamonadaceae;Comamonadaceae_unclassified;Comamonadaceae_unclassified;Comamonadaceae_unclassified	AM777999	0.0080429
310608177|DCO_BRZ_Bv4v5|Serp_Lig_GORupA_2013|0.0%|21	8.91205e-05	0	0	0	0	0	0	0	0.000326257	0.000309855	Bacteria;Proteobacteria;Alphaproteobacteria;Sphingomonadales;Sphingomonadaceae;Sphingomonadaceae_unclassified;Sphingomonadaceae_unclassified;Sphingomonadaceae_unclassified	HM128615	0
310608266|DCO_BRZ_Bv4v5|Serp_Lig_GORupA_2013|1.3%|14	8.91205e-05	0	0	0	0	0	0	0	0.000391509	0.00023549	Bacteria;Actinobacteria;Actinobacteria;Micrococcales;Microbacteriaceae;Candidatus_Aquiluna;uncultured_bacterium;uncultured_bacterium_unclassified	HM129068	0.0159151
201119176|DCO_BRZ_Bv4v5|Serp_LIG_BR2_back1_Jun12_Bv4v5|0.0%	8.75001e-05	0	0	0	0	0.000215157	0	0	0.000271881	0.00014873	Bacteria;Proteobacteria;Betaproteobacteria;Burkholderiales;Comamonadaceae;Aquabacterium;Aquabacterium_unclassified;Aquabacterium_unclassified	KF494757	0
201131556|DCO_BRZ_Bv4v5|Serp_LIG_BR2_back1_Jun12_Bv4v5|0.0%	8.75001e-05	1.92141e-05	0	0	0	5.06252e-05	0	0	0.000141378	0.000446191	Bacteria;Proteobacteria;Alphaproteobacteria;Sphingomonadales;Sphingomonadaceae;uncultured_bacterium;uncultured_bacterium_unclassified;uncultured_bacterium_unclassified	CU927562	0
201138196|DCO_BRZ_Bv4v5|Serp_LIG_BR2_back1_Jun12_Bv4v5|15.1%	8.75001e-05	0	0.000152882	0	0	0.000151876	0	0	0.000282756	0.000111548	Bacteria;Proteobacteria;Alphaproteobacteria;Rickettsiales;Rickettsiales_Incertae_Sedis;Candidatus_Captivus;uncultured_bacterium;uncultured_bacterium_unclassified	HM186017	0.00802139
201150375|DCO_BRZ_Bv4v5|Serp_LIG_BR2_back1_Jun12_Bv4v5|0.8%	8.75001e-05	9.60707e-05	0	0	0.000196395	0.000164532	0	0	0.000184879	6.19709e-05	Bacteria;Proteobacteria;Alphaproteobacteria;Rhizobiales;A0839;A0839_unclassified;A0839_unclassified;A0839_unclassified	CU466784	0.00802139
201390738|DCO_BRZ_Bv4v5|Serp_LIG_GOR1_11_65_Oct11_A2_Bv4v5|4.3%	8.75001e-05	0	0	0	2.80564e-05	1.26563e-05	0.000108359	0.0003163	7.61267e-05	2.47884e-05	Bacteria;Candidate_division_OD1;uncultured_bacterium;uncultured_bacterium_unclassified;uncultured_bacterium_unclassified;uncultured_bacterium_unclassified;uncultured_bacterium_unclassified;uncultured_bacterium_unclassified	FJ792311	0.0425532
201399206|DCO_BRZ_Bv4v5|Serp_LIG_GOR1_11_65_Oct11_A2_Bv4v5|13.6%	8.75001e-05	0	0	0.000132837	0.000280564	0.000189845	0	7.44235e-05	5.43762e-05	4.95767e-05	Bacteria;Candidate_division_OD1;uncultured_bacterium;uncultured_bacterium_unclassified;uncultured_bacterium_unclassified;uncultured_bacterium_unclassified;uncultured_bacterium_unclassified;uncultured_bacterium_unclassified	EU522668	0.135638
203494727|DCO_BRZ_Bv4v5|Serp_LIG_Gor_upA_Jul12_Bv4v5|0.5%	8.75001e-05	0	0	0	0.00039279	0.000329064	0	0	0	0	Bacteria;Bacteroidetes;Flavobacteriia;Flavobacteriales;Flavobacteriaceae;Flavobacterium;Flavobacterium_unclassified;Flavobacterium_unclassified	AY374109	0.00542005
310608213|DCO_BRZ_Bv4v5|Serp_Lig_GORupA_2013|0.5%|18	8.75001e-05	0	0	0	0	0	0	0	0.000380633	0.00023549	Bacteria;Proteobacteria;Betaproteobacteria;Burkholderiales;Burkholderiaceae;Polynucleobacter;Polynucleobacter_unclassified;Polynucleobacter_unclassified	JN232897	0.00536193
310608724|DCO_BRZ_Bv4v5|Serp_Lig_GORupA_2013|3.5%|8	8.75001e-05	0	0	0	0	0	0	0	0.000174004	0.000470979	Bacteria;Proteobacteria;Betaproteobacteria;Burkholderiales;Oxalobacteraceae;Oxalobacteraceae_unclassified;Oxalobacteraceae_unclassified;Oxalobacteraceae_unclassified	DQ906892	0.0348525
321253940|DCO_BRZ_Bv4v5|Serp_Lig_GOR1AB_2013|0.5%	8.75001e-05	0	0	0	0	0	8.12689e-05	0.000446541	0	0	Bacteria;Proteobacteria;Betaproteobacteria;Burkholderiales;Comamonadaceae;Comamonadaceae_unclassified;Comamonadaceae_unclassified;Comamonadaceae_unclassified	AM778025	0.00536193
321272081|DCO_BRZ_Bv4v5|Serp_Lig_GOR1AB_2013|13.1%	8.75001e-05	0	0	0	8.41692e-05	0.000113907	0	0.000204664	0.000108752	8.67593e-05	Bacteria;Bacteria_unclassified;Bacteria_unclassified;Bacteria_unclassified;Bacteria_unclassified;Bacteria_unclassified;Bacteria_unclassified;Bacteria_unclassified	HM445488	0.12
201130925|DCO_BRZ_Bv4v5|Serp_LIG_BR2_back1_Jun12_Bv4v5|19.9%	8.58797e-05	0	0.000131042	0	0.00030862	0.000316408	0	0	0	0	Bacteria;Bacteria_unclassified;Bacteria_unclassified;Bacteria_unclassified;Bacteria_unclassified;Bacteria_unclassified;Bacteria_unclassified;Bacteria_unclassified	JX105646	0.134409
201140225|DCO_BRZ_Bv4v5|Serp_LIG_BR2_back1_Jun12_Bv4v5|0.0%	8.58797e-05	0	0	0	0.000112226	0	0	0	0.000184879	0.000347037	Bacteria;Proteobacteria;Gammaproteobacteria;Pseudomonadales;Moraxellaceae;Acinetobacter;Acinetobacter_tjernbergiae;Acinetobacter_tjernbergiae_unclassified	JQ396174	0
201390045|DCO_BRZ_Bv4v5|Serp_LIG_GOR1_11_65_Oct11_A2_Bv4v5|0.5%	8.58797e-05	0	0	0	0	0	0.0003928	0.00022327	0	0	Bacteria;Firmicutes;Clostridia;Clostridiales;Caldicoprobacteraceae;Caldicoprobacter;uncultured_bacterium;uncultured_bacterium_unclassified	AM777977	0.00533333
201394117|DCO_BRZ_Bv4v5|Serp_LIG_GOR1_11_65_Oct11_A2_Bv4v5|0.8%	8.58797e-05	0	0	6.64187e-05	0	0	0.000528248	0.000120938	0	0	Bacteria;Proteobacteria;Alphaproteobacteria;Rhodobacterales;Rhodobacteraceae;Rhodobacter;Rhodobacter_unclassified;Rhodobacter_unclassified	JF180994	0.00536193
310608253|DCO_BRZ_Bv4v5|Serp_Lig_GORupA_2013|6.1%|15	8.58797e-05	0	0	0	0.000126254	6.32815e-05	0	0	0.000217505	0.00023549	Bacteria;Proteobacteria;Gammaproteobacteria;NKB5;NKB5_unclassified;NKB5_unclassified;NKB5_unclassified;NKB5_unclassified	AB630469	0.024
310608828|DCO_BRZ_Bv4v5|Serp_Lig_GORupA_2013|7.8%|7	8.58797e-05	0	0	0	0.000224451	7.59378e-05	0	0	0.00020663	0.00014873	Bacteria;Cyanobacteria;ML635J-21;ML635J-21_unclassified;ML635J-21_unclassified;ML635J-21_unclassified;ML635J-21_unclassified;ML635J-21_unclassified	GQ350701	0.0775401
310608902|DCO_BRZ_Bv4v5|Serp_Lig_GORupA_2013|0.3%|7	8.58797e-05	0	0	0	0.000238479	0.000113907	0	0	0.000141378	0.000173519	Bacteria;Proteobacteria;Betaproteobacteria;Burkholderiales;Comamonadaceae;Comamonadaceae_unclassified;Comamonadaceae_unclassified;Comamonadaceae_unclassified	GQ021627	0
310608914|DCO_BRZ_Bv4v5|Serp_Lig_GORupA_2013|6.7%|7	8.58797e-05	0	0	0	0.000224451	0.000164532	0	0	0.000119628	0.000161124	Bacteria;Bacteroidetes;Flavobacteriia;Flavobacteriales;Flavobacteriaceae;Flavobacteriaceae_uncultured;uncultured_Flavobacteriales_bacterium;uncultured_Flavobacteriales_bacterium_unclassified	JF733398	0.00808625
321253194|DCO_BRZ_Bv4v5|Serp_Lig_GOR1AB_2013|0.5%	8.58797e-05	0	0	0	0	0	0.000433434	0.000195362	0	0	Bacteria;Proteobacteria;Betaproteobacteria;Burkholderiales;Comamonadaceae;Comamonadaceae_unclassified;Comamonadaceae_unclassified;Comamonadaceae_unclassified	AP014569	0.00536193
321253470|DCO_BRZ_Bv4v5|Serp_Lig_GOR1AB_2013|0.5%	8.58797e-05	0	0	0	0	0	0.000203172	0.000353511	0	0	Bacteria;Proteobacteria;Betaproteobacteria;Burkholderiales;Comamonadaceae;Comamonadaceae_unclassified;Comamonadaceae_unclassified;Comamonadaceae_unclassified	AM778004	0.00536193
321253730|DCO_BRZ_Bv4v5|Serp_Lig_GOR1AB_2013|0.0%	8.58797e-05	0	0	0	0	0	0.000108359	0.00022327	7.61267e-05	0.000173519	Bacteria;Proteobacteria;Gammaproteobacteria;Pseudomonadales;Pseudomonadaceae;Pseudomonas;Pseudomonas_unclassified;Pseudomonas_unclassified	AY772474	0
310608245|DCO_BRZ_Bv4v5|Serp_Lig_GORupA_2013|0.5%|15	8.2639e-05	0	0	0	9.81974e-05	0.000139219	0	0	0.000239255	0.000136336	Bacteria;Proteobacteria;Betaproteobacteria;Burkholderiales;Comamonadaceae;Limnohabitans;Limnohabitans_unclassified;Limnohabitans_unclassified	KC128839	0.00536193
310610687|DCO_BRZ_Bv4v5|Serp_Lig_GORupA_2013|1.1%|3	8.2639e-05	0	0	0	8.41692e-05	0.000139219	0	0	9.78772e-05	0.000309855	Bacteria;Planctomycetes;Planctomycetacia;Planctomycetales;Planctomycetaceae;Pirellula;Pirellula_unclassified;Pirellula_unclassified	KC683200	0.00534759
321253202|DCO_BRZ_Bv4v5|Serp_Lig_GOR1AB_2013|7.8%	8.2639e-05	0	0	0	0	0	0.000433434	0.000176756	0	0	Bacteria;Bacteroidetes;Bacteroidia;Bacteroidales;Marinilabiaceae;Marinilabiaceae_unclassified;Marinilabiaceae_unclassified;Marinilabiaceae_unclassified	AB237697	0.077748
321253265|DCO_BRZ_Bv4v5|Serp_Lig_GOR1AB_2013|3.7%	8.2639e-05	0	0	0	0	0.000177188	0.000216717	0.000195362	0	0	Bacteria;Proteobacteria;Alphaproteobacteria;Rhodospirillales;Acetobacteraceae;Acetobacteraceae_unclassified;Acetobacteraceae_unclassified;Acetobacteraceae_unclassified	AB630742	0.0106952
201109183|DCO_BRZ_Bv4v5|Serp_LIG_BR2_back1_Jun12_Bv4v5|0.3%	8.10186e-05	1.92141e-05	0	0	0.00030862	0.000278439	0	0	0	6.19709e-05	Bacteria;Proteobacteria;Betaproteobacteria;Burkholderiales;Comamonadaceae;Comamonadaceae_unclassified;Comamonadaceae_unclassified;Comamonadaceae_unclassified	FR667445	0
201122548|DCO_BRZ_Bv4v5|Serp_LIG_BR2_back1_Jun12_Bv4v5|2.2%	8.10186e-05	1.92141e-05	0	0	0.000140282	6.32815e-05	0	0	0.000174004	0.000223095	Bacteria;Bacteroidetes;Sphingobacteriia;Sphingobacteriales;Chitinophagaceae;Chitinophagaceae_unclassified;Chitinophagaceae_unclassified;Chitinophagaceae_unclassified	JN679087	0.0188679
201398318|DCO_BRZ_Bv4v5|Serp_LIG_GOR1_11_65_Oct11_A2_Bv4v5|4.0%	8.10186e-05	0	0	0	7.0141e-05	7.59378e-05	0.000270896	0.000176756	0	0	Bacteria;Firmicutes;Clostridia;Clostridiales;Syntrophomonadaceae;Dethiobacter;uncultured_Firmicutes_bacterium;uncultured_Firmicutes_bacterium_unclassified	JX240654	0.0346667
201403814|DCO_BRZ_Bv4v5|Serp_LIG_GOR1_11_65_Oct11_A2_Bv4v5|2.9%	8.10186e-05	0	0	0.000132837	0.000196395	0.000164532	8.12689e-05	0.000130241	0	1.23942e-05	Bacteria;Verrucomicrobia;Opitutae;Opitutales;Opitutaceae;Opitutus;Opitutus_unclassified;Opitutus_unclassified	AB286360	0.0293333
310608248|DCO_BRZ_Bv4v5|Serp_Lig_GORupA_2013|2.9%|15	8.10186e-05	0	0	0	0.000112226	2.53126e-05	0	0	0.000239255	0.000223095	Bacteria;Planctomycetes;Planctomycetacia;Planctomycetales;Planctomycetaceae;Rhodopirellula;Rhodopirellula_unclassified;Rhodopirellula_unclassified	JQ579967	0.0266667
310608765|DCO_BRZ_Bv4v5|Serp_Lig_GORupA_2013|3.8%|7	8.10186e-05	0	0	0	0.000126254	8.85941e-05	0	0	0.000108752	0.00029746	Bacteria;Planctomycetes;Planctomycetacia;Planctomycetales;Planctomycetaceae;Pirellula;uncultured_Planctomycetales_bacterium;uncultured_Planctomycetales_bacterium_unclassified	JF112467	0.0321716
310622358|DCO_BRZ_Bv4v5|Serp_Lig_GORupA_2013|9.1%|1	8.10186e-05	0	0	0	0.00039279	0.000265782	0	0	1.08752e-05	0	Bacteria;Proteobacteria;Alphaproteobacteria;Rickettsiales;LR_A2-29;uncultured_alpha_proteobacterium;uncultured_alpha_proteobacterium_unclassified;uncultured_alpha_proteobacterium_unclassified	EF520427	0.0913979
321253306|DCO_BRZ_Bv4v5|Serp_Lig_GOR1AB_2013|0.8%	8.10186e-05	0	0	0	0	0	0.000203172	0.000325603	0	0	Bacteria;Bacteroidetes;Bacteroidia;Bacteroidales;ML635J-40_aquatic_group;uncultured_bacterium;uncultured_bacterium_unclassified;uncultured_bacterium_unclassified	AM778016	0.00808625
201120706|DCO_BRZ_Bv4v5|Serp_LIG_BR2_back1_Jun12_Bv4v5|10.7%	7.93983e-05	0	0	0	0.000266536	0.000379689	0	0	0	0	Bacteria;Cyanobacteria;Melainabacteria;Caenarcaniphilales;Caenarcaniphilales_unclassified;Caenarcaniphilales_unclassified;Caenarcaniphilales_unclassified;Caenarcaniphilales_unclassified	JX105663	0.101333
201149111|DCO_BRZ_Bv4v5|Serp_LIG_BR2_back1_Jun12_Bv4v5|6.7%	7.93983e-05	1.92141e-05	0	0	0	2.53126e-05	0	9.30293e-06	0.000141378	0.000396614	Bacteria;Planctomycetes;Planctomycetacia;Planctomycetales;Planctomycetaceae;Gemmata;uncultured_bacterium;uncultured_bacterium_unclassified	HQ119005	0.0133333
201153743|DCO_BRZ_Bv4v5|Serp_LIG_BR2_back1_Jun12_Bv4v5|0.5%	7.93983e-05	3.84283e-05	4.36805e-05	0	0.000126254	7.59378e-05	0	0	0.000217505	0.000123942	Bacteria;Proteobacteria;Alphaproteobacteria;Rickettsiales;Rickettsiales_Incertae_Sedis;Candidatus_Odyssella;uncultured_bacterium;uncultured_bacterium_unclassified	CU924890	0.00268097
310608232|DCO_BRZ_Bv4v5|Serp_Lig_GORupA_2013|1.3%|16	7.93983e-05	0	0	0	0	0	0	0	0.000445885	9.91535e-05	Bacteria;Proteobacteria;Betaproteobacteria;Burkholderiales;Burkholderiaceae;Polynucleobacter;uncultured_bacterium;uncultured_bacterium_unclassified	HM128569	0.0134048
310608368|DCO_BRZ_Bv4v5|Serp_Lig_GORupA_2013|5.4%|12	7.93983e-05	0	0	0	4.20846e-05	2.53126e-05	0	0	0.000184879	0.000334643	Bacteria;Bacteroidetes;Sphingobacteriia;Sphingobacteriales;Chitinophagaceae;Chitinophagaceae_unclassified;Chitinophagaceae_unclassified;Chitinophagaceae_unclassified	FN668099	0.0458221
310608588|DCO_BRZ_Bv4v5|Serp_Lig_GORupA_2013|18.4%|9	7.93983e-05	0	0	0	0	0	0	0	0.000108752	0.000483373	Bacteria;Bacteria_unclassified;Bacteria_unclassified;Bacteria_unclassified;Bacteria_unclassified;Bacteria_unclassified;Bacteria_unclassified;Bacteria_unclassified	JN616229	0.178667
310609215|DCO_BRZ_Bv4v5|Serp_Lig_GORupA_2013|4.3%|6	7.93983e-05	0	0	0	0.000126254	0.000139219	0	0	0.000119628	0.000223095	Bacteria;Planctomycetes;Planctomycetacia;Planctomycetales;Planctomycetaceae;Pirellula;Pirellula_unclassified;Pirellula_unclassified	JF112467	0.0375335
201113925|DCO_BRZ_Bv4v5|Serp_LIG_BR2_back1_Jun12_Bv4v5|0.0%	7.77779e-05	0	0	0	0	0.000531565	0	0	6.52514e-05	0	Bacteria;Proteobacteria;Betaproteobacteria;Burkholderiales;Comamonadaceae;Inhella;uncultured_bacterium;uncultured_bacterium_unclassified	AB681995	0
201133195|DCO_BRZ_Bv4v5|Serp_LIG_BR2_back1_Jun12_Bv4v5|1.1%	7.77779e-05	0	4.36805e-05	0	0.000196395	0.000227813	0	0	8.70019e-05	7.43651e-05	Bacteria;Proteobacteria;Betaproteobacteria;Methylophilales;Methylophilaceae;Methylotenera;uncultured_bacterium;uncultured_bacterium_unclassified	KC189705	0
310608208|DCO_BRZ_Bv4v5|Serp_Lig_GORupA_2013|0.8%|18	7.77779e-05	0	0	0	0	0	0	0	0.000445885	8.67593e-05	Bacteria;Proteobacteria;Betaproteobacteria;Burkholderiales;Burkholderiaceae;Polynucleobacter;uncultured_bacterium;uncultured_bacterium_unclassified	HM129470	0.0080429
310609452|DCO_BRZ_Bv4v5|Serp_Lig_GORupA_2013|3.8%|5	7.77779e-05	0	0	0	0.000168338	0.000202501	0	0	0.000130503	9.91535e-05	Bacteria;Proteobacteria;Betaproteobacteria;Burkholderiales;Burkholderiales_unclassified;Burkholderiales_unclassified;Burkholderiales_unclassified;Burkholderiales_unclassified	EF516660	0.0375335
200679513|DCO_BRZ_Bv4v5|Serp_LIG_BR2_back2_Jun12_Bv4v5|5.1%	7.61575e-05	0	2.18403e-05	0	0	3.79689e-05	0	0	0.000108752	0.000409008	Bacteria;Planctomycetes;Planctomycetacia;Planctomycetales;Planctomycetaceae;Blastopirellula;uncultured_bacterium;uncultured_bacterium_unclassified	JX406231	0.008
201109908|DCO_BRZ_Bv4v5|Serp_LIG_BR2_back1_Jun12_Bv4v5|2.4%	7.61575e-05	0	4.36805e-05	0	2.80564e-05	0	0	0	0.000108752	0.000409008	Bacteria;Proteobacteria;Gammaproteobacteria;Legionellales;Coxiellaceae;Aquicella;agricultural_soil_bacterium_SC-I-16;agricultural_soil_bacterium_SC-I-16_unclassified	KJ600912	0.00534759
201392321|DCO_BRZ_Bv4v5|Serp_LIG_GOR1_11_65_Oct11_A2_Bv4v5|3.5%	7.61575e-05	0	0	6.64187e-05	0	0	0.000162538	0.0003163	0	0	Bacteria;Proteobacteria;Betaproteobacteria;Burkholderiales;Alcaligenaceae;Alcaligenaceae_uncultured;Alcaligenaceae_unclassified;Alcaligenaceae_unclassified	AB821126	0.0348525
203494920|DCO_BRZ_Bv4v5|Serp_LIG_Gor_upA_Jul12_Bv4v5|3.5%	7.61575e-05	0	0	0	0.000266536	0.000354377	0	0	0	0	Bacteria;Verrucomicrobia;Opitutae;Opitutales;Opitutaceae;Opitutus;Opitutus_unclassified;Opitutus_unclassified	AB369167	0.0346667
310609472|DCO_BRZ_Bv4v5|Serp_Lig_GORupA_2013|1.1%|5	7.61575e-05	0	0	0	0.000336677	0.000177188	0	0	9.78772e-05	0	Bacteria;Bacteroidetes;Flavobacteriia;Flavobacteriales;Flavobacteriaceae;Flavobacterium;Flavobacterium_unclassified;Flavobacterium_unclassified	JQ977428	0.0108401
313041338|DCO_BRZ_Bv4v5|Serp_Lig_GOR1CDEF_2013|0.0%|1	7.61575e-05	0	0	0	0.000252508	0.000265782	0	9.30293e-06	7.61267e-05	0	Bacteria;Proteobacteria;Betaproteobacteria;Burkholderiales;Comamonadaceae;Comamonadaceae_unclassified;Comamonadaceae_unclassified;Comamonadaceae_unclassified	EF626687	0
200662704|DCO_BRZ_Bv4v5|Serp_LIG_BR2_back2_Jun12_Bv4v5|0.5%	7.45371e-05	0	0	0	0.000378761	0.000189845	0	9.30293e-06	0	3.71826e-05	Bacteria;Proteobacteria;Alphaproteobacteria;Sphingomonadales;Erythrobacteraceae;Porphyrobacter;uncultured_bacterium;uncultured_bacterium_unclassified	AB599864	0.0026738
201107899|DCO_BRZ_Bv4v5|Serp_LIG_BR2_back1_Jun12_Bv4v5|0.0%	7.45371e-05	0	0.000174722	0	0.000294592	0	6.77241e-05	6.51205e-05	5.43762e-05	0	Bacteria;Proteobacteria;Gammaproteobacteria;Xanthomonadales;Xanthomonadaceae;Stenotrophomonas;Pseudomonas_geniculata;Pseudomonas_geniculata_unclassified	EU705871	0
201123483|DCO_BRZ_Bv4v5|Serp_LIG_BR2_back1_Jun12_Bv4v5|0.0%	7.45371e-05	1.92141e-05	0	0	0.000168338	0	1.35448e-05	0	0.000130503	0.000247884	Bacteria;Planctomycetes;Planctomycetacia;Planctomycetales;Planctomycetaceae;Planctomycetaceae_uncultured;Planctomycetaceae_unclassified;Planctomycetaceae_unclassified	CU926029	0
201403270|DCO_BRZ_Bv4v5|Serp_LIG_GOR1_11_65_Oct11_A2_Bv4v5|0.3%	7.45371e-05	0	0	0	0	0	0.000216717	0.000279088	0	0	Bacteria;Bacteroidetes;Bacteroidia;Bacteroidales;ML635J-40_aquatic_group;uncultured_bacterium;uncultured_bacterium_unclassified;uncultured_bacterium_unclassified	AM778026	0.00269542
203495870|DCO_BRZ_Bv4v5|Serp_LIG_Gor_upA_Jul12_Bv4v5|11.3%	7.45371e-05	0	0	0	9.81974e-05	0.000493596	0	0	0	0	Bacteria;Bacteroidetes;Bacteroidetes_unclassified;Bacteroidetes_unclassified;Bacteroidetes_unclassified;Bacteroidetes_unclassified;Bacteroidetes_unclassified;Bacteroidetes_unclassified	EU283539	0.113208
310608219|DCO_BRZ_Bv4v5|Serp_Lig_GORupA_2013|0.8%|18	7.45371e-05	0	0	0	2.80564e-05	3.79689e-05	0	0	0.000391509	6.19709e-05	Bacteria;Proteobacteria;Betaproteobacteria;Burkholderiales;Comamonadaceae;Limnohabitans;uncultured_beta_proteobacterium;uncultured_beta_proteobacterium_unclassified	HF968544	0.00536193
310609223|DCO_BRZ_Bv4v5|Serp_Lig_GORupA_2013|0.0%|5	7.45371e-05	0	0	0	0.000196395	0.000139219	0	0	7.61267e-05	0.000173519	Bacteria;Proteobacteria;Betaproteobacteria;Hydrogenophilales;Hydrogenophilaceae;Thiobacillus;Thiobacillus_unclassified;Thiobacillus_unclassified	AB476680	0
310609612|DCO_BRZ_Bv4v5|Serp_Lig_GORupA_2013|0.0%|4	7.45371e-05	0	0	0	0	1.26563e-05	0	0	0.000130503	0.000409008	Bacteria;Proteobacteria;Betaproteobacteria;Burkholderiales;Comamonadaceae;Hydrogenophaga;uncultured_bacterium;uncultured_bacterium_unclassified	KF827057	0
321254486|DCO_BRZ_Bv4v5|Serp_Lig_GOR1AB_2013|0.8%	7.45371e-05	0	0	0	0	0	9.48137e-05	0.000362814	0	0	Bacteria;Proteobacteria;Betaproteobacteria;Burkholderiales;Comamonadaceae;Comamonadaceae_unclassified;Comamonadaceae_unclassified;Comamonadaceae_unclassified	AB077038	0.0080429
201099827|DCO_BRZ_Bv4v5|Serp_LIG_BR2_back1_Jun12_Bv4v5|16.0%	7.29168e-05	0	2.18403e-05	0	0.000126254	5.06252e-05	0	0	0.000152253	0.000210701	Bacteria;Verrucomicrobia;Verrucomicrobia_unclassified;Verrucomicrobia_unclassified;Verrucomicrobia_unclassified;Verrucomicrobia_unclassified;Verrucomicrobia_unclassified;Verrucomicrobia_unclassified	AB305640	0.16
201130950|DCO_BRZ_Bv4v5|Serp_LIG_BR2_back1_Jun12_Bv4v5|0.0%	7.29168e-05	0	0	0	0	0.000455627	0	0	5.43762e-05	4.95767e-05	Bacteria;Proteobacteria;Betaproteobacteria;Burkholderiales;Comamonadaceae;Comamonadaceae_unclassified;Comamonadaceae_unclassified;Comamonadaceae_unclassified	HQ178858	0
201404611|DCO_BRZ_Bv4v5|Serp_LIG_GOR1_11_65_Oct11_A2_Bv4v5|100.0%	7.29168e-05	0	0	0.000199256	0	6.32815e-05	0.000108359	0.000269785	0	0	Bacteria;Proteobacteria;Proteobacteria_unclassified;Proteobacteria_unclassified;Proteobacteria_unclassified;Proteobacteria_unclassified;Proteobacteria_unclassified;Proteobacteria_unclassified	GAYA01024088	0.211796
203494629|DCO_BRZ_Bv4v5|Serp_LIG_Gor_upA_Jul12_Bv4v5|0.5%	7.29168e-05	0	0	0	0.00030862	0.000278439	0	0	0	1.23942e-05	Bacteria;Proteobacteria;Betaproteobacteria;Burkholderiales;Comamonadaceae;Comamonadaceae_unclassified;Comamonadaceae_unclassified;Comamonadaceae_unclassified	HE965714	0.00268097
203494703|DCO_BRZ_Bv4v5|Serp_LIG_Gor_upA_Jul12_Bv4v5|5.9%	7.29168e-05	0	0	0	0.00030862	0.000291095	0	0	0	0	Bacteria;Proteobacteria;Alphaproteobacteria;Rickettsiales;Rickettsiales_Incertae_Sedis;Candidatus_Odyssella;Candidatus_Odyssella_unclassified;Candidatus_Odyssella_unclassified	LN570500	0.0321716
203494874|DCO_BRZ_Bv4v5|Serp_LIG_Gor_upA_Jul12_Bv4v5|0.3%	7.29168e-05	0	0	0	0.00030862	0.000291095	0	0	0	0	Bacteria;Proteobacteria;Betaproteobacteria;Burkholderiales;Comamonadaceae;Comamonadaceae_unclassified;Comamonadaceae_unclassified;Comamonadaceae_unclassified	EU803951	0.00268097
201388983|DCO_BRZ_Bv4v5|Serp_LIG_GOR1_11_65_Oct11_A2_Bv4v5|1.6%	7.12964e-05	0	0	0	7.0141e-05	0.00010125	0.000189627	0.00015815	0	0	Bacteria;Firmicutes;Clostridia;Clostridiales;Syntrophomonadaceae;Dethiobacter;uncultured_bacterium;uncultured_bacterium_unclassified	GQ136803	0.016
201401486|DCO_BRZ_Bv4v5|Serp_LIG_GOR1_11_65_Oct11_A2_Bv4v5|1.3%	7.12964e-05	0	0	6.64187e-05	0	0	8.12689e-05	0.000260482	0	0.000111548	Bacteria;Proteobacteria;Gammaproteobacteria;Xanthomonadales;Xanthomonadaceae;Silanimonas;Silanimonas_unclassified;Silanimonas_unclassified	JN868825	0.008
310608306|DCO_BRZ_Bv4v5|Serp_Lig_GORupA_2013|6.1%|13	7.12964e-05	0	0	0	0	0	0	0	0.000261006	0.000247884	Bacteria;Cyanobacteria;Cyanobacteria;SubsectionI;FamilyI;Gloeobacter;Gloeobacter_unclassified;Gloeobacter_unclassified	FR667316	0.00265957
310608905|DCO_BRZ_Bv4v5|Serp_Lig_GORupA_2013|3.2%|7	7.12964e-05	0	0	0	9.81974e-05	0	0	0	0.000141378	0.00029746	Bacteria;Planctomycetes;Planctomycetacia;Planctomycetales;Planctomycetaceae;Pirellula;Pirellula_unclassified;Pirellula_unclassified	HQ120683	0.00268097
310608932|DCO_BRZ_Bv4v5|Serp_Lig_GORupA_2013|0.0%|7	7.12964e-05	0	0	0	0.00030862	0.000126563	0	0	0.000130503	0	Bacteria;Proteobacteria;Alphaproteobacteria;Rhizobiales;A0839;uncultured_bacterium;uncultured_bacterium_unclassified;uncultured_bacterium_unclassified	AB286364	0
321253921|DCO_BRZ_Bv4v5|Serp_Lig_GOR1AB_2013|0.5%	7.12964e-05	0	0	0	0	0	8.12689e-05	0.000353511	0	0	Bacteria;Proteobacteria;Gammaproteobacteria;Pseudomonadales;Pseudomonadaceae;Pseudomonas;Pseudomonas_rhizosphaerae;Pseudomonas_rhizosphaerae_unclassified	KM891561	0
201103077|DCO_BRZ_Bv4v5|Serp_LIG_BR2_back1_Jun12_Bv4v5|0.5%	6.9676e-05	0	0.000109201	0	0	0	0.000325076	0.000120938	0	1.23942e-05	Bacteria;Proteobacteria;Alphaproteobacteria;Rhodobacterales;Rhodobacteraceae;Rhodobacteraceae_unclassified;Rhodobacteraceae_unclassified;Rhodobacteraceae_unclassified	AB546235	0.00536193
201393135|DCO_BRZ_Bv4v5|Serp_LIG_GOR1_11_65_Oct11_A2_Bv4v5|8.0%	6.9676e-05	0	0	0	0	0	0.000270896	0.000213967	0	0	Bacteria;Proteobacteria;Gammaproteobacteria;Methylococcales;Methylococcaceae;Methyloglobulus;uncultured_bacterium;uncultured_bacterium_unclassified	JX298432	0.0346667
203494572|DCO_BRZ_Bv4v5|Serp_LIG_Gor_upA_Jul12_Bv4v5|0.5%	6.9676e-05	0	0	0	0.000280564	0.000291095	0	0	0	0	Bacteria;Bacteroidetes;Flavobacteriia;Flavobacteriales;Flavobacteriaceae;Flavobacterium;Flavobacterium_unclassified;Flavobacterium_unclassified	KF556685	0.00542005
203494592|DCO_BRZ_Bv4v5|Serp_LIG_Gor_upA_Jul12_Bv4v5|5.3%	6.9676e-05	0	0	0	0.000238479	0.000329064	0	0	0	0	Bacteria;Proteobacteria;Alphaproteobacteria;Rhodospirillales;Rhodospirillaceae;Rhodospirillaceae_uncultured;uncultured_Rhodocista_sp.;uncultured_Rhodocista_sp._unclassified	JN256102	0.0320856
310608382|DCO_BRZ_Bv4v5|Serp_Lig_GORupA_2013|3.7%|11	6.9676e-05	0	0	0	2.80564e-05	0	0	0	0.000239255	0.00023549	Bacteria;Planctomycetes;Planctomycetacia;Planctomycetales;Planctomycetaceae;Gemmata;Gemmata_unclassified;Gemmata_unclassified	EU283557	0.0374332
201390620|DCO_BRZ_Bv4v5|Serp_LIG_GOR1_11_65_Oct11_A2_Bv4v5|1.6%	6.80557e-05	0	0	0	4.20846e-05	0	0.000216717	0.000213967	0	0	Bacteria;Firmicutes;Clostridia;Clostridia_unclassified;Clostridia_unclassified;Clostridia_unclassified;Clostridia_unclassified;Clostridia_unclassified	DQ088758	0.016
201392303|DCO_BRZ_Bv4v5|Serp_LIG_GOR1_11_65_Oct11_A2_Bv4v5|0.3%	6.80557e-05	0	0	0	9.81974e-05	0	9.48137e-05	0.000260482	0	0	Bacteria;Bacteroidetes;Bacteroidia;Bacteroidales;ML635J-40_aquatic_group;uncultured_bacterium;uncultured_bacterium_unclassified;uncultured_bacterium_unclassified	AM778010	0.00269542
310608181|DCO_BRZ_Bv4v5|Serp_Lig_GORupA_2013|1.9%|21	6.80557e-05	0	0	0	0	0	0	0	0.000402384	6.19709e-05	Bacteria;Proteobacteria;Alphaproteobacteria;Sphingomonadales;Sphingomonadaceae;Sphingomonadaceae_unclassified;Sphingomonadaceae_unclassified;Sphingomonadaceae_unclassified	HQ178852	0.0187166
310608249|DCO_BRZ_Bv4v5|Serp_Lig_GORupA_2013|0.5%|15	6.80557e-05	0	0	0	0	0	0	0	0.000261006	0.000223095	Bacteria;Proteobacteria;Betaproteobacteria;Burkholderiales;Burkholderiaceae;Polynucleobacter;Polynucleobacter_unclassified;Polynucleobacter_unclassified	HM128721	0.00536193
310608403|DCO_BRZ_Bv4v5|Serp_Lig_GORupA_2013|2.7%|11	6.80557e-05	0	0	0	0	1.26563e-05	0	0	0.000141378	0.000347037	Bacteria;Planctomycetes;Planctomycetacia;Planctomycetales;Planctomycetaceae;Pirellula;Pirellula_unclassified;Pirellula_unclassified	BX294701	0.0266667
313045800|DCO_BRZ_Bv4v5|Serp_Lig_GOR1CDEF_2013|0.8%|1	6.80557e-05	0	0	0	0	0	0	9.30293e-06	0.000163129	0.000322249	Bacteria;Proteobacteria;Gammaproteobacteria;Xanthomonadales;Xanthomonadaceae;Silanimonas;Silanimonas_unclassified;Silanimonas_unclassified	GU559788	0.00266667
321254238|DCO_BRZ_Bv4v5|Serp_Lig_GOR1AB_2013|14.7%	6.80557e-05	0	0	0	0.000126254	0.00010125	5.41793e-05	7.44235e-05	0.000108752	3.71826e-05	Bacteria;Proteobacteria;Alphaproteobacteria;Alphaproteobacteria_unclassified;Alphaproteobacteria_unclassified;Alphaproteobacteria_unclassified;Alphaproteobacteria_unclassified;Alphaproteobacteria_unclassified	JN698020	0.0589812
321266571|DCO_BRZ_Bv4v5|Serp_Lig_GOR1AB_2013|6.7%	6.80557e-05	0	0	0	0	0	0	0.000390723	0	0	Bacteria;Proteobacteria;Betaproteobacteria;Burkholderiales;Comamonadaceae;Comamonadaceae_unclassified;Comamonadaceae_unclassified;Comamonadaceae_unclassified	DQ337035	0.0643432
201099562|DCO_BRZ_Bv4v5|Serp_LIG_BR2_back1_Jun12_Bv4v5|0.0%	6.64353e-05	0	0	0	0	0	0	0	0	0.000508162	Bacteria;Bacteroidetes;Cytophagia;Cytophagales;Cytophagaceae;Arcicella;uncultured_bacterium;uncultured_bacterium_unclassified	FJ849076	0
201121016|DCO_BRZ_Bv4v5|Serp_LIG_BR2_back1_Jun12_Bv4v5|0.8%	6.64353e-05	1.92141e-05	0	0	0.000266536	0.000227813	0	0	2.17505e-05	1.23942e-05	Bacteria;Planctomycetes;BD7-11;uncultured_bacterium_PHOS-HE93;uncultured_bacterium_PHOS-HE93_unclassified;uncultured_bacterium_PHOS-HE93_unclassified;uncultured_bacterium_PHOS-HE93_unclassified;uncultured_bacterium_PHOS-HE93_unclassified	HQ827949	0.00802139
201152355|DCO_BRZ_Bv4v5|Serp_LIG_BR2_back1_Jun12_Bv4v5|0.3%	6.64353e-05	0	0	0	0.00015431	0.000113907	0	0	8.70019e-05	0.000161124	Bacteria;Planctomycetes;Planctomycetacia;Planctomycetales;Planctomycetaceae;Pirellula;uncultured_bacterium;uncultured_bacterium_unclassified	KC683095	0
201152884|DCO_BRZ_Bv4v5|Serp_LIG_BR2_back1_Jun12_Bv4v5|0.3%	6.64353e-05	0	0	0	8.41692e-05	8.85941e-05	1.35448e-05	0	0.000130503	0.000185913	Bacteria;Planctomycetes;Planctomycetacia;Planctomycetales;Planctomycetaceae;Pir4_lineage;uncultured_Pirellula_sp.;uncultured_Pirellula_sp._unclassified	FJ236059	0.00266667
203494684|DCO_BRZ_Bv4v5|Serp_LIG_Gor_upA_Jul12_Bv4v5|0.5%	6.64353e-05	0	0	0	0.000294592	0.000253126	0	0	0	0	Bacteria;Bacteroidetes;Flavobacteriia;Flavobacteriales;Flavobacteriaceae;Flavobacterium;Flavobacterium_unclassified;Flavobacterium_unclassified	JX657141	0.00542005
203495213|DCO_BRZ_Bv4v5|Serp_LIG_Gor_upA_Jul12_Bv4v5|0.5%	6.64353e-05	0	0	0	0.000294592	0.000253126	0	0	0	0	Bacteria;Bacteroidetes;Flavobacteriia;Flavobacteriales;Flavobacteriaceae;Flavobacterium;Flavobacterium_unclassified;Flavobacterium_unclassified	EU801167	0.00542005
204264162|DCO_BRZ_Bv4v5|Serp_LIG_GOR1_11_65_Oct11_A2_Bv4v5|14.6%	6.64353e-05	0	0	0.000199256	5.61128e-05	0	5.41793e-05	0.000148847	4.3501e-05	0.000123942	Bacteria;Bacteria_unclassified;Bacteria_unclassified;Bacteria_unclassified;Bacteria_unclassified;Bacteria_unclassified;Bacteria_unclassified;Bacteria_unclassified	KC539794	0.106101
310608336|DCO_BRZ_Bv4v5|Serp_Lig_GORupA_2013|4.8%|12	6.64353e-05	0	0	0	0	0	0	0	0.000304507	0.000161124	Bacteria;Proteobacteria;Betaproteobacteria;Burkholderiales;Burkholderiales_unclassified;Burkholderiales_unclassified;Burkholderiales_unclassified;Burkholderiales_unclassified	AJ550660	0.0534759
310609535|DCO_BRZ_Bv4v5|Serp_Lig_GORupA_2013|5.4%|5	6.64353e-05	0	0	0	0.000294592	0.000139219	0	0	9.78772e-05	0	Bacteria;Proteobacteria;Alphaproteobacteria;Rickettsiales;Rickettsiaceae;Rickettsia;Rickettsia_unclassified;Rickettsia_unclassified	HG315612	0.0430108
201128422|DCO_BRZ_Bv4v5|Serp_LIG_BR2_back1_Jun12_Bv4v5|0.3%	6.48149e-05	0	0	0.000132837	0.000420846	0	0	0	0	9.91535e-05	Bacteria;Proteobacteria;Betaproteobacteria;Burkholderiales;Comamonadaceae;Inhella;uncultured_bacterium;uncultured_bacterium_unclassified	HM129806	0
201387383|DCO_BRZ_Bv4v5|Serp_LIG_GOR1_11_65_Oct11_A2_Bv4v5|2.1%	6.48149e-05	0	0	0	0	0	0.000162538	0.000260482	0	0	Bacteria;Proteobacteria;Alphaproteobacteria;Sphingomonadales;Sphingomonadaceae;Sandarakinorhabdus;Sandarakinorhabdus_unclassified;Sandarakinorhabdus_unclassified	EU283461	0.0213904
310609251|DCO_BRZ_Bv4v5|Serp_Lig_GORupA_2013|0.8%|5	6.48149e-05	0	0	0	1.40282e-05	0	0	0	0.000108752	0.000359431	Bacteria;Proteobacteria;Alphaproteobacteria;Sphingomonadales;Sphingomonadaceae;uncultured_bacterium;uncultured_bacterium_unclassified;uncultured_bacterium_unclassified	KC683109	0.0026738
321271705|DCO_BRZ_Bv4v5|Serp_Lig_GOR1AB_2013|6.1%	6.48149e-05	0	0	0	0	0	0	0.000372117	0	0	Bacteria;Proteobacteria;Betaproteobacteria;Burkholderiales;Comamonadaceae;Comamonadaceae_unclassified;Comamonadaceae_unclassified;Comamonadaceae_unclassified	KM597532	0.0511364
200691164|DCO_BRZ_Bv4v5|Serp_LIG_BR2_back2_Jun12_Bv4v5|1.1%	6.31945e-05	0	0	0	0.000238479	0.000202501	0	0	5.43762e-05	1.23942e-05	Bacteria;Bacteroidetes;Sphingobacteriia;Sphingobacteriales;NS11-12_marine_group;uncultured_Bacteroidetes_bacterium;uncultured_Bacteroidetes_bacterium_unclassified;uncultured_Bacteroidetes_bacterium_unclassified	HQ827974	0.00808625
201135781|DCO_BRZ_Bv4v5|Serp_LIG_BR2_back1_Jun12_Bv4v5|0.5%	6.31945e-05	0	0	0	7.0141e-05	3.79689e-05	0	0	0.000195754	0.000161124	Bacteria;Proteobacteria;Alphaproteobacteria;Rickettsiales;Rickettsiaceae;Rickettsia;uncultured_Rickettsiales_bacterium;uncultured_Rickettsiales_bacterium_unclassified	EF667896	0.00539084
201387287|DCO_BRZ_Bv4v5|Serp_LIG_GOR1_11_65_Oct11_A2_Bv4v5|4.0%	6.31945e-05	0	0	0	0.000140282	0.000164532	0	0	9.78772e-05	8.67593e-05	Bacteria;Proteobacteria;Alphaproteobacteria;Caulobacterales;Caulobacteraceae;Asticcacaulis;Asticcacaulis_unclassified;Asticcacaulis_unclassified	KC683113	0.0321716
203494661|DCO_BRZ_Bv4v5|Serp_LIG_Gor_upA_Jul12_Bv4v5|0.5%	6.31945e-05	0	0	0	0.000294592	0.000227813	0	0	0	0	Bacteria;Proteobacteria;Betaproteobacteria;Burkholderiales;Comamonadaceae;Comamonadaceae_unclassified;Comamonadaceae_unclassified;Comamonadaceae_unclassified	Z18533	0.00536193
310608373|DCO_BRZ_Bv4v5|Serp_Lig_GORupA_2013|5.3%|11	6.31945e-05	0	0	0	0	7.59378e-05	0	0	0.000250131	0.000123942	Bacteria;Planctomycetes;Planctomycetacia;Planctomycetales;Planctomycetaceae;Blastopirellula;Blastopirellula_unclassified;Blastopirellula_unclassified	JX406231	0.0266667
310609359|DCO_BRZ_Bv4v5|Serp_Lig_GORupA_2013|0.3%|5	6.31945e-05	0	0	0	0.000168338	0.000126563	0	0	8.70019e-05	0.000111548	Bacteria;Proteobacteria;Betaproteobacteria;Burkholderiales;Comamonadaceae;Comamonadaceae_unclassified;Comamonadaceae_unclassified;Comamonadaceae_unclassified	HE583139	0.00268097
310611038|DCO_BRZ_Bv4v5|Serp_Lig_GORupA_2013|8.5%|3	6.31945e-05	0	0	0	0.000224451	0.000113907	0	0	5.43762e-05	0.000111548	Bacteria;Planctomycetes;Planctomycetacia;Planctomycetales;Planctomycetaceae;Planctomycetaceae_unclassified;Planctomycetaceae_unclassified;Planctomycetaceae_unclassified	JN868917	0.08
313021801|DCO_BRZ_Bv4v5|Serp_Lig_GOR1CDEF_2013|3.2%|2	6.31945e-05	0	0	0	0	0	0	1.86059e-05	0.000174004	0.000260278	Bacteria;Bacteroidetes;Sphingobacteriia;Sphingobacteriales;Chitinophagaceae;Chitinophaga;uncultured_Bacteroidetes_bacterium;uncultured_Bacteroidetes_bacterium_unclassified	KF827157	0.00268817
313031863|DCO_BRZ_Bv4v5|Serp_Lig_GOR1CDEF_2013|10.7%|1	6.31945e-05	0	0	0	0.00015431	0.000265782	0	9.30293e-06	2.17505e-05	4.95767e-05	Bacteria;Cyanobacteria;Melainabacteria;Caenarcaniphilales;uncultured_bacterium;uncultured_bacterium_unclassified;uncultured_bacterium_unclassified;uncultured_bacterium_unclassified	JQ347490	0.0186667
313036821|DCO_BRZ_Bv4v5|Serp_Lig_GOR1CDEF_2013|0.0%|1	6.31945e-05	0	0	0	0.000210423	0.000189845	0	9.30293e-06	4.3501e-05	4.95767e-05	Bacteria;Proteobacteria;Alphaproteobacteria;Caulobacterales;Caulobacteraceae;Asticcacaulis;uncultured_alpha_proteobacterium;uncultured_alpha_proteobacterium_unclassified	AB476693	0
321253124|DCO_BRZ_Bv4v5|Serp_Lig_GOR1AB_2013|4.8%	6.31945e-05	0	0	0	0	0	0.000433434	6.51205e-05	0	0	Bacteria;Proteobacteria;Alphaproteobacteria;Rhodospirillales;Acetobacteraceae;Rubritepida;uncultured_bacterium;uncultured_bacterium_unclassified	GQ051147	0.0240642
321253239|DCO_BRZ_Bv4v5|Serp_Lig_GOR1AB_2013|0.5%	6.31945e-05	0	0	0	0	0	0.00033862	0.000130241	0	0	Bacteria;Bacteroidetes;Bacteroidia;Bacteroidales;ML635J-40_aquatic_group;uncultured_bacterium;uncultured_bacterium_unclassified;uncultured_bacterium_unclassified	AM778003	0.00539084
321253465|DCO_BRZ_Bv4v5|Serp_Lig_GOR1AB_2013|6.4%	6.31945e-05	0	0	0	0	0	0.000230262	0.000204664	0	0	Bacteria;Proteobacteria;Gammaproteobacteria;Gammaproteobacteria_unclassified;Gammaproteobacteria_unclassified;Gammaproteobacteria_unclassified;Gammaproteobacteria_unclassified;Gammaproteobacteria_unclassified	KJ127994	0.016
321253995|DCO_BRZ_Bv4v5|Serp_Lig_GOR1AB_2013|9.4%	6.31945e-05	0	0	0	0	0	0.000121903	0.000279088	0	0	Bacteria;Proteobacteria;Proteobacteria_unclassified;Proteobacteria_unclassified;Proteobacteria_unclassified;Proteobacteria_unclassified;Proteobacteria_unclassified;Proteobacteria_unclassified	JN386974	0.0882353
321254123|DCO_BRZ_Bv4v5|Serp_Lig_GOR1AB_2013|0.8%	6.31945e-05	0	0	0	2.80564e-05	1.26563e-05	0.000121903	0.000186059	3.26257e-05	4.95767e-05	Bacteria;Proteobacteria;Betaproteobacteria;Burkholderiales;Comamonadaceae;Comamonadaceae_unclassified;Comamonadaceae_unclassified;Comamonadaceae_unclassified	FM886855	0.00536193
321270205|DCO_BRZ_Bv4v5|Serp_Lig_GOR1AB_2013|5.1%	6.31945e-05	0	0	0	8.41692e-05	0.000113907	1.35448e-05	0.000120938	6.52514e-05	4.95767e-05	Bacteria;Proteobacteria;Alphaproteobacteria;Alphaproteobacteria_unclassified;Alphaproteobacteria_unclassified;Alphaproteobacteria_unclassified;Alphaproteobacteria_unclassified;Alphaproteobacteria_unclassified	KJ128013	0.0427807
200651122|DCO_BRZ_Bv4v5|Serp_LIG_BR2_back2_Jun12_Bv4v5|2.9%	6.15742e-05	0	2.18403e-05	0	0.000112226	0.000113907	0	0	0.000130503	9.91535e-05	Bacteria;Planctomycetes;Planctomycetacia;Planctomycetales;Planctomycetaceae;Planctomycetaceae_uncultured;uncultured_Zavarzinella_sp.;uncultured_Zavarzinella_sp._unclassified	KF826994	0
201116514|DCO_BRZ_Bv4v5|Serp_LIG_BR2_back1_Jun12_Bv4v5|6.9%	6.15742e-05	3.84283e-05	2.18403e-05	0	0.000126254	0.000113907	0	0	6.52514e-05	0.000136336	Bacteria;Proteobacteria;Gammaproteobacteria;Xanthomonadales;Xanthomonadaceae;Ignatzschineria;Ignatzschineria_unclassified;Ignatzschineria_unclassified	HQ155734	0.0613333
201122295|DCO_BRZ_Bv4v5|Serp_LIG_BR2_back1_Jun12_Bv4v5|0.0%	6.15742e-05	1.92141e-05	6.55208e-05	0	0.00015431	0.000202501	0	6.51205e-05	0	0	Bacteria;Acidobacteria;Acidobacteria;Subgroup_6;uncultured_Acidobacteria_bacterium;uncultured_Acidobacteria_bacterium_unclassified;uncultured_Acidobacteria_bacterium_unclassified;uncultured_Acidobacteria_bacterium_unclassified	EU234288	0
201128603|DCO_BRZ_Bv4v5|Serp_LIG_BR2_back1_Jun12_Bv4v5|0.0%	6.15742e-05	0	6.55208e-05	6.64187e-05	2.80564e-05	1.26563e-05	0	0	3.26257e-05	0.000347037	Bacteria;Proteobacteria;Alphaproteobacteria;Sphingomonadales;Erythrobacteraceae;Porphyrobacter;uncultured_bacterium;uncultured_bacterium_unclassified	KF611948	0
201397719|DCO_BRZ_Bv4v5|Serp_LIG_GOR1_11_65_Oct11_A2_Bv4v5|0.5%	6.15742e-05	0	0	0	0	0	0.000284441	0.00015815	0	0	Bacteria;Bacteroidetes;Bacteroidia;Bacteroidales;ML635J-40_aquatic_group;uncultured_bacterium;uncultured_bacterium_unclassified;uncultured_bacterium_unclassified	AM778003	0.00539084
203494764|DCO_BRZ_Bv4v5|Serp_LIG_Gor_upA_Jul12_Bv4v5|3.7%	6.15742e-05	0	0	0	0.000266536	0.00024047	0	0	0	0	Bacteria;Cyanobacteria;Cyanobacteria;SubsectionIII;FamilyI;Phormidium;uncultured_Synechococcus_sp.;uncultured_Synechococcus_sp._unclassified	EF205455	0.0373333
310608364|DCO_BRZ_Bv4v5|Serp_Lig_GORupA_2013|0.5%|12	6.15742e-05	0	0	0	1.40282e-05	0	0	0	0.000239255	0.000185913	Bacteria;Proteobacteria;Betaproteobacteria;Burkholderiales;Burkholderiaceae;Polynucleobacter;Polynucleobacter_cosmopolitanus;Polynucleobacter_cosmopolitanus_unclassified	AB376645	0.00536193
310609030|DCO_BRZ_Bv4v5|Serp_Lig_GORupA_2013|7.4%|6	6.15742e-05	0	0	0	4.20846e-05	6.32815e-05	0	0	0.000108752	0.000247884	Bacteria;Proteobacteria;Gammaproteobacteria;Gammaproteobacteria_unclassified;Gammaproteobacteria_unclassified;Gammaproteobacteria_unclassified;Gammaproteobacteria_unclassified;Gammaproteobacteria_unclassified	FR667339	0.0771277
310609754|DCO_BRZ_Bv4v5|Serp_Lig_GORupA_2013|0.5%|4	6.15742e-05	0	0	0	0.000196395	0.000189845	0	0	7.61267e-05	2.47884e-05	Bacteria;Bacteroidetes;Flavobacteriia;Flavobacteriales;Flavobacteriaceae;Flavobacterium;Flavobacterium_unclassified;Flavobacterium_unclassified	JQ977383	0.00542005
310609941|DCO_BRZ_Bv4v5|Serp_Lig_GORupA_2013|9.3%|4	6.15742e-05	0	0	0	0	0	0	0	0.000195754	0.000247884	Bacteria;Cyanobacteria;Cyanobacteria;Cyanobacteria_unclassified;Cyanobacteria_unclassified;Cyanobacteria_unclassified;Cyanobacteria_unclassified;Cyanobacteria_unclassified	KM020002	0.0213333
321253142|DCO_BRZ_Bv4v5|Serp_Lig_GOR1AB_2013|6.9%	6.15742e-05	0	0	0	0	0	0.000460524	2.79088e-05	0	1.23942e-05	Bacteria;Proteobacteria;Betaproteobacteria;Betaproteobacteria_unclassified;Betaproteobacteria_unclassified;Betaproteobacteria_unclassified;Betaproteobacteria_unclassified;Betaproteobacteria_unclassified	JN592649	0.0478723
321253700|DCO_BRZ_Bv4v5|Serp_Lig_GOR1AB_2013|0.5%	6.15742e-05	0	0	0	0	0	9.48137e-05	0.000251179	1.08752e-05	3.71826e-05	Bacteria;Cyanobacteria;Cyanobacteria;SubsectionIII;FamilyI;Phormidium;Synechococcus_sp._PCC_7502;Synechococcus_sp._PCC_7502_unclassified	KF417657	0
200666000|DCO_BRZ_Bv4v5|Serp_LIG_BR2_back2_Jun12_Bv4v5|9.6%	5.99538e-05	0	2.18403e-05	0	0.000182367	0.000177188	0	0	5.43762e-05	4.95767e-05	Bacteria;TM6;TM6_unclassified;TM6_unclassified;TM6_unclassified;TM6_unclassified;TM6_unclassified;TM6_unclassified	AB930750	0.0398936
310609514|DCO_BRZ_Bv4v5|Serp_Lig_GORupA_2013|9.4%|5	5.99538e-05	0	0	0	9.81974e-05	0.00010125	0	0	9.78772e-05	0.000161124	Bacteria;Bacteroidetes;Bacteroidia;Bacteroidales;Porphyromonadaceae;Dysgonomonas;Dysgonomonas_unclassified;Dysgonomonas_unclassified	KJ817680	0.0913979
321253493|DCO_BRZ_Bv4v5|Serp_Lig_GOR1AB_2013|0.5%	5.99538e-05	0	0	0	0	0	0.000297986	0.000139544	0	0	Bacteria;Bacteroidetes;Bacteroidia;Bacteroidales;ML635J-40_aquatic_group;uncultured_bacterium;uncultured_bacterium_unclassified;uncultured_bacterium_unclassified	AM778003	0.00539084
201392005|DCO_BRZ_Bv4v5|Serp_LIG_GOR1_11_65_Oct11_A2_Bv4v5|0.8%	5.83334e-05	0	0	0	0	0	0.000433434	3.72117e-05	0	0	Bacteria;Proteobacteria;Betaproteobacteria;Burkholderiales;Comamonadaceae;Comamonadaceae_unclassified;Comamonadaceae_unclassified;Comamonadaceae_unclassified	AM777987	0.0080429
201393065|DCO_BRZ_Bv4v5|Serp_LIG_GOR1_11_65_Oct11_A2_Bv4v5|0.8%	5.83334e-05	0	0	6.64187e-05	0	0	0	0.000325603	0	0	Bacteria;Bacteroidetes;Bacteroidia;Bacteroidales;ML635J-40_aquatic_group;uncultured_bacterium;uncultured_bacterium_unclassified;uncultured_bacterium_unclassified	AM778016	0.00808625
203494778|DCO_BRZ_Bv4v5|Serp_LIG_Gor_upA_Jul12_Bv4v5|0.8%	5.83334e-05	0	0	0	0.000210423	0.000265782	0	0	0	0	Bacteria;Verrucomicrobia;OPB35_soil_group;OPB35_soil_group_unclassified;OPB35_soil_group_unclassified;OPB35_soil_group_unclassified;OPB35_soil_group_unclassified;OPB35_soil_group_unclassified	GQ340144	0.008
203495114|DCO_BRZ_Bv4v5|Serp_LIG_Gor_upA_Jul12_Bv4v5|100.0%	5.83334e-05	0	0	0	0.000252508	0.000227813	0	0	0	0	Bacteria;Bacteria_unclassified;Bacteria_unclassified;Bacteria_unclassified;Bacteria_unclassified;Bacteria_unclassified;Bacteria_unclassified;Bacteria_unclassified	EU275726	0.377358
203495748|DCO_BRZ_Bv4v5|Serp_LIG_Gor_upA_Jul12_Bv4v5|2.4%	5.83334e-05	0	0	0	0.000140282	0.000329064	0	0	0	0	Bacteria;Firmicutes;Clostridia;Clostridiales;Ruminococcaceae;Fastidiosipila;Fastidiosipila_unclassified;Fastidiosipila_unclassified	FQ658571	0.024
310218545|DCO_BRZ_Bv4v5|Serp_Lig_GORupB_2013|15.8%|17	5.83334e-05	0	0	0	0	2.53126e-05	0	0	0	0.000421402	Bacteria;Candidate_division_OP11;Candidate_division_OP11_unclassified;Candidate_division_OP11_unclassified;Candidate_division_OP11_unclassified;Candidate_division_OP11_unclassified;Candidate_division_OP11_unclassified;Candidate_division_OP11_unclassified	HQ697377	0.13941
310608485|DCO_BRZ_Bv4v5|Serp_Lig_GORupA_2013|1.6%|10	5.83334e-05	0	0	0	0	0	0	0	0.000250131	0.000161124	Bacteria;Cyanobacteria;Cyanobacteria;SubsectionIII;FamilyI;Chamaesiphon;uncultured_bacterium;uncultured_bacterium_unclassified	FR667342	0.0133333
310609507|DCO_BRZ_Bv4v5|Serp_Lig_GORupA_2013|5.3%|5	5.83334e-05	0	0	0	0	1.26563e-05	0	0	0.000108752	0.000309855	Bacteria;Cyanobacteria;Cyanobacteria;SubsectionIII;FamilyI;Arthronema;Arthronema_unclassified;Arthronema_unclassified	JQ769700	0.0186667
310612347|DCO_BRZ_Bv4v5|Serp_Lig_GORupA_2013|3.2%|2	5.83334e-05	0	0	0	0.000182367	0.000265782	0	0	2.17505e-05	0	Bacteria;Bacteroidetes;Bacteroidia;Bacteroidales;Porphyromonadaceae;Paludibacter;uncultured_bacterium;uncultured_bacterium_unclassified	GQ050922	0.0134771
201103407|DCO_BRZ_Bv4v5|Serp_LIG_BR2_back1_Jun12_Bv4v5|100.0%	5.6713e-05	0	2.18403e-05	0	0.000182367	0.000227813	0	0	3.26257e-05	0	Bacteria;Proteobacteria;Proteobacteria_unclassified;Proteobacteria_unclassified;Proteobacteria_unclassified;Proteobacteria_unclassified;Proteobacteria_unclassified;Proteobacteria_unclassified	KF738139	0.249315
201106312|DCO_BRZ_Bv4v5|Serp_LIG_BR2_back1_Jun12_Bv4v5|0.0%	5.6713e-05	0	0	0	7.0141e-05	0.000113907	0	0	9.78772e-05	0.00014873	Bacteria;Proteobacteria;Betaproteobacteria;Burkholderiales;Comamonadaceae;Comamonadaceae_unclassified;Comamonadaceae_unclassified;Comamonadaceae_unclassified	KF077297	0
201110344|DCO_BRZ_Bv4v5|Serp_LIG_BR2_back1_Jun12_Bv4v5|2.4%	5.6713e-05	3.84283e-05	0	0	7.0141e-05	0.000113907	0	0	3.26257e-05	0.000198307	Bacteria;Proteobacteria;Gammaproteobacteria;Legionellales;Legionellaceae;Legionella;Legionella_unclassified;Legionella_unclassified	KC620716	0.0213333
201136175|DCO_BRZ_Bv4v5|Serp_LIG_BR2_back1_Jun12_Bv4v5|0.0%	5.6713e-05	3.84283e-05	0.000109201	0	7.0141e-05	0.00010125	6.77241e-05	0	4.3501e-05	7.43651e-05	Bacteria;Proteobacteria;Alphaproteobacteria;Caulobacterales;Caulobacteraceae;Brevundimonas;Brevundimonas_alba;Brevundimonas_alba_unclassified	AJ227793	0
201144869|DCO_BRZ_Bv4v5|Serp_LIG_BR2_back1_Jun12_Bv4v5|10.7%	5.6713e-05	3.84283e-05	0	6.64187e-05	0.000112226	0.000303751	0	0	0	0	Bacteria;Bacteroidetes;Cytophagia;Cytophagales;Cytophagales_unclassified;Cytophagales_unclassified;Cytophagales_unclassified;Cytophagales_unclassified	EF520608	0.106667
201150657|DCO_BRZ_Bv4v5|Serp_LIG_BR2_back1_Jun12_Bv4v5|0.3%	5.6713e-05	0	0	0	0.000168338	7.59378e-05	0	0	6.52514e-05	0.000136336	Bacteria;Planctomycetes;Planctomycetacia;Planctomycetales;Planctomycetaceae;Pirellula;Pirellula_unclassified;Pirellula_unclassified	FN984865	0.0026738
201153976|DCO_BRZ_Bv4v5|Serp_LIG_BR2_back1_Jun12_Bv4v5|1.3%	5.6713e-05	3.84283e-05	6.55208e-05	0	0.000140282	0.000126563	0	0	5.43762e-05	6.19709e-05	Bacteria;Proteobacteria;Alphaproteobacteria;Rhizobiales;A0839;A0839_unclassified;A0839_unclassified;A0839_unclassified	LN555087	0.013369
203494786|DCO_BRZ_Bv4v5|Serp_LIG_Gor_upA_Jul12_Bv4v5|0.5%	5.6713e-05	0	0	0	0.000224451	0.00024047	0	0	0	0	Bacteria;Bacteroidetes;Flavobacteriia;Flavobacteriales;Flavobacteriaceae;Flavobacterium;Flavobacterium_unclassified;Flavobacterium_unclassified	KJ660954	0.00542005
205106185|DCO_BRZ_Bv4v5|Serp_LIG_BR2_back1_Jun12_Bv4v5|0.0%	5.6713e-05	1.92141e-05	0.000109201	0	0.000126254	8.85941e-05	0	0	5.43762e-05	9.91535e-05	Bacteria;Proteobacteria;Alphaproteobacteria;Rhizobiales;A0839;uncultured_bacterium;uncultured_bacterium_unclassified;uncultured_bacterium_unclassified	GQ500773	0
310608256|DCO_BRZ_Bv4v5|Serp_Lig_GORupA_2013|13.6%|15	5.6713e-05	0	0	0	2.80564e-05	0	0	0	0.000217505	0.000161124	Bacteria;Proteobacteria;Alphaproteobacteria;Rickettsiales;Rickettsiales_Incertae_Sedis;Candidatus_Hepatincola;Ephemera_danica;Ephemera_danica_unclassified	GAWP01001223	0.080429
310608467|DCO_BRZ_Bv4v5|Serp_Lig_GORupA_2013|9.6%|10	5.6713e-05	0	0	0	0	0	0	0	0.00022838	0.000173519	Bacteria;Proteobacteria;Alphaproteobacteria;Alphaproteobacteria_unclassified;Alphaproteobacteria_unclassified;Alphaproteobacteria_unclassified;Alphaproteobacteria_unclassified;Alphaproteobacteria_unclassified	FJ437810	0.109043
310608484|DCO_BRZ_Bv4v5|Serp_Lig_GORupA_2013|10.7%|10	5.6713e-05	0	0	0	4.20846e-05	0.000126563	0	0	0.000152253	9.91535e-05	Bacteria;Proteobacteria;Alphaproteobacteria;Rickettsiales;Rickettsiales_Incertae_Sedis;Candidatus_Captivus;uncultured_bacterium;uncultured_bacterium_unclassified	AB636944	0.0911528
310608870|DCO_BRZ_Bv4v5|Serp_Lig_GORupA_2013|0.5%|7	5.6713e-05	0	0	0	0	0	0	0	0.00020663	0.000198307	Bacteria;Proteobacteria;Betaproteobacteria;Burkholderiales;Burkholderiaceae;Polynucleobacter;Polynucleobacter_cosmopolitanus;Polynucleobacter_cosmopolitanus_unclassified	EU800692	0.00536193
310611884|DCO_BRZ_Bv4v5|Serp_Lig_GORupA_2013|1.9%|2	5.6713e-05	0	0	0	1.40282e-05	1.26563e-05	0	0	3.26257e-05	0.000371826	Bacteria;Bacteroidetes;Cytophagia;Cytophagales;Cytophagaceae;Runella;uncultured_bacterium;uncultured_bacterium_unclassified	GQ480089	0.0108108
321253161|DCO_BRZ_Bv4v5|Serp_Lig_GOR1AB_2013|6.4%	5.6713e-05	0	0	0	0	0	0.000379255	6.51205e-05	0	0	Bacteria;Proteobacteria;Betaproteobacteria;Betaproteobacteria_unclassified;Betaproteobacteria_unclassified;Betaproteobacteria_unclassified;Betaproteobacteria_unclassified;Betaproteobacteria_unclassified	JF265846	0.0505319
200646713|DCO_BRZ_Bv4v5|Serp_LIG_BR2_back2_Jun12_Bv4v5|100.0%	5.50927e-05	0	0	0	0.000210423	0.000202501	0	1.86059e-05	0	1.23942e-05	Bacteria;Bacteria_unclassified;Bacteria_unclassified;Bacteria_unclassified;Bacteria_unclassified;Bacteria_unclassified;Bacteria_unclassified;Bacteria_unclassified	EU275726	0.366577
200661156|DCO_BRZ_Bv4v5|Serp_LIG_BR2_back2_Jun12_Bv4v5|12.1%	5.50927e-05	0	2.18403e-05	0	4.20846e-05	2.53126e-05	5.41793e-05	0	4.3501e-05	0.000247884	Bacteria;Proteobacteria;Alphaproteobacteria;Rickettsiales;SM2D12;uncultured_Brucella_sp.;uncultured_Brucella_sp._unclassified;uncultured_Brucella_sp._unclassified	JQ769770	0.0431267
201106852|DCO_BRZ_Bv4v5|Serp_LIG_BR2_back1_Jun12_Bv4v5|19.6%	5.50927e-05	0	0	0	0	0	0	0	6.52514e-05	0.000347037	Bacteria;Candidate_division_OP11;Candidate_division_OP11_unclassified;Candidate_division_OP11_unclassified;Candidate_division_OP11_unclassified;Candidate_division_OP11_unclassified;Candidate_division_OP11_unclassified;Candidate_division_OP11_unclassified	AQSF01000009	0.163539
201130761|DCO_BRZ_Bv4v5|Serp_LIG_BR2_back1_Jun12_Bv4v5|7.7%	5.50927e-05	0	0	0	0.00015431	0.000177188	0	0	0	0.000111548	Bacteria;Proteobacteria;Gammaproteobacteria;Gammaproteobacteria_unclassified;Gammaproteobacteria_unclassified;Gammaproteobacteria_unclassified;Gammaproteobacteria_unclassified;Gammaproteobacteria_unclassified	AY741401	0.0826667
201390084|DCO_BRZ_Bv4v5|Serp_LIG_GOR1_11_65_Oct11_A2_Bv4v5|1.1%	5.50927e-05	0	0	0	0.000238479	0.000215157	0	0	0	0	Bacteria;Bacteroidetes;Bacteroidia;Bacteroidales;ML635J-40_aquatic_group;uncultured_bacterium;uncultured_bacterium_unclassified;uncultured_bacterium_unclassified	AM778011	0.0107817
205077768|DCO_BRZ_Bv4v5|Serp_LIG_BR2_back1_Jun12_Bv4v5|9.3%	5.50927e-05	0	0	0	0.000280564	0.000139219	0	0	3.26257e-05	0	Bacteria;Proteobacteria;Gammaproteobacteria;Gammaproteobacteria_unclassified;Gammaproteobacteria_unclassified;Gammaproteobacteria_unclassified;Gammaproteobacteria_unclassified;Gammaproteobacteria_unclassified	GQ472827	0.0744681
205814938|DCO_BRZ_Bv4v5|Serp_LIG_BR2_back2_Jun12_Bv4v5|4.3%	5.50927e-05	0	2.18403e-05	0	0.000238479	0.000151876	0	0	0	4.95767e-05	Bacteria;Proteobacteria;Alphaproteobacteria;Rhodospirillales;Acetobacteraceae;Roseomonas;Roseomonas_unclassified;Roseomonas_unclassified	AB297501	0.0427807
310608438|DCO_BRZ_Bv4v5|Serp_Lig_GORupA_2013|11.0%|10	5.50927e-05	0	0	0	1.40282e-05	2.53126e-05	0	0	0.000152253	0.000210701	Bacteria;Proteobacteria;Alphaproteobacteria;DB1-14;DB1-14_unclassified;DB1-14_unclassified;DB1-14_unclassified;DB1-14_unclassified	EU283395	0.104278
310608841|DCO_BRZ_Bv4v5|Serp_Lig_GORupA_2013|6.7%|7	5.50927e-05	0	0	0	0	1.26563e-05	0	0	7.61267e-05	0.000322249	Bacteria;Proteobacteria;Betaproteobacteria;Burkholderiales;Burkholderiaceae;Chitinimonas;Chitinimonas_unclassified;Chitinimonas_unclassified	HQ827909	0.0293333
310613474|DCO_BRZ_Bv4v5|Serp_Lig_GORupA_2013|17.5%|2	5.50927e-05	0	0	0	5.61128e-05	0.000126563	0	0	7.61267e-05	0.000161124	Bacteria;Candidate_division_OP11;Microgenomates_bacterium_SCGC_AAA011-B20;Microgenomates_bacterium_SCGC_AAA011-B20_unclassified;Microgenomates_bacterium_SCGC_AAA011-B20_unclassified;Microgenomates_bacterium_SCGC_AAA011-B20_unclassified;Microgenomates_bacterium_SCGC_AAA011-B20_unclassified;Microgenomates_bacterium_SCGC_AAA011-B20_unclassified	AQSF01000009	0.136364
310626866|DCO_BRZ_Bv4v5|Serp_Lig_GORupA_2013|8.8%|1	5.50927e-05	0	0	0	0.000168338	0.000113907	0	0	0	0.000161124	Bacteria;Planctomycetes;Planctomycetacia;Planctomycetales;Planctomycetaceae;Planctomycetaceae_unclassified;Planctomycetaceae_unclassified;Planctomycetaceae_unclassified	HQ330556	0.056
321262813|DCO_BRZ_Bv4v5|Serp_Lig_GOR1AB_2013|15.2%	5.50927e-05	0	0	0	1.40282e-05	5.06252e-05	1.35448e-05	6.51205e-05	0.000184879	4.95767e-05	Bacteria;Bacteria_unclassified;Bacteria_unclassified;Bacteria_unclassified;Bacteria_unclassified;Bacteria_unclassified;Bacteria_unclassified;Bacteria_unclassified	HQ674218	0.139037
201108019|DCO_BRZ_Bv4v5|Serp_LIG_BR2_back1_Jun12_Bv4v5|1.9%	5.34723e-05	0	0	0	0.000280564	0.000151876	0	0	0	1.23942e-05	Bacteria;Proteobacteria;Betaproteobacteria;Nitrosomonadales;Nitrosomonadaceae;Nitrosomonadaceae_uncultured;beta_proteobacterium_DC2b-18;beta_proteobacterium_DC2b-18_unclassified	JN820197	0.0026738
201142123|DCO_BRZ_Bv4v5|Serp_LIG_BR2_back1_Jun12_Bv4v5|0.0%	5.34723e-05	5.76424e-05	2.18403e-05	0	0.000210423	0.000177188	0	0	0	0	Bacteria;Proteobacteria;Betaproteobacteria;Rhodocyclales;Rhodocyclaceae;Ferribacterium;uncultured_bacterium;uncultured_bacterium_unclassified	FN824911	0
310608947|DCO_BRZ_Bv4v5|Serp_Lig_GORupA_2013|1.1%|7	5.34723e-05	0	0	0	0	0	0	0	0.000108752	0.000285066	Bacteria;Proteobacteria;Gammaproteobacteria;Enterobacteriales;Enterobacteriaceae;Yersinia;Yersinia_unclassified;Yersinia_unclassified	CP000826	0.0106952
310609109|DCO_BRZ_Bv4v5|Serp_Lig_GORupA_2013|4.0%|6	5.34723e-05	0	0	0	4.20846e-05	3.79689e-05	0	0	0.000119628	0.000198307	Bacteria;Proteobacteria;Alphaproteobacteria;Rhizobiales;Methylobacteriaceae;Meganema;uncultured_bacterium;uncultured_bacterium_unclassified	KC189743	0.0348525
201105343|DCO_BRZ_Bv4v5|Serp_LIG_BR2_back1_Jun12_Bv4v5|11.6%	5.18519e-05	1.92141e-05	0	0	0.000182367	8.85941e-05	0	0	1.08752e-05	0.000123942	Bacteria;Proteobacteria;Alphaproteobacteria;Alphaproteobacteria_unclassified;Alphaproteobacteria_unclassified;Alphaproteobacteria_unclassified;Alphaproteobacteria_unclassified;Alphaproteobacteria_unclassified	FR683349	0.0544959
201142712|DCO_BRZ_Bv4v5|Serp_LIG_BR2_back1_Jun12_Bv4v5|0.0%	5.18519e-05	5.76424e-05	0	0	5.61128e-05	1.26563e-05	0	0	8.70019e-05	0.000198307	Bacteria;Planctomycetes;Planctomycetacia;Planctomycetales;Planctomycetaceae;Gemmata;Gemmata_unclassified;Gemmata_unclassified	BX294693	0
201151136|DCO_BRZ_Bv4v5|Serp_LIG_BR2_back1_Jun12_Bv4v5|1.1%	5.18519e-05	0	0	6.64187e-05	0.000196395	0.000151876	0	0	0	6.19709e-05	Bacteria;Proteobacteria;Betaproteobacteria;Burkholderiales;Comamonadaceae;Rivibacter;uncultured_soil_bacterium;uncultured_soil_bacterium_unclassified	FQ659003	0
203495081|DCO_BRZ_Bv4v5|Serp_LIG_Gor_upA_Jul12_Bv4v5|1.9%	5.18519e-05	0	0	0	0.000224451	0.000202501	0	0	0	0	Bacteria;Proteobacteria;Gammaproteobacteria;Legionellales;Legionellaceae;Legionella;uncultured_bacterium;uncultured_bacterium_unclassified	HM335360	0.0106667
310608287|DCO_BRZ_Bv4v5|Serp_Lig_GORupA_2013|0.5%|14	5.18519e-05	0	0	0	0	0	0	0	0.000282756	7.43651e-05	Bacteria;Proteobacteria;Betaproteobacteria;Burkholderiales;Comamonadaceae;Comamonadaceae_unclassified;Comamonadaceae_unclassified;Comamonadaceae_unclassified	JF429247	0.00534759
310609135|DCO_BRZ_Bv4v5|Serp_Lig_GORupA_2013|15.8%|6	5.18519e-05	0	0	0	0.000182367	0.000113907	0	0	8.70019e-05	2.47884e-05	Bacteria;Proteobacteria;Alphaproteobacteria;Alphaproteobacteria_unclassified;Alphaproteobacteria_unclassified;Alphaproteobacteria_unclassified;Alphaproteobacteria_unclassified;Alphaproteobacteria_unclassified	JN427795	0.115903
310609573|DCO_BRZ_Bv4v5|Serp_Lig_GORupA_2013|4.3%|4	5.18519e-05	0	0	0	0.000140282	0.000113907	0	0	8.70019e-05	6.19709e-05	Bacteria;Proteobacteria;Alphaproteobacteria;Sphingomonadales;SWB04;uncultured_bacterium;uncultured_bacterium_unclassified;uncultured_bacterium_unclassified	HM128704	0.0134771
310609815|DCO_BRZ_Bv4v5|Serp_Lig_GORupA_2013|9.3%|4	5.18519e-05	0	0	0	0.000140282	0.000126563	0	0	9.78772e-05	3.71826e-05	Bacteria;Candidate_division_OD1;uncultured_bacterium;uncultured_bacterium_unclassified;uncultured_bacterium_unclassified;uncultured_bacterium_unclassified;uncultured_bacterium_unclassified;uncultured_bacterium_unclassified	AB510988	0.0426667
310612554|DCO_BRZ_Bv4v5|Serp_Lig_GORupA_2013|2.9%|2	5.18519e-05	0	0	0	0.000280564	7.59378e-05	0	0	6.52514e-05	0	Bacteria;Proteobacteria;Betaproteobacteria;Burkholderiales;Comamonadaceae;Comamonadaceae_unclassified;Comamonadaceae_unclassified;Comamonadaceae_unclassified	HQ860602	0.0107239
310613270|DCO_BRZ_Bv4v5|Serp_Lig_GORupA_2013|1.1%|2	5.18519e-05	0	0	0	0.000182367	0.000215157	0	0	2.17505e-05	0	Bacteria;Proteobacteria;Betaproteobacteria;Burkholderiales;Comamonadaceae;Comamonadaceae_unclassified;Comamonadaceae_unclassified;Comamonadaceae_unclassified	JF697520	0.0080429
321253704|DCO_BRZ_Bv4v5|Serp_Lig_GOR1AB_2013|0.5%	5.18519e-05	0	0	0	0	0	0.000162538	0.000186059	0	0	Bacteria;Proteobacteria;Betaproteobacteria;Burkholderiales;Comamonadaceae;Comamonadaceae_unclassified;Comamonadaceae_unclassified;Comamonadaceae_unclassified	DQ256326	0.00536193
200668309|DCO_BRZ_Bv4v5|Serp_LIG_BR2_back2_Jun12_Bv4v5|2.4%	5.02316e-05	0	2.18403e-05	0	0.000210423	0.000177188	0	0	0	1.23942e-05	Bacteria;Proteobacteria;Betaproteobacteria;Neisseriales;Neisseriaceae;Vitreoscilla;Vitreoscilla_unclassified;Vitreoscilla_unclassified	KC337258	0
201126600|DCO_BRZ_Bv4v5|Serp_LIG_BR2_back1_Jun12_Bv4v5|0.8%	5.02316e-05	0	0	0	8.41692e-05	6.32815e-05	0	0	8.70019e-05	0.00014873	Bacteria;Proteobacteria;Betaproteobacteria;Neisseriales;Neisseriaceae;Deefgea;Deefgea_unclassified;Deefgea_unclassified	JQ795774	0
201151645|DCO_BRZ_Bv4v5|Serp_LIG_BR2_back1_Jun12_Bv4v5|0.8%	5.02316e-05	0	0	0	0.000140282	0.000253126	0	0	0	1.23942e-05	Bacteria;Bacteroidetes;Flavobacteriia;Flavobacteriales;Flavobacteriaceae;Flavobacterium;Flavobacterium_unclassified;Flavobacterium_unclassified	FR667292	0.00271003
203495148|DCO_BRZ_Bv4v5|Serp_LIG_Gor_upA_Jul12_Bv4v5|2.4%	5.02316e-05	0	0	0	0.000168338	8.85941e-05	0	0	0	0.00014873	Bacteria;Proteobacteria;Betaproteobacteria;Burkholderiales;Comamonadaceae;Comamonadaceae_unclassified;Comamonadaceae_unclassified;Comamonadaceae_unclassified	HQ860602	0.00536193
310608297|DCO_BRZ_Bv4v5|Serp_Lig_GORupA_2013|0.8%|13	5.02316e-05	0	0	0	0	1.26563e-05	0	0	0.000239255	9.91535e-05	Bacteria;Proteobacteria;Betaproteobacteria;Burkholderiales;Burkholderiaceae;Polynucleobacter;uncultured_bacterium;uncultured_bacterium_unclassified	HM128932	0.0080429
310608660|DCO_BRZ_Bv4v5|Serp_Lig_GORupA_2013|5.6%|8	5.02316e-05	0	0	0	8.41692e-05	3.79689e-05	0	0	0.000141378	0.000111548	Bacteria;Planctomycetes;Planctomycetacia;Planctomycetales;Planctomycetaceae;Pirellula;Pirellula_unclassified;Pirellula_unclassified	KF827055	0.0321716
310609066|DCO_BRZ_Bv4v5|Serp_Lig_GORupA_2013|0.8%|6	5.02316e-05	0	0	0	0	0	0	0	0.000130503	0.00023549	Bacteria;Actinobacteria;Actinobacteria;Micrococcales;Microbacteriaceae;Candidatus_Aquiluna;uncultured_bacterium;uncultured_bacterium_unclassified	HM129068	0.0106101
310610115|DCO_BRZ_Bv4v5|Serp_Lig_GORupA_2013|0.5%|4	5.02316e-05	0	0	0	0	0	0	0	0.000195754	0.000161124	Bacteria;Proteobacteria;Betaproteobacteria;Burkholderiales;Burkholderiaceae;Polynucleobacter;uncultured_bacterium;uncultured_bacterium_unclassified	HM128847	0.00536193
321254026|DCO_BRZ_Bv4v5|Serp_Lig_GOR1AB_2013|0.8%	5.02316e-05	0	0	0	2.80564e-05	6.32815e-05	6.77241e-05	0.000176756	0	0	Bacteria;Spirochaetae;Spirochaetes;Spirochaetales;Spirochaetaceae;Spirochaetaceae_uncultured;Spirochaetaceae_unclassified;Spirochaetaceae_unclassified	FJ546390	0.00808625
321254166|DCO_BRZ_Bv4v5|Serp_Lig_GOR1AB_2013|1.3%	5.02316e-05	0	0	0	0	0	0.000108359	0.000204664	1.08752e-05	0	Bacteria;Proteobacteria;Alphaproteobacteria;Sphingomonadales;Sphingomonadales_unclassified;Sphingomonadales_unclassified;Sphingomonadales_unclassified;Sphingomonadales_unclassified	KC683020	0.0026738
201111420|DCO_BRZ_Bv4v5|Serp_LIG_BR2_back1_Jun12_Bv4v5|13.9%	4.86112e-05	0	6.55208e-05	0	0	1.26563e-05	0	0	9.78772e-05	0.000210701	Bacteria;Proteobacteria;Proteobacteria_unclassified;Proteobacteria_unclassified;Proteobacteria_unclassified;Proteobacteria_unclassified;Proteobacteria_unclassified;Proteobacteria_unclassified	KF037338	0.136364
201118253|DCO_BRZ_Bv4v5|Serp_LIG_BR2_back1_Jun12_Bv4v5|0.0%	4.86112e-05	0	4.36805e-05	0	5.61128e-05	0	5.41793e-05	0.000102332	5.43762e-05	4.95767e-05	Bacteria;Proteobacteria;Betaproteobacteria;Burkholderiales;Burkholderiaceae;Burkholderia;Burkholderia_unclassified;Burkholderia_unclassified	EU024173	0
201137835|DCO_BRZ_Bv4v5|Serp_LIG_BR2_back1_Jun12_Bv4v5|17.8%	4.86112e-05	0	0	0	0.000112226	0.000202501	0	0	6.52514e-05	0	Bacteria;Candidate_division_OD1;uncultured_bacterium;uncultured_bacterium_unclassified;uncultured_bacterium_unclassified;uncultured_bacterium_unclassified;uncultured_bacterium_unclassified;uncultured_bacterium_unclassified	HM445554	0.167109
201387246|DCO_BRZ_Bv4v5|Serp_LIG_GOR1_11_65_Oct11_A2_Bv4v5|0.0%	4.86112e-05	0	0	0	0	0.000151876	8.12689e-05	0.000111635	0	0	Bacteria;Firmicutes;Clostridia;Clostridiales;Syntrophomonadaceae;Dethiobacter;uncultured_bacterium;uncultured_bacterium_unclassified	AM777954	0
201393255|DCO_BRZ_Bv4v5|Serp_LIG_GOR1_11_65_Oct11_A2_Bv4v5|0.8%	4.86112e-05	0	0	0	0	0	0.000176083	0.00015815	0	0	Bacteria;Bacteroidetes;Bacteroidia;Bacteroidales;ML635J-40_aquatic_group;uncultured_bacterium;uncultured_bacterium_unclassified;uncultured_bacterium_unclassified	AM778026	0.00808625
201398919|DCO_BRZ_Bv4v5|Serp_LIG_GOR1_11_65_Oct11_A2_Bv4v5|1.1%	4.86112e-05	0	0	0	0	1.26563e-05	0	0.000269785	0	0	Bacteria;Firmicutes;Clostridia;Thermoanaerobacterales;SRB2;uncultured_bacterium;uncultured_bacterium_unclassified;uncultured_bacterium_unclassified	AM778028	0.0106667
201400130|DCO_BRZ_Bv4v5|Serp_LIG_GOR1_11_65_Oct11_A2_Bv4v5|15.1%	4.86112e-05	0	0	0	9.81974e-05	0	9.48137e-05	6.51205e-05	4.3501e-05	6.19709e-05	Bacteria;Bacteria_unclassified;Bacteria_unclassified;Bacteria_unclassified;Bacteria_unclassified;Bacteria_unclassified;Bacteria_unclassified;Bacteria_unclassified	LN564835	0.124668
203497410|DCO_BRZ_Bv4v5|Serp_LIG_Gor_upA_Jul12_Bv4v5|1.9%	4.86112e-05	0	0	0	0.000112226	0.000278439	0	0	0	0	Bacteria;Cyanobacteria;Cyanobacteria;SubsectionIII;FamilyI;Chamaesiphon;uncultured_bacterium;uncultured_bacterium_unclassified	FJ849313	0
310608390|DCO_BRZ_Bv4v5|Serp_Lig_GORupA_2013|4.0%|11	4.86112e-05	0	0	0	0	7.59378e-05	0	0	0.000184879	8.67593e-05	Bacteria;Verrucomicrobia;Verrucomicrobiae;Verrucomicrobiales;Verrucomicrobiaceae;Verrucomicrobiaceae_uncultured;uncultured_bacterium;uncultured_bacterium_unclassified	GU208316	0.0346667
310608579|DCO_BRZ_Bv4v5|Serp_Lig_GORupA_2013|5.6%|9	4.86112e-05	0	0	0	2.80564e-05	6.32815e-05	0	0	0.000130503	0.000136336	Bacteria;Planctomycetes;Planctomycetacia;Planctomycetales;Planctomycetaceae;Pirellula;uncultured_bacterium;uncultured_bacterium_unclassified	JN869066	0
310608599|DCO_BRZ_Bv4v5|Serp_Lig_GORupA_2013|11.2%|9	4.86112e-05	0	0	0	9.81974e-05	8.85941e-05	0	0	0.000141378	3.71826e-05	Bacteria;Cyanobacteria;Melainabacteria;Caenarcaniphilales;uncultured_cyanobacterium;uncultured_cyanobacterium_unclassified;uncultured_cyanobacterium_unclassified;uncultured_cyanobacterium_unclassified	JX105663	0.0746667
310608604|DCO_BRZ_Bv4v5|Serp_Lig_GORupA_2013|1.3%|9	4.86112e-05	0	0	0	0	0	0	0	0.000326257	0	Bacteria;Actinobacteria;Actinobacteria;Frankiales;Sporichthyaceae;Sporichthyaceae_unclassified;Sporichthyaceae_unclassified;Sporichthyaceae_unclassified	GU305838	0.0133333
310609191|DCO_BRZ_Bv4v5|Serp_Lig_GORupA_2013|1.6%|6	4.86112e-05	0	0	0	2.80564e-05	8.85941e-05	0	0	0.000119628	0.000123942	Bacteria;Bacteroidetes;Cytophagia;Cytophagales;Cyclobacteriaceae;Cyclobacteriaceae_unclassified;Cyclobacteriaceae_unclassified;Cyclobacteriaceae_unclassified	HM129362	0.0134048
310611163|DCO_BRZ_Bv4v5|Serp_Lig_GORupA_2013|8.8%|3	4.86112e-05	0	0	0	0	0	0	0	8.70019e-05	0.000272672	Bacteria;Chlamydiae;Chlamydiae;Chlamydiales;Parachlamydiaceae;Parachlamydiaceae_unclassified;Parachlamydiaceae_unclassified;Parachlamydiaceae_unclassified	AF364565	0.088
310611247|DCO_BRZ_Bv4v5|Serp_Lig_GORupA_2013|4.5%|2	4.86112e-05	0	0	0	0.000224451	0.000126563	0	0	2.17505e-05	2.47884e-05	Bacteria;Planctomycetes;Planctomycetacia;Planctomycetales;Planctomycetaceae;Gemmata;uncultured_Gemmata_sp.;uncultured_Gemmata_sp._unclassified	KF287746	0.00802139
310612644|DCO_BRZ_Bv4v5|Serp_Lig_GORupA_2013|16.4%|2	4.86112e-05	0	0	0	0	2.53126e-05	0	0	3.26257e-05	0.000309855	Bacteria;Candidate_division_OP11;uncultured_bacterium;uncultured_bacterium_unclassified;uncultured_bacterium_unclassified;uncultured_bacterium_unclassified;uncultured_bacterium_unclassified;uncultured_bacterium_unclassified	DQ404831	0.163539
310644581|DCO_BRZ_Bv4v5|Serp_Lig_GORupA_2013|0.0%|1	4.86112e-05	0	0	0	7.0141e-05	0.000215157	0	0	2.17505e-05	7.43651e-05	Bacteria;Proteobacteria;Alphaproteobacteria;Sphingomonadales;Sphingomonadaceae;Sphingomonas;Sphingomonas_unclassified;Sphingomonas_unclassified	AB425062	0
313020637|DCO_BRZ_Bv4v5|Serp_Lig_GOR1CDEF_2013|2.4%|2	4.86112e-05	0	0	0	0.00015431	0.000189845	0	3.72117e-05	0	0	Bacteria;Chlorobi;Chlorobia;Chlorobiales;OPB56;uncultured_bacterium;uncultured_bacterium_unclassified;uncultured_bacterium_unclassified	AM950260	0.0242588
321253826|DCO_BRZ_Bv4v5|Serp_Lig_GOR1AB_2013|0.5%	4.86112e-05	0	0	0	0	0	0.000216717	0.000130241	0	0	Bacteria;Proteobacteria;Betaproteobacteria;Burkholderiales;Comamonadaceae;Comamonadaceae_unclassified;Comamonadaceae_unclassified;Comamonadaceae_unclassified	AP014569	0.00536193
321255393|DCO_BRZ_Bv4v5|Serp_Lig_GOR1AB_2013|1.9%	4.86112e-05	0	0	0	8.41692e-05	0.00010125	2.70896e-05	0	5.43762e-05	0.000111548	Bacteria;Proteobacteria;Betaproteobacteria;Burkholderiales;Oxalobacteraceae;Oxalobacteraceae_unclassified;Oxalobacteraceae_unclassified;Oxalobacteraceae_unclassified	HQ830497	0.0160858
201103732|DCO_BRZ_Bv4v5|Serp_LIG_BR2_back1_Jun12_Bv4v5|0.0%	4.69908e-05	0	0	0	0.000210423	0.000126563	0	0	0	4.95767e-05	Bacteria;Proteobacteria;Betaproteobacteria;Burkholderiales;Comamonadaceae;Leptothrix;Leptothrix_unclassified;Leptothrix_unclassified	FJ854742	0
201107090|DCO_BRZ_Bv4v5|Serp_LIG_BR2_back1_Jun12_Bv4v5|4.8%	4.69908e-05	1.92141e-05	0	0	0	0	0	0	0.000152253	0.000173519	Bacteria;Proteobacteria;Gammaproteobacteria;Legionellales;Legionellaceae;Legionella;uncultured_bacterium;uncultured_bacterium_unclassified	JX105696	0.0478723
201125198|DCO_BRZ_Bv4v5|Serp_LIG_BR2_back1_Jun12_Bv4v5|3.5%	4.69908e-05	3.84283e-05	0	0	0.000224451	0.000139219	0	0	0	0	Bacteria;Proteobacteria;Gammaproteobacteria;Legionellales;Legionellaceae;Legionella;uncultured_bacterium;uncultured_bacterium_unclassified	AB630759	0.00797872
201133898|DCO_BRZ_Bv4v5|Serp_LIG_BR2_back1_Jun12_Bv4v5|0.0%	4.69908e-05	0	0	0	0.000168338	0.000189845	0	0	2.17505e-05	0	Bacteria;Proteobacteria;Betaproteobacteria;Burkholderiales;Comamonadaceae;Aquabacterium;Aquabacterium_unclassified;Aquabacterium_unclassified	HE583109	0
201392487|DCO_BRZ_Bv4v5|Serp_LIG_GOR1_11_65_Oct11_A2_Bv4v5|0.5%	4.69908e-05	0	0	0.000132837	0	0	0	0.000251179	0	0	Bacteria;Proteobacteria;Betaproteobacteria;Burkholderiales;Comamonadaceae;Comamonadaceae_unclassified;Comamonadaceae_unclassified;Comamonadaceae_unclassified	BAWN01000023	0.00536193
201395290|DCO_BRZ_Bv4v5|Serp_LIG_GOR1_11_65_Oct11_A2_Bv4v5|0.3%	4.69908e-05	0	0	0	0	0	0.000216717	0.000120938	0	0	Bacteria;Planctomycetes;Planctomycetacia;Planctomycetales;Planctomycetaceae;Pirellula;planctomycete_str._449;planctomycete_str._449_unclassified	AJ231177	0.0026738
203494715|DCO_BRZ_Bv4v5|Serp_LIG_Gor_upA_Jul12_Bv4v5|2.9%	4.69908e-05	0	0	0	0.000238479	0.000139219	0	0	0	1.23942e-05	Bacteria;Proteobacteria;Betaproteobacteria;Burkholderiales;Burkholderiaceae;Cupriavidus;uncultured_beta_proteobacterium;uncultured_beta_proteobacterium_unclassified	KC358520	0.00536193
205111052|DCO_BRZ_Bv4v5|Serp_LIG_BR2_back1_Jun12_Bv4v5|0.0%	4.69908e-05	1.92141e-05	0	0	0.000126254	0	0	0	7.61267e-05	0.00014873	Bacteria;Planctomycetes;Planctomycetacia;Planctomycetales;Planctomycetaceae;Pirellula;uncultured_bacterium;uncultured_bacterium_unclassified	BX294859	0
310608471|DCO_BRZ_Bv4v5|Serp_Lig_GORupA_2013|0.8%|10	4.69908e-05	0	0	0	0	0	0	0	0.00022838	9.91535e-05	Bacteria;Proteobacteria;Betaproteobacteria;Burkholderiales;Comamonadaceae;Limnohabitans;Limnohabitans_unclassified;Limnohabitans_unclassified	EU800381	0.0080429
310609026|DCO_BRZ_Bv4v5|Serp_Lig_GORupA_2013|1.1%|6	4.69908e-05	0	0	0	0	7.59378e-05	0	0	7.61267e-05	0.000198307	Bacteria;SHA-109;SHA-109_unclassified;SHA-109_unclassified;SHA-109_unclassified;SHA-109_unclassified;SHA-109_unclassified;SHA-109_unclassified	EU234158	0.00533333
310609321|DCO_BRZ_Bv4v5|Serp_Lig_GORupA_2013|6.1%|5	4.69908e-05	0	0	0	0	3.79689e-05	0	0	7.61267e-05	0.00023549	Bacteria;Cyanobacteria;Melainabacteria;Vampirovibrionales;uncultured_bacterium;uncultured_bacterium_unclassified;uncultured_bacterium_unclassified;uncultured_bacterium_unclassified	EU937941	0.0106667
321253347|DCO_BRZ_Bv4v5|Serp_Lig_GOR1AB_2013|0.0%	4.69908e-05	0	0	0	2.80564e-05	0	0.000243807	7.44235e-05	0	1.23942e-05	Bacteria;Proteobacteria;Alphaproteobacteria;Caulobacterales;Caulobacteraceae;Phenylobacterium;uncultured_bacterium;uncultured_bacterium_unclassified	JX223043	0
201102525|DCO_BRZ_Bv4v5|Serp_LIG_BR2_back1_Jun12_Bv4v5|10.1%	4.53704e-05	3.84283e-05	2.18403e-05	0	0	0	0	9.30293e-06	9.78772e-05	0.000185913	Bacteria;Planctomycetes;Planctomycetacia;Planctomycetales;Planctomycetaceae;Planctomycetaceae_unclassified;Planctomycetaceae_unclassified;Planctomycetaceae_unclassified	JN596618	0.101333
201113126|DCO_BRZ_Bv4v5|Serp_LIG_BR2_back1_Jun12_Bv4v5|3.8%	4.53704e-05	0	0	0	1.40282e-05	0	0	0	7.61267e-05	0.000247884	Bacteria;Proteobacteria;Gammaproteobacteria;Legionellales;Coxiellaceae;Aquicella;Aquicella_unclassified;Aquicella_unclassified	JF266262	0.0320856
201116316|DCO_BRZ_Bv4v5|Serp_LIG_BR2_back1_Jun12_Bv4v5|1.1%	4.53704e-05	0	0	0	0.00015431	6.32815e-05	0	0	3.26257e-05	0.000111548	Bacteria;Proteobacteria;Alphaproteobacteria;Rickettsiales;Holosporaceae;Holosporaceae_uncultured;uncultured_bacterium;uncultured_bacterium_unclassified	AF529112	0.0107817
201119194|DCO_BRZ_Bv4v5|Serp_LIG_BR2_back1_Jun12_Bv4v5|0.5%	4.53704e-05	0	0	0	0.000182367	8.85941e-05	0	0	5.43762e-05	3.71826e-05	Bacteria;TA06;uncultured_bacterium;uncultured_bacterium_unclassified;uncultured_bacterium_unclassified;uncultured_bacterium_unclassified;uncultured_bacterium_unclassified;uncultured_bacterium_unclassified	EF580982	0.00531915
201121945|DCO_BRZ_Bv4v5|Serp_LIG_BR2_back1_Jun12_Bv4v5|0.0%	4.53704e-05	0	0	0	0	1.26563e-05	0	0	9.78772e-05	0.000223095	Bacteria;Proteobacteria;Gammaproteobacteria;Xanthomonadales;Xanthomonadaceae;Arenimonas;Arenimonas_unclassified;Arenimonas_unclassified	JF808902	0
201134266|DCO_BRZ_Bv4v5|Serp_LIG_BR2_back1_Jun12_Bv4v5|14.7%	4.53704e-05	0	2.18403e-05	0	0	1.26563e-05	0	0	1.08752e-05	0.000309855	Bacteria;Candidate_division_OP11;Microgenomates_bacterium_SCGC_AAA011-B20;Microgenomates_bacterium_SCGC_AAA011-B20_unclassified;Microgenomates_bacterium_SCGC_AAA011-B20_unclassified;Microgenomates_bacterium_SCGC_AAA011-B20_unclassified;Microgenomates_bacterium_SCGC_AAA011-B20_unclassified;Microgenomates_bacterium_SCGC_AAA011-B20_unclassified	FQ658678	0.120968
201147105|DCO_BRZ_Bv4v5|Serp_LIG_BR2_back1_Jun12_Bv4v5|2.7%	4.53704e-05	0	0	0	0	0.00010125	0	0	0.000130503	9.91535e-05	Bacteria;Planctomycetes;Planctomycetacia;Planctomycetales;Planctomycetaceae;Planctomyces;Planctomyces_unclassified;Planctomyces_unclassified	DQ814776	0.0268097
201150309|DCO_BRZ_Bv4v5|Serp_LIG_BR2_back1_Jun12_Bv4v5|3.5%	4.53704e-05	3.84283e-05	0	0	0	7.59378e-05	0	0	0.000108752	0.000123942	Bacteria;Bacteroidetes;Bacteroidia;Bacteroidales;Porphyromonadaceae;Dysgonomonas;Dysgonomonas_unclassified;Dysgonomonas_unclassified	LN561459	0.032345
201397001|DCO_BRZ_Bv4v5|Serp_LIG_GOR1_11_65_Oct11_A2_Bv4v5|1.3%	4.53704e-05	0	0	0	0	0	0.000284441	6.51205e-05	0	0	Bacteria;Bacteroidetes;Bacteroidia;Bacteroidales;ML635J-40_aquatic_group;uncultured_bacterium;uncultured_bacterium_unclassified;uncultured_bacterium_unclassified	AM778011	0.0134771
201398802|DCO_BRZ_Bv4v5|Serp_LIG_GOR1_11_65_Oct11_A2_Bv4v5|3.7%	4.53704e-05	0	0	0.000132837	0.00015431	1.26563e-05	5.41793e-05	3.72117e-05	0	7.43651e-05	Bacteria;Candidate_division_OD1;uncultured_bacterium;uncultured_bacterium_unclassified;uncultured_bacterium_unclassified;uncultured_bacterium_unclassified;uncultured_bacterium_unclassified;uncultured_bacterium_unclassified	FJ792449	0.037234
310608339|DCO_BRZ_Bv4v5|Serp_Lig_GORupA_2013|0.8%|12	4.53704e-05	0	0	0	0	1.26563e-05	0	0	0.000163129	0.00014873	Bacteria;Proteobacteria;Gammaproteobacteria;Xanthomonadales;Xanthomonadaceae;Silanimonas;uncultured_bacterium;uncultured_bacterium_unclassified	GQ441207	0.008
310608392|DCO_BRZ_Bv4v5|Serp_Lig_GORupA_2013|11.0%|11	4.53704e-05	0	0	0	0	0	0	0	0.000239255	7.43651e-05	Bacteria;Candidate_division_OD1;Candidate_division_OD1_unclassified;Candidate_division_OD1_unclassified;Candidate_division_OD1_unclassified;Candidate_division_OD1_unclassified;Candidate_division_OD1_unclassified;Candidate_division_OD1_unclassified	AB252962	0.109948
310608423|DCO_BRZ_Bv4v5|Serp_Lig_GORupA_2013|0.5%|11	4.53704e-05	0	0	0	1.40282e-05	0	0	0	0.00020663	9.91535e-05	Bacteria;Actinobacteria;Actinobacteria;Frankiales;Sporichthyaceae;Sporichthyaceae_unclassified;Sporichthyaceae_unclassified;Sporichthyaceae_unclassified	EU801062	0.00533333
310608899|DCO_BRZ_Bv4v5|Serp_Lig_GORupA_2013|2.1%|7	4.53704e-05	0	0	0	2.80564e-05	2.53126e-05	0	0	9.78772e-05	0.000185913	Bacteria;Proteobacteria;Alphaproteobacteria;Rhodospirillales;Acetobacteraceae;Acetobacteraceae_unclassified;Acetobacteraceae_unclassified;Acetobacteraceae_unclassified	AM691110	0.0213904
310608938|DCO_BRZ_Bv4v5|Serp_Lig_GORupA_2013|1.9%|7	4.53704e-05	0	0	0	1.40282e-05	1.26563e-05	0	0	0.000108752	0.000198307	Bacteria;Planctomycetes;Planctomycetacia;Planctomycetales;Planctomycetaceae;Rhodopirellula;Rhodopirellula_unclassified;Rhodopirellula_unclassified	AM040108	0.0186667
310609082|DCO_BRZ_Bv4v5|Serp_Lig_GORupA_2013|0.5%|6	4.53704e-05	0	0	0	0	0	0	0	0.000141378	0.000185913	Bacteria;Proteobacteria;Betaproteobacteria;Burkholderiales;Burkholderiaceae;Polynucleobacter;Polynucleobacter_unclassified;Polynucleobacter_unclassified	HM128847	0.00536193
310610051|DCO_BRZ_Bv4v5|Serp_Lig_GORupA_2013|0.5%|4	4.53704e-05	0	0	0	0.000140282	8.85941e-05	0	0	0.000119628	0	Bacteria;Proteobacteria;Betaproteobacteria;Burkholderiales;Comamonadaceae;Comamonadaceae_unclassified;Comamonadaceae_unclassified;Comamonadaceae_unclassified	FQ660361	0.00536193
310610449|DCO_BRZ_Bv4v5|Serp_Lig_GORupA_2013|1.1%|3	4.53704e-05	0	0	0	0	0	0	0	0.000108752	0.000223095	Bacteria;Cyanobacteria;Cyanobacteria;SubsectionI;FamilyI;Synechococcus;Candidatus_Gloeomargarita_lithophora_D10;Candidatus_Gloeomargarita_lithophora_D10_unclassified	JQ733894	0.008
310610580|DCO_BRZ_Bv4v5|Serp_Lig_GORupA_2013|4.0%|3	4.53704e-05	0	0	0	2.80564e-05	0	0	0	9.78772e-05	0.000210701	Bacteria;Proteobacteria;TA18;TA18_unclassified;TA18_unclassified;TA18_unclassified;TA18_unclassified;TA18_unclassified	LN571582	0.0293333
310612474|DCO_BRZ_Bv4v5|Serp_Lig_GORupA_2013|3.8%|2	4.53704e-05	0	0	0	0.000182367	0.000139219	0	0	4.3501e-05	0	Bacteria;Bacteroidetes;Bacteroidia;Bacteroidales;Porphyromonadaceae;Paludibacter;Paludibacter_unclassified;Paludibacter_unclassified	HM445934	0.0268817
310638281|DCO_BRZ_Bv4v5|Serp_Lig_GORupA_2013|2.7%|1	4.53704e-05	0	0	0	7.0141e-05	0.000113907	0	0	0	0.000173519	Bacteria;Planctomycetes;Planctomycetacia;Planctomycetales;Planctomycetaceae;Blastopirellula;uncultured_planctomycete;uncultured_planctomycete_unclassified	GQ356946	0.0266667
313040310|DCO_BRZ_Bv4v5|Serp_Lig_GOR1CDEF_2013|0.5%|1	4.53704e-05	0	0	0	0	0	0	9.30293e-06	0.000261006	3.71826e-05	Bacteria;Actinobacteria;Actinobacteria;Frankiales;Sporichthyaceae;Sporichthyaceae_unclassified;Sporichthyaceae_unclassified;Sporichthyaceae_unclassified	HM128649	0.00533333
200665874|DCO_BRZ_Bv4v5|Serp_LIG_BR2_back2_Jun12_Bv4v5|0.3%	4.37501e-05	0	2.18403e-05	0	2.80564e-05	7.59378e-05	0	0	8.70019e-05	0.000123942	Bacteria;Verrucomicrobia;Verrucomicrobiae;Verrucomicrobiales;Verrucomicrobiaceae;Verrucomicrobiaceae_unclassified;Verrucomicrobiaceae_unclassified;Verrucomicrobiaceae_unclassified	HM129942	0.00797872
200669301|DCO_BRZ_Bv4v5|Serp_LIG_BR2_back2_Jun12_Bv4v5|6.4%	4.37501e-05	0	4.36805e-05	0	9.81974e-05	0	0	0	8.70019e-05	0.000123942	Bacteria;Candidate_division_BRC1;Candidate_division_BRC1_unclassified;Candidate_division_BRC1_unclassified;Candidate_division_BRC1_unclassified;Candidate_division_BRC1_unclassified;Candidate_division_BRC1_unclassified;Candidate_division_BRC1_unclassified	JX013320	0.0186667
201119877|DCO_BRZ_Bv4v5|Serp_LIG_BR2_back1_Jun12_Bv4v5|0.8%	4.37501e-05	0	0	0	7.0141e-05	6.32815e-05	0	0	7.61267e-05	0.000123942	Bacteria;Bacteroidetes;Cytophagia;Cytophagales;Cytophagaceae;Cytophaga;Cytophaga_unclassified;Cytophaga_unclassified	HM270581	0
201130746|DCO_BRZ_Bv4v5|Serp_LIG_BR2_back1_Jun12_Bv4v5|1.3%	4.37501e-05	0	0.000109201	0	0.000140282	0.000151876	0	0	0	0	Bacteria;Bacteroidetes;Flavobacteriia;Flavobacteriales;Cryomorphaceae;Crocinitomix;uncultured_bacterium;uncultured_bacterium_unclassified	AY532584	0.0134771
201131185|DCO_BRZ_Bv4v5|Serp_LIG_BR2_back1_Jun12_Bv4v5|5.1%	4.37501e-05	0	6.55208e-05	0	7.0141e-05	3.79689e-05	0	1.86059e-05	8.70019e-05	7.43651e-05	Bacteria;Planctomycetes;Planctomycetacia;Planctomycetales;Planctomycetaceae;Gemmata;Gemmata_unclassified;Gemmata_unclassified	JQ923956	0
201142199|DCO_BRZ_Bv4v5|Serp_LIG_BR2_back1_Jun12_Bv4v5|10.7%	4.37501e-05	0	0	0	7.0141e-05	7.59378e-05	0	9.30293e-06	6.52514e-05	0.000111548	Bacteria;Proteobacteria;Alphaproteobacteria;Rickettsiales;Rickettsiaceae;Rickettsiaceae_uncultured;uncultured_bacterium;uncultured_bacterium_unclassified	KC331445	0.00540541
201396262|DCO_BRZ_Bv4v5|Serp_LIG_GOR1_11_65_Oct11_A2_Bv4v5|3.2%	4.37501e-05	0	0	0	0	6.32815e-05	0	0	0.000174004	7.43651e-05	Bacteria;Candidate_division_OD1;uncultured_bacterium;uncultured_bacterium_unclassified;uncultured_bacterium_unclassified;uncultured_bacterium_unclassified;uncultured_bacterium_unclassified;uncultured_bacterium_unclassified	FJ792449	0.0319149
203495163|DCO_BRZ_Bv4v5|Serp_LIG_Gor_upA_Jul12_Bv4v5|0.5%	4.37501e-05	0	0	0	0.000196395	0.000164532	0	0	0	0	Bacteria;Bacteroidetes;Flavobacteriia;Flavobacteriales;Flavobacteriaceae;Flavobacterium;Flavobacterium_unclassified;Flavobacterium_unclassified	FJ820431	0.00540541
203495852|DCO_BRZ_Bv4v5|Serp_LIG_Gor_upA_Jul12_Bv4v5|6.7%	4.37501e-05	0	0	0	0.000168338	0.000177188	0	0	0	1.23942e-05	Bacteria;Planctomycetes;Planctomycetacia;Planctomycetales;Planctomycetaceae;Gemmata;uncultured_Planctomycetales_bacterium;uncultured_Planctomycetales_bacterium_unclassified	JN825565	0.0240642
205802274|DCO_BRZ_Bv4v5|Serp_LIG_BR2_back2_Jun12_Bv4v5|13.8%	4.37501e-05	0	4.36805e-05	0	8.41692e-05	0	0	0	0.000130503	8.67593e-05	Bacteria;Proteobacteria;Alphaproteobacteria;Rickettsiales;SM2D12;uncultured_bacterium;uncultured_bacterium_unclassified;uncultured_bacterium_unclassified	FR667277	0.0162162
310608458|DCO_BRZ_Bv4v5|Serp_Lig_GORupA_2013|8.3%|10	4.37501e-05	0	0	0	0	0	0	0	0.000293631	0	Bacteria;Actinobacteria;Actinobacteria;Frankiales;Sporichthyaceae;hgcI_clade;hgcI_clade_unclassified;hgcI_clade_unclassified	HM130010	0.08
310608628|DCO_BRZ_Bv4v5|Serp_Lig_GORupA_2013|10.9%|8	4.37501e-05	0	0	0	4.20846e-05	5.06252e-05	0	0	0.000184879	3.71826e-05	Bacteria;Cyanobacteria;Cyanobacteria_unclassified;Cyanobacteria_unclassified;Cyanobacteria_unclassified;Cyanobacteria_unclassified;Cyanobacteria_unclassified;Cyanobacteria_unclassified	FJ612252	0.064
310608709|DCO_BRZ_Bv4v5|Serp_Lig_GORupA_2013|1.3%|8	4.37501e-05	0	0	0	1.40282e-05	0	0	0	0.000130503	0.000173519	Bacteria;Cyanobacteria;Cyanobacteria;SubsectionIII;FamilyI;Chamaesiphon;uncultured_bacterium;uncultured_bacterium_unclassified	GQ324971	0.00266667
310609014|DCO_BRZ_Bv4v5|Serp_Lig_GORupA_2013|5.1%|6	4.37501e-05	0	0	0	0	0	0	0	0.000250131	4.95767e-05	Bacteria;Proteobacteria;Betaproteobacteria;Burkholderiales;Burkholderiales_unclassified;Burkholderiales_unclassified;Burkholderiales_unclassified;Burkholderiales_unclassified	EU801674	0.0294906
310609149|DCO_BRZ_Bv4v5|Serp_Lig_GORupA_2013|7.3%|6	4.37501e-05	0	0	0	0.000112226	3.79689e-05	0	0	9.78772e-05	8.67593e-05	Bacteria;Proteobacteria;Alphaproteobacteria;Rickettsiales;RB446;uncultured_bacterium;uncultured_bacterium_unclassified;uncultured_bacterium_unclassified	GU362941	0.0456989
310609491|DCO_BRZ_Bv4v5|Serp_Lig_GORupA_2013|0.8%|5	4.37501e-05	0	0	0	0	0	0	0	7.61267e-05	0.000247884	Bacteria;Proteobacteria;Alphaproteobacteria;Sphingomonadales;Sphingomonadaceae;Sphingomonadaceae_uncultured;uncultured_bacterium;uncultured_bacterium_unclassified	KC189694	0.00802139
310609524|DCO_BRZ_Bv4v5|Serp_Lig_GORupA_2013|0.3%|5	4.37501e-05	0	0	0	0	0	0	0	0.000119628	0.000198307	Bacteria;Proteobacteria;Betaproteobacteria;Neisseriales;Neisseriaceae;Vogesella;Vogesella_unclassified;Vogesella_unclassified	HQ330620	0
310610847|DCO_BRZ_Bv4v5|Serp_Lig_GORupA_2013|11.7%|3	4.37501e-05	0	0	0	0.000126254	1.26563e-05	0	0	4.3501e-05	0.000161124	Bacteria;Candidate_division_OD1;Candidate_division_OD1_unclassified;Candidate_division_OD1_unclassified;Candidate_division_OD1_unclassified;Candidate_division_OD1_unclassified;Candidate_division_OD1_unclassified;Candidate_division_OD1_unclassified	FQ659552	0.112
310610956|DCO_BRZ_Bv4v5|Serp_Lig_GORupA_2013|0.8%|3	4.37501e-05	0	0	0	0	0	0	0	6.52514e-05	0.000260278	Bacteria;Proteobacteria;Gammaproteobacteria;Thiotrichales;EV818SWSAP88;uncultured_bacterium;uncultured_bacterium_unclassified;uncultured_bacterium_unclassified	DQ337099	0.008
310613187|DCO_BRZ_Bv4v5|Serp_Lig_GORupA_2013|13.4%|2	4.37501e-05	0	0	0	0.000140282	7.59378e-05	0	0	4.3501e-05	8.67593e-05	Bacteria;Proteobacteria;Alphaproteobacteria;Rickettsiales;SM2D12;SM2D12_unclassified;SM2D12_unclassified;SM2D12_unclassified	KC189727	0.0435967
313017663|DCO_BRZ_Bv4v5|Serp_Lig_GOR1CDEF_2013|1.6%|22	4.37501e-05	0	0	0	0	0	0	0.000251179	0	0	Bacteria;Bacteroidetes;Sphingobacteriia;Sphingobacteriales;WCHB1-69;WCHB1-69_unclassified;WCHB1-69_unclassified;WCHB1-69_unclassified	FJ645716	0.0134771
321253238|DCO_BRZ_Bv4v5|Serp_Lig_GOR1AB_2013|4.8%	4.37501e-05	0	0	0	0	0	0.00036571	0	0	0	Bacteria;Armatimonadetes;Armatimonadetes_unclassified;Armatimonadetes_unclassified;Armatimonadetes_unclassified;Armatimonadetes_unclassified;Armatimonadetes_unclassified;Armatimonadetes_unclassified	HQ640633	0.0425532
321253515|DCO_BRZ_Bv4v5|Serp_Lig_GOR1AB_2013|0.5%	4.37501e-05	0	0	0	0	0	0.000148993	0.000120938	0	3.71826e-05	Bacteria;Proteobacteria;Betaproteobacteria;Burkholderiales;Comamonadaceae;Comamonadaceae_unclassified;Comamonadaceae_unclassified;Comamonadaceae_unclassified	AM777979	0.00536193
321254749|DCO_BRZ_Bv4v5|Serp_Lig_GOR1AB_2013|0.3%	4.37501e-05	0	0	0	0	0	5.41793e-05	0.000213967	0	0	Bacteria;Firmicutes;Clostridia;Clostridiales;Caldicoprobacteraceae;Caldicoprobacter;uncultured_bacterium;uncultured_bacterium_unclassified	AM777977	0.00266667
321270761|DCO_BRZ_Bv4v5|Serp_Lig_GOR1AB_2013|0.5%	4.37501e-05	0	0	0	2.80564e-05	0.000177188	1.35448e-05	9.30293e-05	0	0	Bacteria;Firmicutes;Clostridia;Clostridiales;P._palm_C-A_51;uncultured_bacterium;uncultured_bacterium_unclassified;uncultured_bacterium_unclassified	AM778001	0.00533333
200652147|DCO_BRZ_Bv4v5|Serp_LIG_BR2_back2_Jun12_Bv4v5|1.3%	4.21297e-05	0	2.18403e-05	0	0.000252508	7.59378e-05	1.35448e-05	0	0	0	Bacteria;Proteobacteria;Gammaproteobacteria;Xanthomonadales;Xanthomonadaceae;Aquimonas;uncultured_soil_bacterium;uncultured_soil_bacterium_unclassified	FQ659826	0.00266667
201102591|DCO_BRZ_Bv4v5|Serp_LIG_BR2_back1_Jun12_Bv4v5|7.2%	4.21297e-05	3.84283e-05	4.36805e-05	0	0.000112226	8.85941e-05	0	0	0	8.67593e-05	Bacteria;Proteobacteria;Alphaproteobacteria;Rhizobiales;Methylobacteriaceae;Methylobacteriaceae_unclassified;Methylobacteriaceae_unclassified;Methylobacteriaceae_unclassified	EU835441	0.0482574
201107097|DCO_BRZ_Bv4v5|Serp_LIG_BR2_back1_Jun12_Bv4v5|0.0%	4.21297e-05	1.92141e-05	4.36805e-05	0	0.000126254	0.000151876	0	0	0	2.47884e-05	Bacteria;Proteobacteria;Alphaproteobacteria;Rhodobacterales;Rhodobacteraceae;Rhodobacter;Rhodobacter_unclassified;Rhodobacter_unclassified	FJ438000	0
201121838|DCO_BRZ_Bv4v5|Serp_LIG_BR2_back1_Jun12_Bv4v5|0.5%	4.21297e-05	3.84283e-05	8.7361e-05	0	4.20846e-05	2.53126e-05	0	0	6.52514e-05	0.000111548	Bacteria;Proteobacteria;Alphaproteobacteria;Sphingomonadales;Sphingomonadaceae;Sphingomonadaceae_unclassified;Sphingomonadaceae_unclassified;Sphingomonadaceae_unclassified	KC886781	0.00534759
201147197|DCO_BRZ_Bv4v5|Serp_LIG_BR2_back1_Jun12_Bv4v5|0.3%	4.21297e-05	1.92141e-05	8.7361e-05	0	5.61128e-05	8.85941e-05	0	0	0	0.000123942	Bacteria;Proteobacteria;Alphaproteobacteria;Rhodobacterales;Rhodobacteraceae;Rhodobacter;uncultured_bacterium;uncultured_bacterium_unclassified	DQ404871	0.00268097
201397507|DCO_BRZ_Bv4v5|Serp_LIG_GOR1_11_65_Oct11_A2_Bv4v5|1.3%	4.21297e-05	0	0	0	4.20846e-05	0	0.000135448	0.000120938	0	0	Bacteria;Firmicutes;Firmicutes_unclassified;Firmicutes_unclassified;Firmicutes_unclassified;Firmicutes_unclassified;Firmicutes_unclassified;Firmicutes_unclassified	DQ088758	0.0133333
203494958|DCO_BRZ_Bv4v5|Serp_LIG_Gor_upA_Jul12_Bv4v5|0.5%	4.21297e-05	0	0	0	0.000350705	0	0	0	0	1.23942e-05	Bacteria;Bacteroidetes;Flavobacteriia;Flavobacteriales;Flavobacteriaceae;Flavobacterium;Flavobacterium_unclassified;Flavobacterium_unclassified	JQ977180	0.00542005
203495328|DCO_BRZ_Bv4v5|Serp_LIG_Gor_upA_Jul12_Bv4v5|0.5%	4.21297e-05	0	0	0	0.000140282	0.000202501	0	0	0	0	Bacteria;Bacteroidetes;Flavobacteriia;Flavobacteriales;Flavobacteriaceae;Flavobacterium;Flavobacterium_unclassified;Flavobacterium_unclassified	FJ820431	0.00540541
203497598|DCO_BRZ_Bv4v5|Serp_LIG_Gor_upA_Jul12_Bv4v5|6.5%	4.21297e-05	0	0	0	7.0141e-05	0.000253126	0	0	0	1.23942e-05	Bacteria;Firmicutes;Clostridia;Clostridiales;Defluviitaleaceae;Incertae_Sedis;uncultured_Eubacteriaceae_bacterium;uncultured_Eubacteriaceae_bacterium_unclassified	AB188630	0.0700809
204268808|DCO_BRZ_Bv4v5|Serp_LIG_GOR1_11_65_Oct11_A2_Bv4v5|0.3%	4.21297e-05	0	0	0.000132837	0	0	0.000189627	9.30293e-05	0	0	Bacteria;Firmicutes;Clostridia;Clostridiales;Caldicoprobacteraceae;Caldicoprobacter;uncultured_bacterium;uncultured_bacterium_unclassified	AM777977	0.00266667
205093082|DCO_BRZ_Bv4v5|Serp_LIG_BR2_back1_Jun12_Bv4v5|0.0%	4.21297e-05	7.68566e-05	0.000152882	0	0	0	0	0	6.52514e-05	0.000111548	Bacteria;Proteobacteria;Betaproteobacteria;Neisseriales;Neisseriaceae;Leeia;Leeia_unclassified;Leeia_unclassified	AF418961	0
310608331|DCO_BRZ_Bv4v5|Serp_Lig_GORupA_2013|5.9%|12	4.21297e-05	0	0	0	0	0	0	0	0.00022838	6.19709e-05	Bacteria;Proteobacteria;Betaproteobacteria;Burkholderiales;Burkholderiales_unclassified;Burkholderiales_unclassified;Burkholderiales_unclassified;Burkholderiales_unclassified	EU801867	0.0482574
310608654|DCO_BRZ_Bv4v5|Serp_Lig_GORupA_2013|4.2%|8	4.21297e-05	0	0	0	0	0	0	0	0.000152253	0.00014873	Bacteria;SM2F11;uncultured_bacterium;uncultured_bacterium_unclassified;uncultured_bacterium_unclassified;uncultured_bacterium_unclassified;uncultured_bacterium_unclassified;uncultured_bacterium_unclassified	JN003060	0.0393701
310609094|DCO_BRZ_Bv4v5|Serp_Lig_GORupA_2013|0.0%|6	4.21297e-05	0	0	0	4.20846e-05	8.85941e-05	0	0	8.70019e-05	9.91535e-05	Bacteria;Actinobacteria;Actinobacteria;Micrococcales;Microbacteriaceae;Microbacteriaceae_unclassified;Microbacteriaceae_unclassified;Microbacteriaceae_unclassified	EU800868	0
310609151|DCO_BRZ_Bv4v5|Serp_Lig_GORupA_2013|2.9%|6	4.21297e-05	0	0	0	2.80564e-05	7.59378e-05	0	0	9.78772e-05	0.000111548	Bacteria;SHA-109;uncultured_bacterium;uncultured_bacterium_unclassified;uncultured_bacterium_unclassified;uncultured_bacterium_unclassified;uncultured_bacterium_unclassified;uncultured_bacterium_unclassified	JX040341	0.0106667
310609709|DCO_BRZ_Bv4v5|Serp_Lig_GORupA_2013|3.5%|4	4.21297e-05	0	0	0	4.20846e-05	0.000113907	0	0	5.43762e-05	0.000111548	Bacteria;Tenericutes;Mollicutes;Mycoplasmatales;Mycoplasmataceae;Candidatus_Bacilloplasma;uncultured_bacterium;uncultured_bacterium_unclassified	HE610324	0.0326975
310609951|DCO_BRZ_Bv4v5|Serp_Lig_GORupA_2013|0.5%|4	4.21297e-05	0	0	0	0	0.000202501	0	0	5.43762e-05	6.19709e-05	Bacteria;Proteobacteria;Betaproteobacteria;Burkholderiales;Comamonadaceae;Comamonadaceae_unclassified;Comamonadaceae_unclassified;Comamonadaceae_unclassified	KC011106	0
310611168|DCO_BRZ_Bv4v5|Serp_Lig_GORupA_2013|3.8%|3	4.21297e-05	0	0	0	0	1.26563e-05	0	0	7.61267e-05	0.000223095	Bacteria;Proteobacteria;Betaproteobacteria;Neisseriales;Neisseriaceae;Neisseriaceae_uncultured;Neisseriaceae_unclassified;Neisseriaceae_unclassified	FJ517739	0.0376344
310612198|DCO_BRZ_Bv4v5|Serp_Lig_GORupA_2013|1.3%|2	4.21297e-05	0	0	0	7.0141e-05	6.32815e-05	0	0	2.17505e-05	0.000173519	Bacteria;Proteobacteria;Alphaproteobacteria;Rhizobiales;Hyphomicrobiaceae;Hyphomicrobium;uncultured_bacterium;uncultured_bacterium_unclassified	JF266268	0.0107239
321253463|DCO_BRZ_Bv4v5|Serp_Lig_GOR1AB_2013|7.2%	4.21297e-05	0	0	0	0	0	0.000108359	0.000167453	0	0	Bacteria;Proteobacteria;Alphaproteobacteria;Rhodospirillales;Acetobacteraceae;Acetobacteraceae_unclassified;Acetobacteraceae_unclassified;Acetobacteraceae_unclassified	HM319084	0.0561497
321255081|DCO_BRZ_Bv4v5|Serp_Lig_GOR1AB_2013|1.6%	4.21297e-05	0	0	0	0	0	2.70896e-05	0.00022327	0	0	Bacteria;Firmicutes;Clostridia;Clostridiales;Clostridiaceae_4;Clostridiaceae_4_uncultured;uncultured_bacterium;uncultured_bacterium_unclassified	AM778012	0.016129
321266871|DCO_BRZ_Bv4v5|Serp_Lig_GOR1AB_2013|14.6%	4.21297e-05	0	0	0	0.000210423	8.85941e-05	2.70896e-05	9.30293e-06	0	1.23942e-05	Bacteria;Bacteroidetes;Cytophagia;Cytophagales;Cytophagales_unclassified;Cytophagales_unclassified;Cytophagales_unclassified;Cytophagales_unclassified	GQ421846	0.137466
200662965|DCO_BRZ_Bv4v5|Serp_LIG_BR2_back2_Jun12_Bv4v5|1.6%	4.05093e-05	0	0	0	0.000196395	8.85941e-05	0	0	4.3501e-05	0	Bacteria;Proteobacteria;Betaproteobacteria;Burkholderiales;Comamonadaceae;Comamonadaceae_unclassified;Comamonadaceae_unclassified;Comamonadaceae_unclassified	HM773490	0.0160858
201099325|DCO_BRZ_Bv4v5|Serp_LIG_BR2_back1_Jun12_Bv4v5|0.0%	4.05093e-05	0	0	0	0	0.000139219	0	0	7.61267e-05	8.67593e-05	Bacteria;Proteobacteria;Betaproteobacteria;Burkholderiales;Comamonadaceae;Hydrogenophaga;Hydrogenophaga_unclassified;Hydrogenophaga_unclassified	AB200293	0
201099557|DCO_BRZ_Bv4v5|Serp_LIG_BR2_back1_Jun12_Bv4v5|17.6%	4.05093e-05	0	2.18403e-05	0	0	0	0	0	0	0.00029746	Bacteria;Candidate_division_OP11;uncultured_bacterium;uncultured_bacterium_unclassified;uncultured_bacterium_unclassified;uncultured_bacterium_unclassified;uncultured_bacterium_unclassified;uncultured_bacterium_unclassified	AQSF01000009	0.15508
201110215|DCO_BRZ_Bv4v5|Serp_LIG_BR2_back1_Jun12_Bv4v5|0.3%	4.05093e-05	0	8.7361e-05	0	0	0.000113907	0	0	7.61267e-05	6.19709e-05	Bacteria;SHA-109;SHA-109_unclassified;SHA-109_unclassified;SHA-109_unclassified;SHA-109_unclassified;SHA-109_unclassified;SHA-109_unclassified	AY328768	0.00266667
201112002|DCO_BRZ_Bv4v5|Serp_LIG_BR2_back1_Jun12_Bv4v5|100.0%	4.05093e-05	1.92141e-05	8.7361e-05	0	0.000182367	7.59378e-05	0	0	0	1.23942e-05	Bacteria;Bacteria_unclassified;Bacteria_unclassified;Bacteria_unclassified;Bacteria_unclassified;Bacteria_unclassified;Bacteria_unclassified;Bacteria_unclassified	KC353354	0.281915
201120546|DCO_BRZ_Bv4v5|Serp_LIG_BR2_back1_Jun12_Bv4v5|0.0%	4.05093e-05	0	0.000240243	0	0	5.06252e-05	0	0	4.3501e-05	7.43651e-05	Bacteria;Verrucomicrobia;Verrucomicrobiae;Verrucomicrobiales;Verrucomicrobiaceae;Verrucomicrobiaceae_uncultured;Verrucomicrobiaceae_unclassified;Verrucomicrobiaceae_unclassified	FR667343	0
203494947|DCO_BRZ_Bv4v5|Serp_LIG_Gor_upA_Jul12_Bv4v5|0.5%	4.05093e-05	0	0	0	0.000210423	0.000126563	0	0	0	0	Bacteria;Bacteroidetes;Flavobacteriia;Flavobacteriales;Flavobacteriaceae;Flavobacterium;Flavobacterium_unclassified;Flavobacterium_unclassified	EU809407	0.00542005
203494965|DCO_BRZ_Bv4v5|Serp_LIG_Gor_upA_Jul12_Bv4v5|0.0%	4.05093e-05	0	0	0	0.000168338	0.000113907	0	0	0	4.95767e-05	Bacteria;Bacteroidetes;Sphingobacteriia;Sphingobacteriales;PHOS-HE51;uncultured_bacterium;uncultured_bacterium_unclassified;uncultured_bacterium_unclassified	DQ066988	0.00269542
203495698|DCO_BRZ_Bv4v5|Serp_LIG_Gor_upA_Jul12_Bv4v5|7.2%	4.05093e-05	0	0	0	7.0141e-05	0.000253126	0	0	0	0	Bacteria;Chlamydiae;Chlamydiae;Chlamydiales;Simkaniaceae;Candidatus_Rhabdochlamydia;Candidatus_Rhabdochlamydia_unclassified;Candidatus_Rhabdochlamydia_unclassified	DQ903988	0.072
310608551|DCO_BRZ_Bv4v5|Serp_Lig_GORupA_2013|0.3%|9	4.05093e-05	0	0	0	7.0141e-05	0	0	0	0.000163129	6.19709e-05	Bacteria;Proteobacteria;Betaproteobacteria;Burkholderiales;Comamonadaceae;Hydrogenophaga;Hydrogenophaga_unclassified;Hydrogenophaga_unclassified	KF836252	0
310608871|DCO_BRZ_Bv4v5|Serp_Lig_GORupA_2013|6.9%|7	4.05093e-05	0	0	0	2.80564e-05	3.79689e-05	0	0	0.000108752	0.000123942	Bacteria;Armatimonadetes;Armatimonadetes_unclassified;Armatimonadetes_unclassified;Armatimonadetes_unclassified;Armatimonadetes_unclassified;Armatimonadetes_unclassified;Armatimonadetes_unclassified	GQ359995	0.0691489
310608903|DCO_BRZ_Bv4v5|Serp_Lig_GORupA_2013|8.8%|7	4.05093e-05	0	0	0	0	0	0	0	0.000119628	0.000173519	Bacteria;Proteobacteria;Gammaproteobacteria;Gammaproteobacteria_unclassified;Gammaproteobacteria_unclassified;Gammaproteobacteria_unclassified;Gammaproteobacteria_unclassified;Gammaproteobacteria_unclassified	AB636978	0.072
310609980|DCO_BRZ_Bv4v5|Serp_Lig_GORupA_2013|3.7%|4	4.05093e-05	0	0	0	0.00015431	0.000177188	0	0	0	0	Bacteria;Chlamydiae;Chlamydiae;Chlamydiales;Simkaniaceae;Candidatus_Rhabdochlamydia;Candidatus_Rhabdochlamydia_unclassified;Candidatus_Rhabdochlamydia_unclassified	EU683887	0.0373333
310610476|DCO_BRZ_Bv4v5|Serp_Lig_GORupA_2013|18.3%|3	4.05093e-05	0	0	0	0.000126254	8.85941e-05	0	0	6.52514e-05	3.71826e-05	Bacteria;Proteobacteria;Proteobacteria_unclassified;Proteobacteria_unclassified;Proteobacteria_unclassified;Proteobacteria_unclassified;Proteobacteria_unclassified;Proteobacteria_unclassified	LN565441	0.169355
310611338|DCO_BRZ_Bv4v5|Serp_Lig_GORupA_2013|3.2%|2	4.05093e-05	0	0	0	0	0	0	0	5.43762e-05	0.000247884	Bacteria;Proteobacteria;Gammaproteobacteria;Legionellales;Legionellaceae;Legionella;Legionella_unclassified;Legionella_unclassified	JX105622	0.032
313017738|DCO_BRZ_Bv4v5|Serp_Lig_GOR1CDEF_2013|8.8%|16	4.05093e-05	0	0	0	0	0	0	0.000232573	0	0	Bacteria;Proteobacteria;Alphaproteobacteria;Sphingomonadales;Sphingomonadaceae;Sphingomonadaceae_unclassified;Sphingomonadaceae_unclassified;Sphingomonadaceae_unclassified	KF037772	0.0534759
313017867|DCO_BRZ_Bv4v5|Serp_Lig_GOR1CDEF_2013|2.4%|11	4.05093e-05	0	0	0	0	0	0	0.000232573	0	0	Bacteria;Proteobacteria;Gammaproteobacteria;Xanthomonadales;Xanthomonadaceae;Silanimonas;Silanimonas_unclassified;Silanimonas_unclassified	KC574887	0.0213333
313046269|DCO_BRZ_Bv4v5|Serp_Lig_GOR1CDEF_2013|13.7%|1	4.05093e-05	0	0	0	8.41692e-05	0.000164532	0	9.30293e-06	1.08752e-05	4.95767e-05	Bacteria;Bacteroidetes;Bacteroidetes_unclassified;Bacteroidetes_unclassified;Bacteroidetes_unclassified;Bacteroidetes_unclassified;Bacteroidetes_unclassified;Bacteroidetes_unclassified	KC290728	0.134771
321253813|DCO_BRZ_Bv4v5|Serp_Lig_GOR1AB_2013|13.9%	4.05093e-05	0	0	0	2.80564e-05	0	8.12689e-05	0.000102332	0	7.43651e-05	Bacteria;Candidate_division_OD1;uncultured_bacterium;uncultured_bacterium_unclassified;uncultured_bacterium_unclassified;uncultured_bacterium_unclassified;uncultured_bacterium_unclassified;uncultured_bacterium_unclassified	HQ184020	0.128
200686599|DCO_BRZ_Bv4v5|Serp_LIG_BR2_back2_Jun12_Bv4v5|0.0%	3.88889e-05	0	2.18403e-05	0	0.000140282	0.000164532	0	0	0	0	Bacteria;Proteobacteria;Betaproteobacteria;Burkholderiales;Comamonadaceae;Comamonadaceae_unclassified;Comamonadaceae_unclassified;Comamonadaceae_unclassified	KM035969	0
200687607|DCO_BRZ_Bv4v5|Serp_LIG_BR2_back2_Jun12_Bv4v5|1.6%	3.88889e-05	0	8.7361e-05	0	0.000126254	0.000139219	0	0	0	0	Bacteria;Planctomycetes;OM190;uncultured_bacterium;uncultured_bacterium_unclassified;uncultured_bacterium_unclassified;uncultured_bacterium_unclassified;uncultured_bacterium_unclassified	AF407728	0.0213333
201104965|DCO_BRZ_Bv4v5|Serp_LIG_BR2_back1_Jun12_Bv4v5|0.8%	3.88889e-05	0	0.000174722	0	0	0.000113907	0	0	0	8.67593e-05	Bacteria;Proteobacteria;Gammaproteobacteria;Xanthomonadales;Xanthomonadales_uncultured;Xanthomonadales_unclassified;Xanthomonadales_unclassified;Xanthomonadales_unclassified	HQ343214	0
201113626|DCO_BRZ_Bv4v5|Serp_LIG_BR2_back1_Jun12_Bv4v5|9.7%	3.88889e-05	3.84283e-05	2.18403e-05	0	0.000168338	7.59378e-05	0	0	3.26257e-05	0	Bacteria;Proteobacteria;Betaproteobacteria;Betaproteobacteria_unclassified;Betaproteobacteria_unclassified;Betaproteobacteria_unclassified;Betaproteobacteria_unclassified;Betaproteobacteria_unclassified	JX219385	0.0831099
201122988|DCO_BRZ_Bv4v5|Serp_LIG_BR2_back1_Jun12_Bv4v5|0.0%	3.88889e-05	0	0	0	5.61128e-05	0.000253126	0	0	0	0	Bacteria;Verrucomicrobia;OPB35_soil_group;OPB35_soil_group_unclassified;OPB35_soil_group_unclassified;OPB35_soil_group_unclassified;OPB35_soil_group_unclassified;OPB35_soil_group_unclassified	HM341118	0
201130668|DCO_BRZ_Bv4v5|Serp_LIG_BR2_back1_Jun12_Bv4v5|2.1%	3.88889e-05	0	4.36805e-05	0	0.000112226	0	0	0	7.61267e-05	8.67593e-05	Bacteria;Planctomycetes;Planctomycetacia;Planctomycetales;Planctomycetaceae;Pirellula;Pirellula_unclassified;Pirellula_unclassified	FR687421	0.00536193
201149475|DCO_BRZ_Bv4v5|Serp_LIG_BR2_back1_Jun12_Bv4v5|0.0%	3.88889e-05	0	0	0	7.0141e-05	0	0	0	5.43762e-05	0.000173519	Bacteria;Proteobacteria;Gammaproteobacteria;Xanthomonadales;Xanthomonadaceae;Arenimonas;uncultured_soil_bacterium;uncultured_soil_bacterium_unclassified	JN868735	0
201391263|DCO_BRZ_Bv4v5|Serp_LIG_GOR1_11_65_Oct11_A2_Bv4v5|2.1%	3.88889e-05	0	0	0.000199256	0	0	0.000203172	5.58176e-05	0	0	Bacteria;Proteobacteria;Alphaproteobacteria;Sphingomonadales;Sphingomonadaceae;Sandaracinobacter;uncultured_bacterium;uncultured_bacterium_unclassified	EF157083	0.013369
201392961|DCO_BRZ_Bv4v5|Serp_LIG_GOR1_11_65_Oct11_A2_Bv4v5|0.8%	3.88889e-05	0	0	0	0	0	0.000135448	0.000130241	0	0	Bacteria;Firmicutes;Clostridia;Clostridiales;P._palm_C-A_51;uncultured_bacterium;uncultured_bacterium_unclassified;uncultured_bacterium_unclassified	JX223737	0.00268097
201397893|DCO_BRZ_Bv4v5|Serp_LIG_GOR1_11_65_Oct11_A2_Bv4v5|1.9%	3.88889e-05	0	0	0	0	0	0.000135448	0.000130241	0	0	Bacteria;TM6;uncultured_candidate_division_TM6_bacterium;uncultured_candidate_division_TM6_bacterium_unclassified;uncultured_candidate_division_TM6_bacterium_unclassified;uncultured_candidate_division_TM6_bacterium_unclassified;uncultured_candidate_division_TM6_bacterium_unclassified;uncultured_candidate_division_TM6_bacterium_unclassified	EF441889	0.0159574
201400335|DCO_BRZ_Bv4v5|Serp_LIG_GOR1_11_65_Oct11_A2_Bv4v5|12.4%	3.88889e-05	0	0	6.64187e-05	0.000168338	0.000126563	1.35448e-05	0	0	0	Bacteria;Proteobacteria;Alphaproteobacteria;Rickettsiales;SM2D12;uncultured_bacterium;uncultured_bacterium_unclassified;uncultured_bacterium_unclassified	JQ712056	0
201404130|DCO_BRZ_Bv4v5|Serp_LIG_GOR1_11_65_Oct11_A2_Bv4v5|3.7%	3.88889e-05	0	0	0	0	0	4.06344e-05	0.000195362	0	0	Bacteria;Candidate_division_OD1;uncultured_bacterium;uncultured_bacterium_unclassified;uncultured_bacterium_unclassified;uncultured_bacterium_unclassified;uncultured_bacterium_unclassified;uncultured_bacterium_unclassified	FJ792449	0.037234
203494982|DCO_BRZ_Bv4v5|Serp_LIG_Gor_upA_Jul12_Bv4v5|11.2%	3.88889e-05	0	0	0	0.00015431	0.000164532	0	0	0	0	Bacteria;TM6;uncultured_bacterium;uncultured_bacterium_unclassified;uncultured_bacterium_unclassified;uncultured_bacterium_unclassified;uncultured_bacterium_unclassified;uncultured_bacterium_unclassified	HM584307	0.0957447
203494992|DCO_BRZ_Bv4v5|Serp_LIG_Gor_upA_Jul12_Bv4v5|11.8%	3.88889e-05	0	0	0	0.000168338	0.000139219	0	0	0	1.23942e-05	Bacteria;Bacteroidetes;Sphingobacteriia;Sphingobacteriales;Saprospiraceae;Saprospiraceae_uncultured;Saprospiraceae_unclassified;Saprospiraceae_unclassified	JN848815	0.118598
203495020|DCO_BRZ_Bv4v5|Serp_LIG_Gor_upA_Jul12_Bv4v5|11.5%	3.88889e-05	0	0	0	0.00015431	0.000164532	0	0	0	0	Bacteria;Proteobacteria;Alphaproteobacteria;DB1-14;uncultured_bacterium;uncultured_bacterium_unclassified;uncultured_bacterium_unclassified;uncultured_bacterium_unclassified	JN609333	0.0376344
203495179|DCO_BRZ_Bv4v5|Serp_LIG_Gor_upA_Jul12_Bv4v5|0.0%	3.88889e-05	0	0	0	0.000140282	0.000177188	0	0	0	0	Bacteria;Proteobacteria;Betaproteobacteria;Burkholderiales;Comamonadaceae;Roseateles;Roseateles_depolymerans;Roseateles_depolymerans_unclassified	AB003626	0
203495425|DCO_BRZ_Bv4v5|Serp_LIG_Gor_upA_Jul12_Bv4v5|0.5%	3.88889e-05	0	0	0	0.00015431	0.000164532	0	0	0	0	Bacteria;Bacteroidetes;Flavobacteriia;Flavobacteriales;Flavobacteriaceae;Flavobacterium;Flavobacterium_unclassified;Flavobacterium_unclassified	JX287808	0.00542005
203496078|DCO_BRZ_Bv4v5|Serp_LIG_Gor_upA_Jul12_Bv4v5|0.5%	3.88889e-05	0	0	0	0.000126254	0.000189845	0	0	0	0	Bacteria;Bacteroidetes;Flavobacteriia;Flavobacteriales;Flavobacteriaceae;Flavobacterium;Flavobacterium_unclassified;Flavobacterium_unclassified	JQ977413	0.00542005
203521435|DCO_BRZ_Bv4v5|Serp_LIG_Gor_upA_Jul12_Bv4v5|8.2%	3.88889e-05	0	0	0	8.41692e-05	0.000227813	0	0	0	0	Bacteria;Chlamydiae;Chlamydiae;Chlamydiales;Simkaniaceae;Candidatus_Rhabdochlamydia;Candidatus_Rhabdochlamydia_unclassified;Candidatus_Rhabdochlamydia_unclassified	HF933203	0.0795756
205091242|DCO_BRZ_Bv4v5|Serp_LIG_BR2_back1_Jun12_Bv4v5|0.0%	3.88889e-05	5.76424e-05	0.000109201	0	9.81974e-05	0.00010125	0	0	0	1.23942e-05	Bacteria;Proteobacteria;Betaproteobacteria;TRA3-20;uncultured_beta_proteobacterium;uncultured_beta_proteobacterium_unclassified;uncultured_beta_proteobacterium_unclassified;uncultured_beta_proteobacterium_unclassified	EU266802	0
310608318|DCO_BRZ_Bv4v5|Serp_Lig_GORupA_2013|0.8%|13	3.88889e-05	0	0	0	0	0	0	0	0.00020663	6.19709e-05	Bacteria;Actinobacteria;Actinobacteria;Micrococcales;Microbacteriaceae;Candidatus_Aquiluna;uncultured_bacterium;uncultured_bacterium_unclassified	HM129068	0.0106101
310608463|DCO_BRZ_Bv4v5|Serp_Lig_GORupA_2013|10.1%|10	3.88889e-05	0	0	0	0.000112226	0	0	0	0.000174004	0	Bacteria;TM6;TM6_unclassified;TM6_unclassified;TM6_unclassified;TM6_unclassified;TM6_unclassified;TM6_unclassified	GU208423	0.103175
310608522|DCO_BRZ_Bv4v5|Serp_Lig_GORupA_2013|2.9%|9	3.88889e-05	0	0	0	2.80564e-05	5.06252e-05	0	0	0.000119628	8.67593e-05	Bacteria;Planctomycetes;Planctomycetacia;Planctomycetales;Planctomycetaceae;Blastopirellula;Blastopirellula_unclassified;Blastopirellula_unclassified	HE803843	0.0266667
310608706|DCO_BRZ_Bv4v5|Serp_Lig_GORupA_2013|3.5%|8	3.88889e-05	0	0	0	0	0	0	0	0.000261006	0	Bacteria;Proteobacteria;Betaproteobacteria;Burkholderiales;Burkholderiaceae;Polynucleobacter;Polynucleobacter_unclassified;Polynucleobacter_unclassified	EU800554	0.0348525
310609067|DCO_BRZ_Bv4v5|Serp_Lig_GORupA_2013|0.5%|6	3.88889e-05	0	0	0	0	0	0	0	0.000141378	0.000136336	Bacteria;Proteobacteria;Betaproteobacteria;Burkholderiales;Burkholderiaceae;Polynucleobacter;Polynucleobacter_cosmopolitanus;Polynucleobacter_cosmopolitanus_unclassified	AB447543	0.00536193
310609078|DCO_BRZ_Bv4v5|Serp_Lig_GORupA_2013|7.5%|6	3.88889e-05	0	0	0	7.0141e-05	3.79689e-05	0	0	0.000119628	6.19709e-05	Bacteria;Planctomycetes;Phycisphaerae;WD2101_soil_group;uncultured_planctomycete;uncultured_planctomycete_unclassified;uncultured_planctomycete_unclassified;uncultured_planctomycete_unclassified	GU214146	0.016
310609998|DCO_BRZ_Bv4v5|Serp_Lig_GORupA_2013|4.8%|4	3.88889e-05	0	0	0	2.80564e-05	0	0	0	6.52514e-05	0.000198307	Bacteria;Candidate_division_OP11;uncultured_Microgenomates_bacterium;uncultured_Microgenomates_bacterium_unclassified;uncultured_Microgenomates_bacterium_unclassified;uncultured_Microgenomates_bacterium_unclassified;uncultured_Microgenomates_bacterium_unclassified;uncultured_Microgenomates_bacterium_unclassified	AB179669	0.0482574
310610257|DCO_BRZ_Bv4v5|Serp_Lig_GORupA_2013|1.4%|3	3.88889e-05	0	0	0	0.000112226	8.85941e-05	0	0	6.52514e-05	3.71826e-05	Bacteria;Bacteroidetes;Flavobacteriia;Flavobacteriales;Flavobacteriaceae;Flavobacterium;Flavobacterium_unclassified;Flavobacterium_unclassified	JX290491	0.0108401
310610365|DCO_BRZ_Bv4v5|Serp_Lig_GORupA_2013|1.1%|3	3.88889e-05	0	0	0	7.0141e-05	5.06252e-05	0	0	9.78772e-05	7.43651e-05	Bacteria;Proteobacteria;Alphaproteobacteria;Rickettsiales;Rickettsiaceae;Rickettsia;uncultured_alpha_proteobacterium;uncultured_alpha_proteobacterium_unclassified	JQ769739	0.0240642
310610574|DCO_BRZ_Bv4v5|Serp_Lig_GORupA_2013|0.5%|3	3.88889e-05	0	0	0	0.000224451	0	0	0	6.52514e-05	2.47884e-05	Bacteria;Proteobacteria;Betaproteobacteria;Burkholderiales;Comamonadaceae;Comamonadaceae_unclassified;Comamonadaceae_unclassified;Comamonadaceae_unclassified	JF429288	0.00268097
310611154|DCO_BRZ_Bv4v5|Serp_Lig_GORupA_2013|9.7%|3	3.88889e-05	0	0	0	0	0	0	0	5.43762e-05	0.00023549	Bacteria;Proteobacteria;Gammaproteobacteria;Legionellales;Legionellales_unclassified;Legionellales_unclassified;Legionellales_unclassified;Legionellales_unclassified	JN408927	0.0935829
321253335|DCO_BRZ_Bv4v5|Serp_Lig_GOR1AB_2013|4.5%	3.88889e-05	0	0	0	0	0	0.000189627	9.30293e-05	0	0	Bacteria;Verrucomicrobia;Spartobacteria;Chthoniobacterales;Xiphinematobacteraceae;Candidatus_Xiphinematobacter;Candidatus_Xiphinematobacter_unclassified;Candidatus_Xiphinematobacter_unclassified	AF217460	0.0426667
321253564|DCO_BRZ_Bv4v5|Serp_Lig_GOR1AB_2013|0.5%	3.88889e-05	0	0	0	0	0	0.000176083	0.000102332	0	0	Bacteria;Proteobacteria;Betaproteobacteria;Burkholderiales;Comamonadaceae;Comamonadaceae_unclassified;Comamonadaceae_unclassified;Comamonadaceae_unclassified	BAWN01000023	0.00536193
321254256|DCO_BRZ_Bv4v5|Serp_Lig_GOR1AB_2013|0.8%	3.88889e-05	0	0	0	0	0	0.000148993	0.000120938	0	0	Bacteria;Bacteroidetes;Bacteroidia;Bacteroidales;ML635J-40_aquatic_group;uncultured_bacterium;uncultured_bacterium_unclassified;uncultured_bacterium_unclassified	AM778016	0.00808625
201120513|DCO_BRZ_Bv4v5|Serp_LIG_BR2_back1_Jun12_Bv4v5|0.0%	3.72686e-05	0	0	0	0	0	0.000203172	7.44235e-05	0	0	Bacteria;Proteobacteria;Alphaproteobacteria;Rhodobacterales;Rhodobacteraceae;Rhodobacter;uncultured_bacterium;uncultured_bacterium_unclassified	KC189686	0
201130882|DCO_BRZ_Bv4v5|Serp_LIG_BR2_back1_Jun12_Bv4v5|0.0%	3.72686e-05	3.84283e-05	2.18403e-05	0	8.41692e-05	0.000113907	0	0	0	6.19709e-05	Bacteria;Proteobacteria;Alphaproteobacteria;Caulobacterales;Hyphomonadaceae;Hyphomonas;uncultured_bacterium;uncultured_bacterium_unclassified	JQ180424	0.00268097
201139650|DCO_BRZ_Bv4v5|Serp_LIG_BR2_back1_Jun12_Bv4v5|0.0%	3.72686e-05	0	0	0	0.000168338	0.000126563	0	0	0	1.23942e-05	Bacteria;Proteobacteria;Betaproteobacteria;Burkholderiales;Comamonadaceae;Comamonadaceae_unclassified;Comamonadaceae_unclassified;Comamonadaceae_unclassified	AJ556799	0
201152033|DCO_BRZ_Bv4v5|Serp_LIG_BR2_back1_Jun12_Bv4v5|2.7%	3.72686e-05	0	4.36805e-05	0	0.000224451	6.32815e-05	0	0	0	0	Bacteria;Planctomycetes;Planctomycetacia;Planctomycetales;Planctomycetaceae;Schlesneria;Schlesneria_unclassified;Schlesneria_unclassified	AJ616272	0.0241287
201389897|DCO_BRZ_Bv4v5|Serp_LIG_GOR1_11_65_Oct11_A2_Bv4v5|17.3%	3.72686e-05	0	0	0	0	0	0	0.000213967	0	0	Bacteria;Candidate_division_OD1;uncultured_bacterium;uncultured_bacterium_unclassified;uncultured_bacterium_unclassified;uncultured_bacterium_unclassified;uncultured_bacterium_unclassified;uncultured_bacterium_unclassified	HQ184020	0.143617
201391507|DCO_BRZ_Bv4v5|Serp_LIG_GOR1_11_65_Oct11_A2_Bv4v5|6.1%	3.72686e-05	0	0	0	0	0	0.000148993	0.000111635	0	0	Bacteria;Proteobacteria;Alphaproteobacteria;Rhodospirillales;Acetobacteraceae;Acetobacteraceae_unclassified;Acetobacteraceae_unclassified;Acetobacteraceae_unclassified	KC831438	0.0561497
201402718|DCO_BRZ_Bv4v5|Serp_LIG_GOR1_11_65_Oct11_A2_Bv4v5|0.5%	3.72686e-05	0	0	0	0	0	0.000135448	0.000120938	0	0	Bacteria;Proteobacteria;Betaproteobacteria;Burkholderiales;Comamonadaceae;Comamonadaceae_unclassified;Comamonadaceae_unclassified;Comamonadaceae_unclassified	AM778009	0.00536193
203495117|DCO_BRZ_Bv4v5|Serp_LIG_Gor_upA_Jul12_Bv4v5|11.1%	3.72686e-05	0	0	0	0.000140282	0.000139219	0	0	0	2.47884e-05	Bacteria;Bacteroidetes;Cytophagia;Cytophagales;Cytophagales_unclassified;Cytophagales_unclassified;Cytophagales_unclassified;Cytophagales_unclassified	FN984834	0.107527
203495503|DCO_BRZ_Bv4v5|Serp_LIG_Gor_upA_Jul12_Bv4v5|14.7%	3.72686e-05	0	0	0	0.000112226	0.000189845	0	0	0	0	Bacteria;Bacteroidetes;Bacteroidetes_unclassified;Bacteroidetes_unclassified;Bacteroidetes_unclassified;Bacteroidetes_unclassified;Bacteroidetes_unclassified;Bacteroidetes_unclassified	AB078065	0.145553
203497096|DCO_BRZ_Bv4v5|Serp_LIG_Gor_upA_Jul12_Bv4v5|2.9%	3.72686e-05	0	0	0	8.41692e-05	0.000215157	0	0	0	0	Bacteria;Cyanobacteria;Cyanobacteria;SubsectionIII;FamilyI;Phormidium;uncultured_bacterium;uncultured_bacterium_unclassified	FR667359	0.0106667
203497295|DCO_BRZ_Bv4v5|Serp_LIG_Gor_upA_Jul12_Bv4v5|1.3%	3.72686e-05	0	0	0	0.000112226	0.000189845	0	0	0	0	Bacteria;Cyanobacteria;Cyanobacteria;SubsectionIII;FamilyI;FamilyI_unclassified;FamilyI_unclassified;FamilyI_unclassified	JF429939	0.00533333
205101559|DCO_BRZ_Bv4v5|Serp_LIG_BR2_back1_Jun12_Bv4v5|18.2%	3.72686e-05	7.68566e-05	0	0	0	5.06252e-05	0	0	0	0.000185913	Bacteria;Candidate_division_OP11;uncultured_bacterium;uncultured_bacterium_unclassified;uncultured_bacterium_unclassified;uncultured_bacterium_unclassified;uncultured_bacterium_unclassified;uncultured_bacterium_unclassified	HM598168	0.181818
310608642|DCO_BRZ_Bv4v5|Serp_Lig_GORupA_2013|6.7%|8	3.72686e-05	0	0	0	0	0	0	0	0.00020663	4.95767e-05	Bacteria;Proteobacteria;Alphaproteobacteria;Sphingomonadales;Sphingomonadaceae;Sphingomonadaceae_unclassified;Sphingomonadaceae_unclassified;Sphingomonadaceae_unclassified	DQ395659	0.0526316
310609839|DCO_BRZ_Bv4v5|Serp_Lig_GORupA_2013|2.4%|4	3.72686e-05	0	0	0	4.20846e-05	8.85941e-05	0	0	5.43762e-05	9.91535e-05	Bacteria;Proteobacteria;Alphaproteobacteria;Parvularculales;Parvularculaceae;Parvularcula;uncultured_bacterium;uncultured_bacterium_unclassified	HQ697538	0.00268097
310610801|DCO_BRZ_Bv4v5|Serp_Lig_GORupA_2013|1.1%|3	3.72686e-05	0	0	0	0	0	0	0	7.61267e-05	0.000198307	Bacteria;Proteobacteria;Alphaproteobacteria;Rhodobacterales;Rhodobacteraceae;Rhodobacteraceae_unclassified;Rhodobacteraceae_unclassified;Rhodobacteraceae_unclassified	KC682888	0.00536193
310610812|DCO_BRZ_Bv4v5|Serp_Lig_GORupA_2013|0.3%|3	3.72686e-05	0	0	0	0	0	0	0	8.70019e-05	0.000185913	Bacteria;Proteobacteria;Betaproteobacteria;Burkholderiales;Burkholderiaceae;Polynucleobacter;Polynucleobacter_necessarius_subsp._asymbioticus;Polynucleobacter_necessarius_subsp._asymbioticus_unclassified	EU800519	0.0026738
310612941|DCO_BRZ_Bv4v5|Serp_Lig_GORupA_2013|7.6%|2	3.72686e-05	0	0	0	8.41692e-05	3.79689e-05	0	0	3.26257e-05	0.000136336	Bacteria;Bacteroidetes;Cytophagia;Cytophagales;Cytophagaceae;Cytophagaceae_unclassified;Cytophagaceae_unclassified;Cytophagaceae_unclassified	JQ291601	0.072973
310613149|DCO_BRZ_Bv4v5|Serp_Lig_GORupA_2013|0.5%|2	3.72686e-05	0	0	0	1.40282e-05	6.32815e-05	0	0	3.26257e-05	0.000173519	Bacteria;Proteobacteria;Alphaproteobacteria;Rhodobacterales;Rhodobacteraceae;Rhodobacter;Rhodobacter_unclassified;Rhodobacter_unclassified	CU927633	0.00268097
310638355|DCO_BRZ_Bv4v5|Serp_Lig_GORupA_2013|9.1%|1	3.72686e-05	0	0	0	0.000196395	0.000113907	0	0	0	0	Bacteria;Cyanobacteria;Melainabacteria;Caenarcaniphilales;uncultured_bacterium;uncultured_bacterium_unclassified;uncultured_bacterium_unclassified;uncultured_bacterium_unclassified	HQ114061	0.0693333
310645202|DCO_BRZ_Bv4v5|Serp_Lig_GORupA_2013|6.5%|1	3.72686e-05	0	0	0	7.0141e-05	0.000202501	0	0	1.08752e-05	1.23942e-05	Bacteria;Bacteroidetes;Flavobacteriia;Flavobacteriales;Flavobacteriaceae;Flavobacteriaceae_uncultured;uncultured_Flavobacteriales_bacterium;uncultured_Flavobacteriales_bacterium_unclassified	JF733398	0.00808625
313029430|DCO_BRZ_Bv4v5|Serp_Lig_GOR1CDEF_2013|4.0%|1	3.72686e-05	0	0	0	0	0	0	9.30293e-06	0.000163129	8.67593e-05	Bacteria;Chlamydiae;Chlamydiae;Chlamydiales;Simkaniaceae;Candidatus_Rhabdochlamydia;Candidatus_Rhabdochlamydia_unclassified;Candidatus_Rhabdochlamydia_unclassified	EU683887	0.04
313049219|DCO_BRZ_Bv4v5|Serp_Lig_GOR1CDEF_2013|8.5%|1	3.72686e-05	0	0	0	5.61128e-05	8.85941e-05	0	9.30293e-06	3.26257e-05	9.91535e-05	Bacteria;Proteobacteria;TA18;TA18_unclassified;TA18_unclassified;TA18_unclassified;TA18_unclassified;TA18_unclassified	FQ658804	0.0373333
201113324|DCO_BRZ_Bv4v5|Serp_LIG_BR2_back1_Jun12_Bv4v5|0.5%	3.56482e-05	0	8.7361e-05	0	8.41692e-05	1.26563e-05	0	0	0	0.000136336	Bacteria;Proteobacteria;Alphaproteobacteria;Caulobacterales;Hyphomonadaceae;Hirschia;Hirschia_unclassified;Hirschia_unclassified	FM200878	0.00536193
201120981|DCO_BRZ_Bv4v5|Serp_LIG_BR2_back1_Jun12_Bv4v5|2.9%	3.56482e-05	0	2.18403e-05	0	1.40282e-05	1.26563e-05	0	0	9.78772e-05	0.000123942	Bacteria;Planctomycetes;Planctomycetacia;Planctomycetales;Planctomycetaceae;Planctomyces;Planctomyces_unclassified;Planctomyces_unclassified	DQ814776	0.0294906
201123406|DCO_BRZ_Bv4v5|Serp_LIG_BR2_back1_Jun12_Bv4v5|0.3%	3.56482e-05	0	0	0	0.000252508	0	0	0	4.3501e-05	0	Bacteria;Proteobacteria;Betaproteobacteria;Burkholderiales;Comamonadaceae;Comamonadaceae_unclassified;Comamonadaceae_unclassified;Comamonadaceae_unclassified	JQ426928	0
201123788|DCO_BRZ_Bv4v5|Serp_LIG_BR2_back1_Jun12_Bv4v5|0.0%	3.56482e-05	0	0	0	0	0	0	0	0	0.000272672	Bacteria;Bacteroidetes;Flavobacteriia;Flavobacteriales;Flavobacteriaceae;Chryseobacterium;Chryseobacterium_soldanellicola;Chryseobacterium_soldanellicola_unclassified	AY468465	0
201129781|DCO_BRZ_Bv4v5|Serp_LIG_BR2_back1_Jun12_Bv4v5|15.5%	3.56482e-05	0	0	0	0	0	0	0	4.3501e-05	0.000223095	Bacteria;Proteobacteria;Proteobacteria_unclassified;Proteobacteria_unclassified;Proteobacteria_unclassified;Proteobacteria_unclassified;Proteobacteria_unclassified;Proteobacteria_unclassified	JQ675379	0.149733
201148669|DCO_BRZ_Bv4v5|Serp_LIG_BR2_back1_Jun12_Bv4v5|9.6%	3.56482e-05	0	0	0	9.81974e-05	0.000189845	0	0	0	0	Bacteria;Proteobacteria;Deltaproteobacteria;Myxococcales;Nannocystaceae;Nannocystaceae_unclassified;Nannocystaceae_unclassified;Nannocystaceae_unclassified	KC358566	0.0904255
201390427|DCO_BRZ_Bv4v5|Serp_LIG_GOR1_11_65_Oct11_A2_Bv4v5|1.1%	3.56482e-05	0	0	0	0	0	0	0.000204664	0	0	Bacteria;Firmicutes;Clostridia;Thermoanaerobacterales;SRB2;uncultured_bacterium;uncultured_bacterium_unclassified;uncultured_bacterium_unclassified	AM778028	0.0106667
201402532|DCO_BRZ_Bv4v5|Serp_LIG_GOR1_11_65_Oct11_A2_Bv4v5|3.5%	3.56482e-05	0	0	0	0	0.000113907	0	0	0.000141378	0	Bacteria;Candidate_division_OD1;uncultured_bacterium;uncultured_bacterium_unclassified;uncultured_bacterium_unclassified;uncultured_bacterium_unclassified;uncultured_bacterium_unclassified;uncultured_bacterium_unclassified	FJ792449	0.0345745
203519700|DCO_BRZ_Bv4v5|Serp_LIG_Gor_upA_Jul12_Bv4v5|4.0%	3.56482e-05	0	0	0	0	0.000278439	0	0	0	0	Bacteria;Planctomycetes;vadinHA49;uncultured_Planctomycetales_bacterium;uncultured_Planctomycetales_bacterium_unclassified;uncultured_Planctomycetales_bacterium_unclassified;uncultured_Planctomycetales_bacterium_unclassified;uncultured_Planctomycetales_bacterium_unclassified	JN825593	0.0241287
205113011|DCO_BRZ_Bv4v5|Serp_LIG_BR2_back1_Jun12_Bv4v5|100.0%	3.56482e-05	9.60707e-05	0	0	7.0141e-05	0.000126563	0	0	2.17505e-05	0	Bacteria;Bacteria_unclassified;Bacteria_unclassified;Bacteria_unclassified;Bacteria_unclassified;Bacteria_unclassified;Bacteria_unclassified;Bacteria_unclassified	HE646331	0.270777
205830689|DCO_BRZ_Bv4v5|Serp_LIG_BR2_back2_Jun12_Bv4v5|4.3%	3.56482e-05	0	2.18403e-05	0	2.80564e-05	6.32815e-05	0	0	4.3501e-05	0.000123942	Bacteria;Bacteroidetes;Sphingobacteriia;Sphingobacteriales;Chitinophagaceae;Chitinophaga;Chitinophaga_unclassified;Chitinophaga_unclassified	HM124372	0.0269542
310608814|DCO_BRZ_Bv4v5|Serp_Lig_GORupA_2013|0.3%|7	3.56482e-05	0	0	0	0	0	0	0	0.000141378	0.000111548	Bacteria;Actinobacteria;Actinobacteria;Micrococcales;Microbacteriaceae;Candidatus_Aquiluna;uncultured_bacterium;uncultured_bacterium_unclassified	HM129068	0.00530504
310608823|DCO_BRZ_Bv4v5|Serp_Lig_GORupA_2013|7.8%|7	3.56482e-05	0	0	0	0	0	0	0	0.000163129	8.67593e-05	Bacteria;Proteobacteria;Alphaproteobacteria;Rickettsiales;Rickettsiales_unclassified;Rickettsiales_unclassified;Rickettsiales_unclassified;Rickettsiales_unclassified	GU362941	0.0483871
310608999|DCO_BRZ_Bv4v5|Serp_Lig_GORupA_2013|0.5%|6	3.56482e-05	0	0	0	7.0141e-05	1.26563e-05	0	0	0.000174004	0	Bacteria;Proteobacteria;Betaproteobacteria;Burkholderiales;Comamonadaceae;Limnohabitans;Limnohabitans_unclassified;Limnohabitans_unclassified	EU801739	0.00536193
310609490|DCO_BRZ_Bv4v5|Serp_Lig_GORupA_2013|3.5%|5	3.56482e-05	0	0	0	5.61128e-05	0	0	0	0.000130503	7.43651e-05	Bacteria;Proteobacteria;Betaproteobacteria;Burkholderiales;Burkholderiales_unclassified;Burkholderiales_unclassified;Burkholderiales_unclassified;Burkholderiales_unclassified	HQ860748	0.0187668
310609501|DCO_BRZ_Bv4v5|Serp_Lig_GORupA_2013|0.5%|5	3.56482e-05	0	0	0	0	0	0	0	0.000108752	0.00014873	Bacteria;Proteobacteria;Betaproteobacteria;Burkholderiales;Burkholderiaceae;Polynucleobacter;Polynucleobacter_unclassified;Polynucleobacter_unclassified	EU800986	0.00536193
310609552|DCO_BRZ_Bv4v5|Serp_Lig_GORupA_2013|2.4%|5	3.56482e-05	0	0	0	5.61128e-05	2.53126e-05	0	0	0.000130503	4.95767e-05	Bacteria;SHA-109;uncultured_bacterium;uncultured_bacterium_unclassified;uncultured_bacterium_unclassified;uncultured_bacterium_unclassified;uncultured_bacterium_unclassified;uncultured_bacterium_unclassified	JX040341	0.0106667
310609750|DCO_BRZ_Bv4v5|Serp_Lig_GORupA_2013|5.1%|4	3.56482e-05	0	0	0	0	0	0	0	6.52514e-05	0.000198307	Bacteria;Cyanobacteria;Cyanobacteria;SubsectionIII;FamilyI;FamilyI_unclassified;FamilyI_unclassified;FamilyI_unclassified	EU255708	0.0506667
310610678|DCO_BRZ_Bv4v5|Serp_Lig_GORupA_2013|7.2%|3	3.56482e-05	0	0	0	5.61128e-05	0	0	0	3.26257e-05	0.000185913	Bacteria;Planctomycetes;Planctomycetacia;Planctomycetales;Planctomycetaceae;Planctomycetaceae_uncultured;Planctomycetaceae_unclassified;Planctomycetaceae_unclassified	HQ697448	0.0186667
310612803|DCO_BRZ_Bv4v5|Serp_Lig_GORupA_2013|1.9%|2	3.56482e-05	0	0	0	5.61128e-05	5.06252e-05	0	0	4.3501e-05	0.000123942	Bacteria;Proteobacteria;Gammaproteobacteria;Legionellales;Coxiellaceae;Aquicella;Aquicella_unclassified;Aquicella_unclassified	EU834786	0.0187668
310613186|DCO_BRZ_Bv4v5|Serp_Lig_GORupA_2013|6.4%|2	3.56482e-05	0	0	0	0.000112226	6.32815e-05	0	0	3.26257e-05	7.43651e-05	Bacteria;Chlamydiae;Chlamydiae;Chlamydiales;cvE6;uncultured_bacterium;uncultured_bacterium_unclassified;uncultured_bacterium_unclassified	JN616122	0.0530504
310619345|DCO_BRZ_Bv4v5|Serp_Lig_GORupA_2013|4.0%|1	3.56482e-05	0	0	0	0.000126254	0.000151876	0	0	1.08752e-05	0	Bacteria;Proteobacteria;Betaproteobacteria;Neisseriales;Neisseriaceae;Neisseriaceae_unclassified;Neisseriaceae_unclassified;Neisseriaceae_unclassified	AB682233	0.0375335
310628291|DCO_BRZ_Bv4v5|Serp_Lig_GORupA_2013|0.8%|1	3.56482e-05	0	0	0	8.41692e-05	0.000189845	0	0	1.08752e-05	0	Bacteria;Proteobacteria;Betaproteobacteria;Burkholderiales;Comamonadaceae;Comamonadaceae_unclassified;Comamonadaceae_unclassified;Comamonadaceae_unclassified	JF167573	0.0080429
310631494|DCO_BRZ_Bv4v5|Serp_Lig_GORupA_2013|9.1%|1	3.56482e-05	0	0	0	0.00015431	6.32815e-05	0	0	1.08752e-05	6.19709e-05	Bacteria;Planctomycetes;Planctomycetacia;Planctomycetales;Planctomycetaceae;Planctomycetaceae_unclassified;Planctomycetaceae_unclassified;Planctomycetaceae_unclassified	KJ081641	0.0670241
310635425|DCO_BRZ_Bv4v5|Serp_Lig_GORupA_2013|5.3%|1	3.56482e-05	0	0	0	7.0141e-05	0.00010125	0	0	0	0.000111548	Bacteria;Proteobacteria;Betaproteobacteria;Betaproteobacteria_unclassified;Betaproteobacteria_unclassified;Betaproteobacteria_unclassified;Betaproteobacteria_unclassified;Betaproteobacteria_unclassified	LN560773	0.0481283
310649378|DCO_BRZ_Bv4v5|Serp_Lig_GORupA_2013|6.9%|1	3.56482e-05	0	0	0	0	2.53126e-05	0	0	3.26257e-05	0.000210701	Bacteria;Proteobacteria;Proteobacteria_unclassified;Proteobacteria_unclassified;Proteobacteria_unclassified;Proteobacteria_unclassified;Proteobacteria_unclassified;Proteobacteria_unclassified	LN571582	0.064
313017757|DCO_BRZ_Bv4v5|Serp_Lig_GOR1CDEF_2013|13.6%|15	3.56482e-05	0	0	0	0	0	0	0.000204664	0	0	Bacteria;Candidate_division_OD1;uncultured_bacterium;uncultured_bacterium_unclassified;uncultured_bacterium_unclassified;uncultured_bacterium_unclassified;uncultured_bacterium_unclassified;uncultured_bacterium_unclassified	AY193175	0.133858
321253246|DCO_BRZ_Bv4v5|Serp_Lig_GOR1AB_2013|1.9%	3.56482e-05	0	0	0	0	0	0.000230262	4.65147e-05	0	0	Bacteria;Planctomycetes;Planctomycetacia;Planctomycetales;Planctomycetaceae;Planctomyces;uncultured_soil_bacterium;uncultured_soil_bacterium_unclassified	AB630594	0.0187668
321253302|DCO_BRZ_Bv4v5|Serp_Lig_GOR1AB_2013|2.7%	3.56482e-05	0	0	0	0	0	0.000297986	0	0	0	Bacteria;Proteobacteria;Alphaproteobacteria;Rhodobacterales;Rhodobacteraceae;Rhodobacteraceae_unclassified;Rhodobacteraceae_unclassified;Rhodobacteraceae_unclassified	JN825349	0.0241287
201113369|DCO_BRZ_Bv4v5|Serp_LIG_BR2_back1_Jun12_Bv4v5|6.4%	3.40278e-05	0	4.36805e-05	0	7.0141e-05	0.000177188	0	0	0	0	Bacteria;Planctomycetes;Planctomycetacia;Planctomycetales;Planctomycetaceae;Pirellula;Pirellula_unclassified;Pirellula_unclassified	FJ623335	0.056
201114692|DCO_BRZ_Bv4v5|Serp_LIG_BR2_back1_Jun12_Bv4v5|1.6%	3.40278e-05	0	2.18403e-05	0	4.20846e-05	0	0	0	0.000108752	8.67593e-05	Bacteria;Planctomycetes;Planctomycetacia;Planctomycetales;Planctomycetaceae;Planctomyces;Planctomyces_unclassified;Planctomyces_unclassified	JF681411	0.0134048
201120217|DCO_BRZ_Bv4v5|Serp_LIG_BR2_back1_Jun12_Bv4v5|1.1%	3.40278e-05	0	2.18403e-05	0	8.41692e-05	0.000177188	0	0	0	0	Bacteria;Proteobacteria;Deltaproteobacteria;Myxococcales;0319-6G20;uncultured_Syntrophobacteraceae_bacterium;uncultured_Syntrophobacteraceae_bacterium_unclassified;uncultured_Syntrophobacteraceae_bacterium_unclassified	JF181265	0.00266667
201126592|DCO_BRZ_Bv4v5|Serp_LIG_BR2_back1_Jun12_Bv4v5|1.1%	3.40278e-05	1.92141e-05	2.18403e-05	0	0.000112226	0.000126563	0	0	0	1.23942e-05	Bacteria;Proteobacteria;Betaproteobacteria;Rhodocyclales;Rhodocyclaceae;Rhodocyclaceae_unclassified;Rhodocyclaceae_unclassified;Rhodocyclaceae_unclassified	AM490698	0.0106667
201134842|DCO_BRZ_Bv4v5|Serp_LIG_BR2_back1_Jun12_Bv4v5|5.6%	3.40278e-05	5.76424e-05	0	0	0	8.85941e-05	0	0	6.52514e-05	6.19709e-05	Bacteria;Planctomycetes;Planctomycetacia;Planctomycetales;Planctomycetaceae;Gemmata;uncultured_planctomycete;uncultured_planctomycete_unclassified	KF827257	0.026738
201135327|DCO_BRZ_Bv4v5|Serp_LIG_BR2_back1_Jun12_Bv4v5|0.0%	3.40278e-05	0	0.000349444	0	0	0	0	0	0	6.19709e-05	Bacteria;Proteobacteria;Betaproteobacteria;Methylophilales;Methylophilaceae;Methylophilus;Methylophilus_unclassified;Methylophilus_unclassified	ARWC01000001	0
201136081|DCO_BRZ_Bv4v5|Serp_LIG_BR2_back1_Jun12_Bv4v5|9.8%	3.40278e-05	1.92141e-05	0	0	0	0.000164532	0	0	0	8.67593e-05	Bacteria;TM6;TM6_unclassified;TM6_unclassified;TM6_unclassified;TM6_unclassified;TM6_unclassified;TM6_unclassified	GU208423	0.100529
201143470|DCO_BRZ_Bv4v5|Serp_LIG_BR2_back1_Jun12_Bv4v5|0.0%	3.40278e-05	1.92141e-05	8.7361e-05	0	0.00015431	6.32815e-05	0	0	0	0	Bacteria;Proteobacteria;Betaproteobacteria;Burkholderiales;Comamonadaceae;Leptothrix;uncultured_bacterium;uncultured_bacterium_unclassified	EU283348	0
201148246|DCO_BRZ_Bv4v5|Serp_LIG_BR2_back1_Jun12_Bv4v5|3.5%	3.40278e-05	0	6.55208e-05	0	0.000126254	0.000113907	0	0	0	0	Bacteria;Fibrobacteres;Fibrobacteria;Fibrobacterales;Fibrobacteraceae;possible_genus_04;uncultured_bacterium;uncultured_bacterium_unclassified	JX105539	0.00802139
201149902|DCO_BRZ_Bv4v5|Serp_LIG_BR2_back1_Jun12_Bv4v5|6.4%	3.40278e-05	0.000288212	0.000131042	0	0	0	0	0	0	0	Bacteria;Proteobacteria;Deltaproteobacteria;Myxococcales;Myxococcales_uncultured;uncultured_bacterium;uncultured_bacterium_unclassified;uncultured_bacterium_unclassified	AY532573	0.056
201150963|DCO_BRZ_Bv4v5|Serp_LIG_BR2_back1_Jun12_Bv4v5|0.3%	3.40278e-05	5.76424e-05	0.000152882	0	0	5.06252e-05	0	0	5.43762e-05	2.47884e-05	Bacteria;Proteobacteria;Betaproteobacteria;Burkholderiales;Comamonadaceae;Comamonadaceae_unclassified;Comamonadaceae_unclassified;Comamonadaceae_unclassified	HM445375	0
201151658|DCO_BRZ_Bv4v5|Serp_LIG_BR2_back1_Jun12_Bv4v5|0.3%	3.40278e-05	0	0	0	0.00015431	0	0	0	3.26257e-05	8.67593e-05	Bacteria;Proteobacteria;Betaproteobacteria;Methylophilales;Methylophilaceae;Methylotenera;uncultured_bacterium;uncultured_bacterium_unclassified	KC189658	0
201151839|DCO_BRZ_Bv4v5|Serp_LIG_BR2_back1_Jun12_Bv4v5|1.3%	3.40278e-05	1.92141e-05	0	0	0.000140282	8.85941e-05	0	0	3.26257e-05	0	Bacteria;Proteobacteria;Alphaproteobacteria;Sphingomonadales;Sphingomonadaceae;Zymomonas;Zymomonas_unclassified;Zymomonas_unclassified	KF037493	0.00534759
201152124|DCO_BRZ_Bv4v5|Serp_LIG_BR2_back1_Jun12_Bv4v5|1.6%	3.40278e-05	0	6.55208e-05	0	0.000112226	7.59378e-05	0	0	0	4.95767e-05	Bacteria;Proteobacteria;Alphaproteobacteria;Caulobacterales;Caulobacteraceae;Asticcacaulis;uncultured_Gram-positive_bacterium;uncultured_Gram-positive_bacterium_unclassified	AF289151	0.0160858
201388198|DCO_BRZ_Bv4v5|Serp_LIG_GOR1_11_65_Oct11_A2_Bv4v5|0.5%	3.40278e-05	0	0	0	0	0	6.77241e-05	0.000139544	0	1.23942e-05	Bacteria;Proteobacteria;Betaproteobacteria;Burkholderiales;Comamonadaceae;Comamonadaceae_unclassified;Comamonadaceae_unclassified;Comamonadaceae_unclassified	AM777990	0.00536193
201397475|DCO_BRZ_Bv4v5|Serp_LIG_GOR1_11_65_Oct11_A2_Bv4v5|6.4%	3.40278e-05	0	0	6.64187e-05	0	0	6.77241e-05	0.000139544	0	0	Bacteria;Proteobacteria;Betaproteobacteria;Burkholderiales;Comamonadaceae;Comamonadaceae_unclassified;Comamonadaceae_unclassified;Comamonadaceae_unclassified	DQ337035	0.0616622
203495065|DCO_BRZ_Bv4v5|Serp_LIG_Gor_upA_Jul12_Bv4v5|100.0%	3.40278e-05	0	0	0	0.000126254	0.000151876	0	0	0	0	Bacteria;Bacteria_unclassified;Bacteria_unclassified;Bacteria_unclassified;Bacteria_unclassified;Bacteria_unclassified;Bacteria_unclassified;Bacteria_unclassified	HQ397459	0.297578
203495799|DCO_BRZ_Bv4v5|Serp_LIG_Gor_upA_Jul12_Bv4v5|3.2%	3.40278e-05	0	0	0	9.81974e-05	0.000151876	0	0	0	2.47884e-05	Bacteria;Proteobacteria;Gammaproteobacteria;Legionellales;Legionellaceae;Legionella;Legionella_unclassified;Legionella_unclassified	JN381002	0.0293333
203497811|DCO_BRZ_Bv4v5|Serp_LIG_Gor_upA_Jul12_Bv4v5|12.0%	3.40278e-05	0	0	0	8.41692e-05	0.000189845	0	0	0	0	Bacteria;Proteobacteria;Gammaproteobacteria;Gammaproteobacteria_unclassified;Gammaproteobacteria_unclassified;Gammaproteobacteria_unclassified;Gammaproteobacteria_unclassified;Gammaproteobacteria_unclassified	EU400612	0.128
310608375|DCO_BRZ_Bv4v5|Serp_Lig_GORupA_2013|7.7%|11	3.40278e-05	0	0	0	0	0	0	0	0.00022838	0	Bacteria;Proteobacteria;Alphaproteobacteria;Sphingomonadales;Sphingomonadaceae;Sphingomonadaceae_unclassified;Sphingomonadaceae_unclassified;Sphingomonadaceae_unclassified	DQ395659	0.0557276
310608644|DCO_BRZ_Bv4v5|Serp_Lig_GORupA_2013|1.6%|8	3.40278e-05	0	0	0	0	0	0	0	0.00020663	2.47884e-05	Bacteria;Proteobacteria;Alphaproteobacteria;Sphingomonadales;Sphingomonadaceae;Sphingomonadaceae_unclassified;Sphingomonadaceae_unclassified;Sphingomonadaceae_unclassified	FJ820399	0.0160428
310608714|DCO_BRZ_Bv4v5|Serp_Lig_GORupA_2013|0.5%|8	3.40278e-05	0	0	0	0	0.000189845	0	0	0	7.43651e-05	Bacteria;Proteobacteria;Betaproteobacteria;Burkholderiales;Burkholderiaceae;Polynucleobacter;Polynucleobacter_cosmopolitanus;Polynucleobacter_cosmopolitanus_unclassified	AB452972	0.00536193
310608718|DCO_BRZ_Bv4v5|Serp_Lig_GORupA_2013|0.5%|8	3.40278e-05	0	0	0	0	0	0	0	0.00022838	0	Bacteria;Verrucomicrobia;Verrucomicrobiae;Verrucomicrobiales;Verrucomicrobiaceae;Verrucomicrobiaceae_uncultured;Verrucomicrobia_bacterium_SCGC_AAA027-I19;Verrucomicrobia_bacterium_SCGC_AAA027-I19_unclassified	HM129010	0.0106383
310609369|DCO_BRZ_Bv4v5|Serp_Lig_GORupA_2013|0.5%|5	3.40278e-05	0	0	0	1.40282e-05	0	0	0	0.000152253	7.43651e-05	Bacteria;Proteobacteria;Betaproteobacteria;Burkholderiales;Comamonadaceae;Comamonadaceae_unclassified;Comamonadaceae_unclassified;Comamonadaceae_unclassified	EF667923	0.00534759
310609714|DCO_BRZ_Bv4v5|Serp_Lig_GORupA_2013|11.0%|4	3.40278e-05	0	0	0	0	0	0	0	6.52514e-05	0.000185913	Bacteria;Proteobacteria;Alphaproteobacteria;Rickettsiales;Rickettsiales_uncultured;uncultured_bacterium;uncultured_bacterium_unclassified;uncultured_bacterium_unclassified	KC357928	0.0775401
310609761|DCO_BRZ_Bv4v5|Serp_Lig_GORupA_2013|4.5%|4	3.40278e-05	0	0	0	5.61128e-05	5.06252e-05	0	0	7.61267e-05	7.43651e-05	Bacteria;Planctomycetes;Planctomycetacia;Planctomycetales;Planctomycetaceae;Singulisphaera;uncultured_bacterium;uncultured_bacterium_unclassified	HQ595227	0.0265957
310609787|DCO_BRZ_Bv4v5|Serp_Lig_GORupA_2013|2.9%|4	3.40278e-05	0	0	0	0	0	0	0	5.43762e-05	0.000198307	Bacteria;Proteobacteria;Betaproteobacteria;Burkholderiales;Oxalobacteraceae;Oxalobacteraceae_unclassified;Oxalobacteraceae_unclassified;Oxalobacteraceae_unclassified	JQ958636	0.0294906
310610126|DCO_BRZ_Bv4v5|Serp_Lig_GORupA_2013|2.4%|4	3.40278e-05	0	0	0	0.000126254	8.85941e-05	0	0	5.43762e-05	0	Bacteria;Verrucomicrobia;Spartobacteria;Chthoniobacterales;LD29;uncultured_bacterium;uncultured_bacterium_unclassified;uncultured_bacterium_unclassified	JN869104	0.0213333
310610679|DCO_BRZ_Bv4v5|Serp_Lig_GORupA_2013|0.5%|3	3.40278e-05	0	0	0	2.80564e-05	0	0	0	0.000174004	3.71826e-05	Bacteria;Proteobacteria;Betaproteobacteria;Burkholderiales;Comamonadaceae;Comamonadaceae_unclassified;Comamonadaceae_unclassified;Comamonadaceae_unclassified	GQ158877	0.0080429
310610809|DCO_BRZ_Bv4v5|Serp_Lig_GORupA_2013|2.1%|3	3.40278e-05	0	0	0	2.80564e-05	3.79689e-05	0	0	5.43762e-05	0.000136336	Bacteria;Planctomycetes;Planctomycetacia;Planctomycetales;Planctomycetaceae;Blastopirellula;Blastopirellula_unclassified;Blastopirellula_unclassified	DQ499312	0.0213333
310611976|DCO_BRZ_Bv4v5|Serp_Lig_GORupA_2013|0.8%|2	3.40278e-05	0	0	0	2.80564e-05	0	0	0	0	0.00023549	Bacteria;Verrucomicrobia;Verrucomicrobiae;Verrucomicrobiales;Verrucomicrobiaceae;Verrucomicrobiaceae_uncultured;Verrucomicrobia_bacterium_SCGC_AAA027-I19;Verrucomicrobia_bacterium_SCGC_AAA027-I19_unclassified	HM129010	0.0132979
310612639|DCO_BRZ_Bv4v5|Serp_Lig_GORupA_2013|5.6%|2	3.40278e-05	0	0	0	2.80564e-05	3.79689e-05	0	0	6.52514e-05	0.000123942	Bacteria;Cyanobacteria;Cyanobacteria;SubsectionIII;FamilyI;FamilyI_unclassified;FamilyI_unclassified;FamilyI_unclassified	JQ769700	0.032
310613103|DCO_BRZ_Bv4v5|Serp_Lig_GORupA_2013|1.9%|2	3.40278e-05	0	0	0	4.20846e-05	5.06252e-05	0	0	3.26257e-05	0.000136336	Bacteria;Proteobacteria;Alphaproteobacteria;Sphingomonadales;Sphingomonadales_unclassified;Sphingomonadales_unclassified;Sphingomonadales_unclassified;Sphingomonadales_unclassified	KC683109	0.013369
310628352|DCO_BRZ_Bv4v5|Serp_Lig_GORupA_2013|1.6%|1	3.40278e-05	0	0	0	0	0.000253126	0	0	1.08752e-05	0	Bacteria;Proteobacteria;Alphaproteobacteria;Rhodobacterales;Rhodobacteraceae;Rhodobacteraceae_unclassified;Rhodobacteraceae_unclassified;Rhodobacteraceae_unclassified	JN825357	0.0160858
310649687|DCO_BRZ_Bv4v5|Serp_Lig_GORupA_2013|0.3%|1	3.40278e-05	0	0	0	5.61128e-05	7.59378e-05	0	0	4.3501e-05	8.67593e-05	Bacteria;Bacteroidetes;Flavobacteriia;Flavobacteriales;Flavobacteriaceae;Chryseobacterium;Chryseobacterium_soldanellicola;Chryseobacterium_soldanellicola_unclassified	FN421993	0.00269542
313017904|DCO_BRZ_Bv4v5|Serp_Lig_GOR1CDEF_2013|9.9%|10	3.40278e-05	0	0	0	0	0	0	0.000195362	0	0	Bacteria;Proteobacteria;Proteobacteria_unclassified;Proteobacteria_unclassified;Proteobacteria_unclassified;Proteobacteria_unclassified;Proteobacteria_unclassified;Proteobacteria_unclassified	KF836233	0.0909091
313018042|DCO_BRZ_Bv4v5|Serp_Lig_GOR1CDEF_2013|1.9%|8	3.40278e-05	0	0	0	0	0	0	0.000195362	0	0	Bacteria;Bacteroidetes;Bacteroidia;Bacteroidales;ML635J-40_aquatic_group;uncultured_bacterium;uncultured_bacterium_unclassified;uncultured_bacterium_unclassified	AM778003	0.0188679
313018166|DCO_BRZ_Bv4v5|Serp_Lig_GOR1CDEF_2013|7.0%|7	3.40278e-05	0	0	0	7.0141e-05	3.79689e-05	0	0.000102332	2.17505e-05	0	Bacteria;Proteobacteria;Alphaproteobacteria;Rhodospirillales;Rhodospirillaceae;Rhodospirillaceae_unclassified;Rhodospirillaceae_unclassified;Rhodospirillaceae_unclassified	HQ602890	0.0614973
321253578|DCO_BRZ_Bv4v5|Serp_Lig_GOR1AB_2013|1.3%	3.40278e-05	0	0	0	0	0	0.000135448	0.000102332	0	0	Bacteria;Actinobacteria;Coriobacteriia;Coriobacteriales;Coriobacteriaceae;Coriobacteriaceae_uncultured;Coriobacteriaceae_unclassified;Coriobacteriaceae_unclassified	AM777981	0.0132979
321254065|DCO_BRZ_Bv4v5|Serp_Lig_GOR1AB_2013|6.1%	3.40278e-05	0	0	0	0	0	5.41793e-05	0.00015815	0	0	Bacteria;Proteobacteria;Gammaproteobacteria;Gammaproteobacteria_unclassified;Gammaproteobacteria_unclassified;Gammaproteobacteria_unclassified;Gammaproteobacteria_unclassified;Gammaproteobacteria_unclassified	KJ127994	0.0186667
321255328|DCO_BRZ_Bv4v5|Serp_Lig_GOR1AB_2013|0.8%	3.40278e-05	0	0	0	0	0	5.41793e-05	0.000139544	0	2.47884e-05	Bacteria;Proteobacteria;Gammaproteobacteria;Xanthomonadales;Xanthomonadaceae;Silanimonas;uncultured_bacterium;uncultured_bacterium_unclassified	GQ441207	0.008
200648737|DCO_BRZ_Bv4v5|Serp_LIG_BR2_back2_Jun12_Bv4v5|10.7%	3.24075e-05	0	2.18403e-05	0	0	0	0	0	8.70019e-05	0.000136336	Bacteria;Proteobacteria;Alphaproteobacteria;Alphaproteobacteria_unclassified;Alphaproteobacteria_unclassified;Alphaproteobacteria_unclassified;Alphaproteobacteria_unclassified;Alphaproteobacteria_unclassified	JQ287025	0.107239
200676839|DCO_BRZ_Bv4v5|Serp_LIG_BR2_back2_Jun12_Bv4v5|1.9%	3.24075e-05	0	2.18403e-05	0	8.41692e-05	5.06252e-05	0	0	4.3501e-05	6.19709e-05	Bacteria;Planctomycetes;Planctomycetacia;Planctomycetales;Planctomycetaceae;Gemmata;Gemmata_unclassified;Gemmata_unclassified	HQ119162	0.0160428
201097553|DCO_BRZ_Bv4v5|Serp_LIG_BR2_back1_Jun12_Bv4v5|2.4%	3.24075e-05	0	0	0	0	0.000253126	0	0	0	0	Bacteria;Planctomycetes;vadinHA49;uncultured_Planctomycetales_bacterium;uncultured_Planctomycetales_bacterium_unclassified;uncultured_Planctomycetales_bacterium_unclassified;uncultured_Planctomycetales_bacterium_unclassified;uncultured_Planctomycetales_bacterium_unclassified	JN825593	0.0134048
201100384|DCO_BRZ_Bv4v5|Serp_LIG_BR2_back1_Jun12_Bv4v5|100.0%	3.24075e-05	1.92141e-05	0	0	0.000140282	0.000113907	0	0	0	0	Bacteria;Bacteria_unclassified;Bacteria_unclassified;Bacteria_unclassified;Bacteria_unclassified;Bacteria_unclassified;Bacteria_unclassified;Bacteria_unclassified	AF543508	0.30855
201104178|DCO_BRZ_Bv4v5|Serp_LIG_BR2_back1_Jun12_Bv4v5|3.2%	3.24075e-05	0	0	0	0	6.32815e-05	0	0	6.52514e-05	0.000111548	Bacteria;Proteobacteria;Alphaproteobacteria;Rickettsiales;Rickettsiaceae;Rickettsia;Rickettsia_unclassified;Rickettsia_unclassified	HG315614	0.0215054
201114548|DCO_BRZ_Bv4v5|Serp_LIG_BR2_back1_Jun12_Bv4v5|0.0%	3.24075e-05	0	0	0	0	6.32815e-05	0	9.30293e-06	0	0.000173519	Bacteria;Proteobacteria;Alphaproteobacteria;Rhodobacterales;Rhodobacteraceae;Rhodobacter;uncultured_alpha_proteobacterium;uncultured_alpha_proteobacterium_unclassified	FN421498	0
201116982|DCO_BRZ_Bv4v5|Serp_LIG_BR2_back1_Jun12_Bv4v5|0.8%	3.24075e-05	1.92141e-05	4.36805e-05	0	0	0	0	0	3.26257e-05	0.000173519	Bacteria;Bacteroidetes;Flavobacteriia;Flavobacteriales;Flavobacteriaceae;Flavobacterium;Flavobacterium_unclassified;Flavobacterium_unclassified	HQ324875	0
201124910|DCO_BRZ_Bv4v5|Serp_LIG_BR2_back1_Jun12_Bv4v5|0.3%	3.24075e-05	0	0.000414965	0	0	0	0	0	0	1.23942e-05	Bacteria;Proteobacteria;Betaproteobacteria;Burkholderiales;Comamonadaceae;Comamonas;uncultured_soil_bacterium;uncultured_soil_bacterium_unclassified	FQ658934	0
201142424|DCO_BRZ_Bv4v5|Serp_LIG_BR2_back1_Jun12_Bv4v5|6.2%	3.24075e-05	1.92141e-05	4.36805e-05	0	8.41692e-05	0.000139219	0	0	0	0	Bacteria;Bacteroidetes;Sphingobacteriia;Sphingobacteriales;NS11-12_marine_group;NS11-12_marine_group_unclassified;NS11-12_marine_group_unclassified;NS11-12_marine_group_unclassified	KF827250	0.0134771
201144566|DCO_BRZ_Bv4v5|Serp_LIG_BR2_back1_Jun12_Bv4v5|1.1%	3.24075e-05	1.92141e-05	6.55208e-05	0	0.000182367	3.79689e-05	0	0	0	0	Bacteria;Proteobacteria;Betaproteobacteria;Burkholderiales;Comamonadaceae;Comamonadaceae_unclassified;Comamonadaceae_unclassified;Comamonadaceae_unclassified	GU208432	0.0107239
201146283|DCO_BRZ_Bv4v5|Serp_LIG_BR2_back1_Jun12_Bv4v5|0.0%	3.24075e-05	0.000115285	0.000131042	0	9.81974e-05	1.26563e-05	0	0	0	0	Bacteria;Proteobacteria;Betaproteobacteria;Methylophilales;Methylophilaceae;Methylotenera;Methylotenera_unclassified;Methylotenera_unclassified	KC683059	0
201148293|DCO_BRZ_Bv4v5|Serp_LIG_BR2_back1_Jun12_Bv4v5|0.0%	3.24075e-05	3.84283e-05	8.7361e-05	6.64187e-05	8.41692e-05	6.32815e-05	0	0	2.17505e-05	0	Bacteria;Proteobacteria;Alphaproteobacteria;Rickettsiales;Rickettsiales_Incertae_Sedis;Candidatus_Lariskella;Candidatus_Lariskella_unclassified;Candidatus_Lariskella_unclassified	JQ337869	0.0027027
201152618|DCO_BRZ_Bv4v5|Serp_LIG_BR2_back1_Jun12_Bv4v5|0.0%	3.24075e-05	5.76424e-05	4.36805e-05	0	4.20846e-05	0	0	0	9.78772e-05	3.71826e-05	Bacteria;Proteobacteria;Alphaproteobacteria;Rickettsiales;Rickettsiales_Incertae_Sedis;Candidatus_Odyssella;uncultured_bacterium;uncultured_bacterium_unclassified	FJ437938	0
201400126|DCO_BRZ_Bv4v5|Serp_LIG_GOR1_11_65_Oct11_A2_Bv4v5|5.8%	3.24075e-05	0	0	0.000132837	0	0	0.000243807	0	0	0	Bacteria;Proteobacteria;Betaproteobacteria;Betaproteobacteria_unclassified;Betaproteobacteria_unclassified;Betaproteobacteria_unclassified;Betaproteobacteria_unclassified;Betaproteobacteria_unclassified	JN592649	0.0558511
203495093|DCO_BRZ_Bv4v5|Serp_LIG_Gor_upA_Jul12_Bv4v5|3.2%	3.24075e-05	0	0	0	0.000140282	0.000126563	0	0	0	0	Bacteria;Proteobacteria;Alphaproteobacteria;Rickettsiales;Rickettsiaceae;Rickettsia;Rickettsia_unclassified;Rickettsia_unclassified	U76910	0.0322581
203495130|DCO_BRZ_Bv4v5|Serp_LIG_Gor_upA_Jul12_Bv4v5|0.0%	3.24075e-05	0	0	0	0.000182367	8.85941e-05	0	0	0	0	Bacteria;Proteobacteria;Gammaproteobacteria;Chromatiales;Chromatiaceae;Rheinheimera;Rheinheimera_unclassified;Rheinheimera_unclassified	DQ298024	0
203495943|DCO_BRZ_Bv4v5|Serp_LIG_Gor_upA_Jul12_Bv4v5|12.3%	3.24075e-05	0	0	0	8.41692e-05	0.000177188	0	0	0	0	Bacteria;Proteobacteria;Deltaproteobacteria;Myxococcales;0319-6G20;uncultured_bacterium;uncultured_bacterium_unclassified;uncultured_bacterium_unclassified	JN023152	0.0773333
203496312|DCO_BRZ_Bv4v5|Serp_LIG_Gor_upA_Jul12_Bv4v5|10.1%	3.24075e-05	0	0	0	0.000112226	0.000151876	0	0	0	0	Bacteria;Cyanobacteria;Melainabacteria;Caenarcaniphilales;Caenarcaniphilales_unclassified;Caenarcaniphilales_unclassified;Caenarcaniphilales_unclassified;Caenarcaniphilales_unclassified	HQ386627	0.088
203496344|DCO_BRZ_Bv4v5|Serp_LIG_Gor_upA_Jul12_Bv4v5|3.7%	3.24075e-05	0	0	0	9.81974e-05	0.000164532	0	0	0	0	Bacteria;Proteobacteria;Gammaproteobacteria;Pseudomonadales;Moraxellaceae;Moraxellaceae_uncultured;uncultured_sludge_bacterium;uncultured_sludge_bacterium_unclassified	DQ469231	0.0374332
203497244|DCO_BRZ_Bv4v5|Serp_LIG_Gor_upA_Jul12_Bv4v5|1.1%	3.24075e-05	0	0	0	4.20846e-05	0.000215157	0	0	0	0	Bacteria;Planctomycetes;Planctomycetacia;Planctomycetales;Planctomycetaceae;Gemmata;uncultured_bacterium;uncultured_bacterium_unclassified	EU662598	0.0106952
204276099|DCO_BRZ_Bv4v5|Serp_LIG_GOR1_11_65_Oct11_A2_Bv4v5|1.3%	3.24075e-05	0	0	0.000332094	0	0	0	0.000139544	0	0	Bacteria;Firmicutes;Clostridia;Thermoanaerobacterales;SRB2;uncultured_bacterium;uncultured_bacterium_unclassified;uncultured_bacterium_unclassified	AB476673	0.0133333
205110341|DCO_BRZ_Bv4v5|Serp_LIG_BR2_back1_Jun12_Bv4v5|1.1%	3.24075e-05	5.76424e-05	0	0	0	0	0	0	0	0.000210701	Bacteria;Proteobacteria;Alphaproteobacteria;Rhodobacterales;Rhodobacteraceae;Rhodobacteraceae_unclassified;Rhodobacteraceae_unclassified;Rhodobacteraceae_unclassified	KC682962	0.00536193
310608582|DCO_BRZ_Bv4v5|Serp_Lig_GORupA_2013|0.5%|9	3.24075e-05	0	0	0	7.0141e-05	1.26563e-05	0	0	0.000152253	0	Bacteria;Proteobacteria;Betaproteobacteria;Burkholderiales;Burkholderiaceae;Polynucleobacter;Polynucleobacter_cosmopolitanus;Polynucleobacter_cosmopolitanus_unclassified	JQ941840	0.00536193
310608669|DCO_BRZ_Bv4v5|Serp_Lig_GORupA_2013|1.3%|8	3.24075e-05	0	0	0	0	0	0	0	0.000141378	8.67593e-05	Bacteria;Actinobacteria;Actinobacteria;Frankiales;Sporichthyaceae;Sporichthyaceae_unclassified;Sporichthyaceae_unclassified;Sporichthyaceae_unclassified	EU117915	0.0133333
310608748|DCO_BRZ_Bv4v5|Serp_Lig_GORupA_2013|5.6%|8	3.24075e-05	0	0	0	0	0	0	0	0.000184879	3.71826e-05	Bacteria;Proteobacteria;Betaproteobacteria;Burkholderiales;Comamonadaceae;Comamonadaceae_unclassified;Comamonadaceae_unclassified;Comamonadaceae_unclassified	AJ575688	0.0586667
310608873|DCO_BRZ_Bv4v5|Serp_Lig_GORupA_2013|0.5%|7	3.24075e-05	0	0	0	5.61128e-05	0	0	0	0.000119628	6.19709e-05	Bacteria;Proteobacteria;Betaproteobacteria;Burkholderiales;Comamonadaceae;Comamonadaceae_unclassified;Comamonadaceae_unclassified;Comamonadaceae_unclassified	JX997843	0.00536193
310608946|DCO_BRZ_Bv4v5|Serp_Lig_GORupA_2013|7.7%|7	3.24075e-05	0	0	0	2.80564e-05	5.06252e-05	0	0	8.70019e-05	7.43651e-05	Bacteria;Cyanobacteria;Melainabacteria;Vampirovibrionales;uncultured_bacterium;uncultured_bacterium_unclassified;uncultured_bacterium_unclassified;uncultured_bacterium_unclassified	HQ385616	0.0133333
310609096|DCO_BRZ_Bv4v5|Serp_Lig_GORupA_2013|0.5%|6	3.24075e-05	0	0	0	4.20846e-05	2.53126e-05	0	0	7.61267e-05	9.91535e-05	Bacteria;Proteobacteria;Alphaproteobacteria;Rickettsiales;Rickettsiales_Incertae_Sedis;Candidatus_Odyssella;uncultured_bacterium;uncultured_bacterium_unclassified	FJ437938	0.00536193
310609112|DCO_BRZ_Bv4v5|Serp_Lig_GORupA_2013|4.3%|6	3.24075e-05	0	0	0	0	0	0	0	9.78772e-05	0.000136336	Bacteria;Planctomycetes;Planctomycetacia;Planctomycetales;Planctomycetaceae;Pirellula;Pirellula_unclassified;Pirellula_unclassified	JN869066	0.0160858
310609422|DCO_BRZ_Bv4v5|Serp_Lig_GORupA_2013|0.0%|5	3.24075e-05	0	0	0	0	0	0	0	0.000141378	8.67593e-05	Bacteria;Bacteroidetes;Sphingobacteriia;Sphingobacteriales;Sphingobacteriaceae;Sphingobacteriaceae_unclassified;Sphingobacteriaceae_unclassified;Sphingobacteriaceae_unclassified	AY509377	0
310609865|DCO_BRZ_Bv4v5|Serp_Lig_GORupA_2013|5.3%|4	3.24075e-05	0	0	0	2.80564e-05	1.26563e-05	0	0	7.61267e-05	0.000123942	Bacteria;Proteobacteria;Gammaproteobacteria;NKB5;NKB5_unclassified;NKB5_unclassified;NKB5_unclassified;NKB5_unclassified	AB630469	0.0186667
310610041|DCO_BRZ_Bv4v5|Serp_Lig_GORupA_2013|0.8%|4	3.24075e-05	0	0	0	0	1.26563e-05	0	0	7.61267e-05	0.00014873	Bacteria;Actinobacteria;Actinobacteria;Micrococcales;Microbacteriaceae;Candidatus_Aquiluna;uncultured_bacterium;uncultured_bacterium_unclassified	HM129068	0.0106101
310610472|DCO_BRZ_Bv4v5|Serp_Lig_GORupA_2013|9.9%|3	3.24075e-05	0	0	0	5.61128e-05	3.79689e-05	0	0	5.43762e-05	9.91535e-05	Bacteria;Proteobacteria;Deltaproteobacteria;Deltaproteobacteria_unclassified;Deltaproteobacteria_unclassified;Deltaproteobacteria_unclassified;Deltaproteobacteria_unclassified;Deltaproteobacteria_unclassified	KC358468	0.0853333
310610973|DCO_BRZ_Bv4v5|Serp_Lig_GORupA_2013|0.0%|3	3.24075e-05	0	0	0	2.80564e-05	3.79689e-05	0	0	5.43762e-05	0.000123942	Bacteria;Bacteroidetes;Flavobacteriia;Flavobacteriales;Flavobacteriaceae;Chryseobacterium;Chryseobacterium_unclassified;Chryseobacterium_unclassified	AF538774	0
310613005|DCO_BRZ_Bv4v5|Serp_Lig_GORupA_2013|1.1%|2	3.24075e-05	0	0	0	7.0141e-05	7.59378e-05	0	0	2.17505e-05	8.67593e-05	Bacteria;Proteobacteria;Betaproteobacteria;Burkholderiales;Comamonadaceae;Comamonadaceae_unclassified;Comamonadaceae_unclassified;Comamonadaceae_unclassified	KF101393	0.0080429
310617504|DCO_BRZ_Bv4v5|Serp_Lig_GORupA_2013|6.6%|1	3.24075e-05	0	0	0	0	0	0	0	0	0.000247884	Bacteria;Chlamydiae;Chlamydiae;Chlamydiales;cvE6;uncultured_bacterium;uncultured_bacterium_unclassified;uncultured_bacterium_unclassified	JN701140	0.0426667
310629099|DCO_BRZ_Bv4v5|Serp_Lig_GORupA_2013|0.5%|1	3.24075e-05	0	0	0	0.00015431	0.00010125	0	0	1.08752e-05	0	Bacteria;Bacteroidetes;Flavobacteriia;Flavobacteriales;Flavobacteriaceae;Flavobacterium;Flavobacterium_unclassified;Flavobacterium_unclassified	JF697385	0.00542005
310642174|DCO_BRZ_Bv4v5|Serp_Lig_GORupA_2013|7.5%|1	3.24075e-05	0	0	0	0.000126254	0.000126563	0	0	1.08752e-05	0	Bacteria;Proteobacteria;Gammaproteobacteria;NKB5;NKB5_unclassified;NKB5_unclassified;NKB5_unclassified;NKB5_unclassified	FR667233	0.0666667
310643688|DCO_BRZ_Bv4v5|Serp_Lig_GORupA_2013|2.7%|1	3.24075e-05	0	0	0	8.41692e-05	6.32815e-05	0	0	0	0.000111548	Bacteria;Planctomycetes;Planctomycetacia;Planctomycetales;Planctomycetaceae;Pirellula;Pirellula_unclassified;Pirellula_unclassified	JF428916	0.0266667
321253556|DCO_BRZ_Bv4v5|Serp_Lig_GOR1AB_2013|7.2%	3.24075e-05	0	0	0	0	0	0.000230262	2.79088e-05	0	0	Bacteria;Proteobacteria;Alphaproteobacteria;Sphingomonadales;Sphingomonadaceae;Sandarakinorhabdus;uncultured_bacterium;uncultured_bacterium_unclassified	KF037772	0.00802139
321254039|DCO_BRZ_Bv4v5|Serp_Lig_GOR1AB_2013|0.5%	3.24075e-05	0	0	0	0	0	0.000121903	0.000102332	0	0	Bacteria;Proteobacteria;Betaproteobacteria;Burkholderiales;Comamonadaceae;Comamonadaceae_unclassified;Comamonadaceae_unclassified;Comamonadaceae_unclassified	AM777986	0.00536193
321256106|DCO_BRZ_Bv4v5|Serp_Lig_GOR1AB_2013|0.5%	3.24075e-05	0	0	0	0	0	0.000121903	0.000102332	0	0	Bacteria;Proteobacteria;Betaproteobacteria;Burkholderiales;Comamonadaceae;Comamonadaceae_unclassified;Comamonadaceae_unclassified;Comamonadaceae_unclassified	DQ256326	0.00536193
321272748|DCO_BRZ_Bv4v5|Serp_Lig_GOR1AB_2013|0.3%	3.24075e-05	0	0	0	0	0.00024047	1.35448e-05	0	0	0	Bacteria;Proteobacteria;Betaproteobacteria;Burkholderiales;Comamonadaceae;Comamonadaceae_unclassified;Comamonadaceae_unclassified;Comamonadaceae_unclassified	JN398092	0.00268097
321273165|DCO_BRZ_Bv4v5|Serp_Lig_GOR1AB_2013|6.1%	3.24075e-05	0	0	0	0	5.06252e-05	1.35448e-05	2.79088e-05	5.43762e-05	8.67593e-05	Bacteria;WCHB1-60;uncultured_microorganism;uncultured_microorganism_unclassified;uncultured_microorganism_unclassified;uncultured_microorganism_unclassified;uncultured_microorganism_unclassified;uncultured_microorganism_unclassified	KC852973	0.032
321276111|DCO_BRZ_Bv4v5|Serp_Lig_GOR1AB_2013|10.7%	3.24075e-05	0	0	0	4.20846e-05	5.06252e-05	1.35448e-05	0.000102332	1.08752e-05	0	Bacteria;Proteobacteria;Alphaproteobacteria;Rickettsiales;LWSR-14;uncultured_organism;uncultured_organism_unclassified;uncultured_organism_unclassified	JN430133	0.0430108
200685945|DCO_BRZ_Bv4v5|Serp_LIG_BR2_back2_Jun12_Bv4v5|13.9%	3.07871e-05	0	0	0	9.81974e-05	0	0	0	3.26257e-05	0.000111548	Bacteria;Planctomycetes;Planctomycetacia;Planctomycetales;Planctomycetaceae;Planctomyces;Planctomyces_unclassified;Planctomyces_unclassified	KF827017	0.0403226
201098873|DCO_BRZ_Bv4v5|Serp_LIG_BR2_back1_Jun12_Bv4v5|100.0%	3.07871e-05	0	0	0	0.000140282	0.000113907	0	0	0	0	Bacteria;Bacteria_unclassified;Bacteria_unclassified;Bacteria_unclassified;Bacteria_unclassified;Bacteria_unclassified;Bacteria_unclassified;Bacteria_unclassified	JQ771480	0
201105856|DCO_BRZ_Bv4v5|Serp_LIG_BR2_back1_Jun12_Bv4v5|0.0%	3.07871e-05	0	0	0	0	0.000126563	0	3.72117e-05	0	6.19709e-05	Bacteria;Proteobacteria;Gammaproteobacteria;Pseudomonadales;Pseudomonadaceae;Pseudomonas;Pseudomonas_unclassified;Pseudomonas_unclassified	JF221189	0
201111069|DCO_BRZ_Bv4v5|Serp_LIG_BR2_back1_Jun12_Bv4v5|10.2%	3.07871e-05	1.92141e-05	0	0	0.000140282	0.00010125	0	0	0	0	Bacteria;Bacteroidetes;Sphingobacteriia;Sphingobacteriales;Saprospiraceae;Saprospiraceae_unclassified;Saprospiraceae_unclassified;Saprospiraceae_unclassified	JF198881	0.0991957
201119004|DCO_BRZ_Bv4v5|Serp_LIG_BR2_back1_Jun12_Bv4v5|0.3%	3.07871e-05	1.92141e-05	0	0	0.000196395	5.06252e-05	0	0	0	0	Bacteria;Bacteroidetes;Flavobacteriia;Flavobacteriales;Flavobacteriaceae;Flavobacterium;Flavobacterium_unclassified;Flavobacterium_unclassified	HE653237	0
201122421|DCO_BRZ_Bv4v5|Serp_LIG_BR2_back1_Jun12_Bv4v5|15.7%	3.07871e-05	0	0	0	0	0	0	0	3.26257e-05	0.000198307	Bacteria;Candidate_division_OP11;Candidate_division_OP11_unclassified;Candidate_division_OP11_unclassified;Candidate_division_OP11_unclassified;Candidate_division_OP11_unclassified;Candidate_division_OP11_unclassified;Candidate_division_OP11_unclassified	DQ404831	0.18883
201129140|DCO_BRZ_Bv4v5|Serp_LIG_BR2_back1_Jun12_Bv4v5|0.3%	3.07871e-05	0	0	0	0.000266536	0	0	0	0	0	Bacteria;Proteobacteria;Betaproteobacteria;Burkholderiales;Comamonadaceae;Comamonadaceae_unclassified;Comamonadaceae_unclassified;Comamonadaceae_unclassified	HQ119464	0.00268097
201129382|DCO_BRZ_Bv4v5|Serp_LIG_BR2_back1_Jun12_Bv4v5|8.8%	3.07871e-05	3.84283e-05	0	0	4.20846e-05	0.000177188	0	0	0	0	Bacteria;TM6;uncultured_bacterium;uncultured_bacterium_unclassified;uncultured_bacterium_unclassified;uncultured_bacterium_unclassified;uncultured_bacterium_unclassified;uncultured_bacterium_unclassified	EF126265	0.0822281
201129384|DCO_BRZ_Bv4v5|Serp_LIG_BR2_back1_Jun12_Bv4v5|2.4%	3.07871e-05	0	0	0	5.61128e-05	0.000189845	0	0	0	0	Bacteria;Planctomycetes;vadinHA49;uncultured_Planctomycetales_bacterium;uncultured_Planctomycetales_bacterium_unclassified;uncultured_Planctomycetales_bacterium_unclassified;uncultured_Planctomycetales_bacterium_unclassified;uncultured_Planctomycetales_bacterium_unclassified	JN825593	0.0134048
201138167|DCO_BRZ_Bv4v5|Serp_LIG_BR2_back1_Jun12_Bv4v5|1.3%	3.07871e-05	0	0	0	7.0141e-05	0.000151876	0	0	1.08752e-05	1.23942e-05	Bacteria;Verrucomicrobia;Opitutae;Opitutales;Opitutaceae;Opitutus;Opitutus_unclassified;Opitutus_unclassified	JN003071	0
201151751|DCO_BRZ_Bv4v5|Serp_LIG_BR2_back1_Jun12_Bv4v5|0.0%	3.07871e-05	3.84283e-05	0.000152882	0	7.0141e-05	3.79689e-05	0	0	0	2.47884e-05	Bacteria;Proteobacteria;Alphaproteobacteria;Caulobacterales;Caulobacteraceae;Caulobacter;Caulobacter_unclassified;Caulobacter_unclassified	JF418034	0
201389191|DCO_BRZ_Bv4v5|Serp_LIG_GOR1_11_65_Oct11_A2_Bv4v5|1.6%	3.07871e-05	0	0	6.64187e-05	1.40282e-05	0	0	0.000120938	0	4.95767e-05	Bacteria;SHA-109;uncultured_Acidobacteria_bacterium;uncultured_Acidobacteria_bacterium_unclassified;uncultured_Acidobacteria_bacterium_unclassified;uncultured_Acidobacteria_bacterium_unclassified;uncultured_Acidobacteria_bacterium_unclassified;uncultured_Acidobacteria_bacterium_unclassified	KF059941	0.00266667
201389978|DCO_BRZ_Bv4v5|Serp_LIG_GOR1_11_65_Oct11_A2_Bv4v5|0.0%	3.07871e-05	0	0	6.64187e-05	0	0.00010125	5.41793e-05	4.65147e-05	0	1.23942e-05	Bacteria;Actinobacteria;Coriobacteriia;Coriobacteriales;Coriobacteriaceae;Coriobacteriaceae_uncultured;Coriobacteriaceae_unclassified;Coriobacteriaceae_unclassified	AM777981	0
201395654|DCO_BRZ_Bv4v5|Serp_LIG_GOR1_11_65_Oct11_A2_Bv4v5|0.3%	3.07871e-05	0	0	0	0	0	9.48137e-05	0.000111635	0	0	Bacteria;Proteobacteria;Betaproteobacteria;Burkholderiales;Comamonadaceae;Comamonadaceae_unclassified;Comamonadaceae_unclassified;Comamonadaceae_unclassified	AB552898	0.00268097
203494977|DCO_BRZ_Bv4v5|Serp_LIG_Gor_upA_Jul12_Bv4v5|5.1%	3.07871e-05	0	0	0	0.000126254	0.000126563	0	0	0	0	Bacteria;Cyanobacteria;ML635J-21;ML635J-21_unclassified;ML635J-21_unclassified;ML635J-21_unclassified;ML635J-21_unclassified;ML635J-21_unclassified	FJ155017	0.0508021
203495068|DCO_BRZ_Bv4v5|Serp_LIG_Gor_upA_Jul12_Bv4v5|0.5%	3.07871e-05	0	0	0	0.000140282	0.000113907	0	0	0	0	Bacteria;Proteobacteria;Betaproteobacteria;Burkholderiales;Comamonadaceae;Comamonadaceae_unclassified;Comamonadaceae_unclassified;Comamonadaceae_unclassified	AB560572	0.00536193
203495091|DCO_BRZ_Bv4v5|Serp_LIG_Gor_upA_Jul12_Bv4v5|10.1%	3.07871e-05	0	0	0	0.000126254	0.000126563	0	0	0	0	Bacteria;Cyanobacteria;Melainabacteria;Vampirovibrionales;Vampirovibrionales_unclassified;Vampirovibrionales_unclassified;Vampirovibrionales_unclassified;Vampirovibrionales_unclassified	LN567652	0.0824468
203495101|DCO_BRZ_Bv4v5|Serp_LIG_Gor_upA_Jul12_Bv4v5|5.1%	3.07871e-05	0	0	0	0.000126254	0.000126563	0	0	0	0	Bacteria;TM6;uncultured_bacterium_SBRH58;uncultured_bacterium_SBRH58_unclassified;uncultured_bacterium_SBRH58_unclassified;uncultured_bacterium_SBRH58_unclassified;uncultured_bacterium_SBRH58_unclassified;uncultured_bacterium_SBRH58_unclassified	AF268992	0.0505319
203495141|DCO_BRZ_Bv4v5|Serp_LIG_Gor_upA_Jul12_Bv4v5|0.8%	3.07871e-05	0	0	0	0.000196395	6.32815e-05	0	0	0	0	Bacteria;Proteobacteria;Betaproteobacteria;Burkholderiales;Comamonadaceae;Leptothrix;Leptothrix_unclassified;Leptothrix_unclassified	FM886886	0.0080429
203495606|DCO_BRZ_Bv4v5|Serp_LIG_Gor_upA_Jul12_Bv4v5|1.3%	3.07871e-05	0	0	0	8.41692e-05	0.000164532	0	0	0	0	Bacteria;Proteobacteria;Betaproteobacteria;Rhodocyclales;Rhodocyclaceae;Rhodocyclaceae_unclassified;Rhodocyclaceae_unclassified;Rhodocyclaceae_unclassified	KC551663	0.0106667
203495830|DCO_BRZ_Bv4v5|Serp_LIG_Gor_upA_Jul12_Bv4v5|4.3%	3.07871e-05	0	0	0	7.0141e-05	1.26563e-05	0	0	0	0.000161124	Bacteria;Proteobacteria;Deltaproteobacteria;GR-WP33-30;GR-WP33-30_unclassified;GR-WP33-30_unclassified;GR-WP33-30_unclassified;GR-WP33-30_unclassified	EF019335	0.0346667
203495839|DCO_BRZ_Bv4v5|Serp_LIG_Gor_upA_Jul12_Bv4v5|1.6%	3.07871e-05	0	0	0	0.00015431	0.00010125	0	0	0	0	Bacteria;Proteobacteria;Alphaproteobacteria;Rhodospirillales;Rhodospirillaceae;Azospirillum;Azospirillum_unclassified;Azospirillum_unclassified	KM263167	0
203496282|DCO_BRZ_Bv4v5|Serp_LIG_Gor_upA_Jul12_Bv4v5|7.2%	3.07871e-05	0	0	0	7.0141e-05	0.000177188	0	0	0	0	Bacteria;TM6;uncultured_bacterium;uncultured_bacterium_unclassified;uncultured_bacterium_unclassified;uncultured_bacterium_unclassified;uncultured_bacterium_unclassified;uncultured_bacterium_unclassified	GQ347607	0.0769231
310608487|DCO_BRZ_Bv4v5|Serp_Lig_GORupA_2013|1.3%|10	3.07871e-05	0	0	0	0	0	0	0	0.000195754	1.23942e-05	Bacteria;Proteobacteria;Betaproteobacteria;Burkholderiales;Burkholderiaceae;Polynucleobacter;uncultured_bacterium;uncultured_bacterium_unclassified	HM128866	0.0134048
310608492|DCO_BRZ_Bv4v5|Serp_Lig_GORupA_2013|0.5%|10	3.07871e-05	0	0	0	2.80564e-05	3.79689e-05	0	0	0.000130503	2.47884e-05	Bacteria;Proteobacteria;Betaproteobacteria;Burkholderiales;Comamonadaceae;Comamonadaceae_unclassified;Comamonadaceae_unclassified;Comamonadaceae_unclassified	KF771450	0.00268097
310608833|DCO_BRZ_Bv4v5|Serp_Lig_GORupA_2013|0.8%|7	3.07871e-05	0	0	0	0	1.26563e-05	0	0	0.000130503	7.43651e-05	Bacteria;Cyanobacteria;Cyanobacteria;SubsectionIII;FamilyI;Chamaesiphon;uncultured_bacterium;uncultured_bacterium_unclassified	FJ849271	0.00266667
310608909|DCO_BRZ_Bv4v5|Serp_Lig_GORupA_2013|5.6%|7	3.07871e-05	0	0	0	0	0	0	0	0.000130503	8.67593e-05	Bacteria;Proteobacteria;Betaproteobacteria;Burkholderiales;Burkholderiaceae;Polynucleobacter;Polynucleobacter_difficilis;Polynucleobacter_difficilis_unclassified	EU802044	0.0508021
310608936|DCO_BRZ_Bv4v5|Serp_Lig_GORupA_2013|1.1%|7	3.07871e-05	0	0	0	0	0	0	0	0.00020663	0	Bacteria;Proteobacteria;Betaproteobacteria;Burkholderiales;Burkholderiaceae;Polynucleobacter;Polynucleobacter_unclassified;Polynucleobacter_unclassified	AJ550663	0.013369
310608969|DCO_BRZ_Bv4v5|Serp_Lig_GORupA_2013|5.9%|6	3.07871e-05	0	0	0	4.20846e-05	0	0	0	0.000108752	7.43651e-05	Bacteria;Planctomycetes;Planctomycetacia;Planctomycetales;Planctomycetaceae;Planctomycetaceae_unclassified;Planctomycetaceae_unclassified;Planctomycetaceae_unclassified	KF827136	0.0563003
310609195|DCO_BRZ_Bv4v5|Serp_Lig_GORupA_2013|6.1%|6	3.07871e-05	0	0	0	0	0	0	0	0.000130503	8.67593e-05	Bacteria;Actinobacteria;Actinobacteria;Micrococcales;Microbacteriaceae;Microbacteriaceae_unclassified;Microbacteriaceae_unclassified;Microbacteriaceae_unclassified	FJ172065	0.0613333
310609273|DCO_BRZ_Bv4v5|Serp_Lig_GORupA_2013|4.6%|5	3.07871e-05	0	0	0	0	0	0	0	8.70019e-05	0.000136336	Bacteria;Proteobacteria;Alphaproteobacteria;DB1-14;DB1-14_unclassified;DB1-14_unclassified;DB1-14_unclassified;DB1-14_unclassified	JQ923740	0.0641711
310609720|DCO_BRZ_Bv4v5|Serp_Lig_GORupA_2013|1.6%|4	3.07871e-05	0	0	0	4.20846e-05	0.000113907	0	0	7.61267e-05	0	Bacteria;Proteobacteria;Betaproteobacteria;Neisseriales;Neisseriaceae;Chitinibacter;Chitinibacter_sp._SK16;Chitinibacter_sp._SK16_unclassified	KP231751	0.00534759
310609782|DCO_BRZ_Bv4v5|Serp_Lig_GORupA_2013|8.6%|4	3.07871e-05	0	0	0	0.000126254	0	0	0	5.43762e-05	6.19709e-05	Bacteria;Planctomycetes;Planctomycetacia;Planctomycetales;Planctomycetaceae;Planctomycetaceae_unclassified;Planctomycetaceae_unclassified;Planctomycetaceae_unclassified	LN573933	0.0831099
310609825|DCO_BRZ_Bv4v5|Serp_Lig_GORupA_2013|0.8%|4	3.07871e-05	0	0	0	5.61128e-05	2.53126e-05	0	0	4.3501e-05	0.000111548	Bacteria;Proteobacteria;Alphaproteobacteria;Sphingomonadales;Sphingomonadaceae;Sandaracinobacter;uncultured_bacterium;uncultured_bacterium_unclassified	AM935633	0.00802139
310609876|DCO_BRZ_Bv4v5|Serp_Lig_GORupA_2013|1.3%|4	3.07871e-05	0	0	0	0	0	0	0	0.000163129	4.95767e-05	Bacteria;Proteobacteria;Betaproteobacteria;Burkholderiales;Comamonadaceae;Limnohabitans;Limnohabitans_unclassified;Limnohabitans_unclassified	HE600664	0.0134048
310610239|DCO_BRZ_Bv4v5|Serp_Lig_GORupA_2013|1.6%|3	3.07871e-05	0	0	0	0	0	0	0	7.61267e-05	0.00014873	Bacteria;Verrucomicrobia;Spartobacteria;Chthoniobacterales;FukuN18_freshwater_group;uncultured_bacterium;uncultured_bacterium_unclassified;uncultured_bacterium_unclassified	FJ542833	0.0159574
310610241|DCO_BRZ_Bv4v5|Serp_Lig_GORupA_2013|4.6%|3	3.07871e-05	0	0	0	0	0	0	0	6.52514e-05	0.000161124	Bacteria;Proteobacteria;Alphaproteobacteria;Rickettsiales;Holosporaceae;Holosporaceae_uncultured;Holosporaceae_unclassified;Holosporaceae_unclassified	HQ120927	0.0269542
310610272|DCO_BRZ_Bv4v5|Serp_Lig_GORupA_2013|100.0%|3	3.07871e-05	0	0	0	0	2.53126e-05	0	0	3.26257e-05	0.000173519	Bacteria;Candidate_division_OP11;uncultured_bacterium;uncultured_bacterium_unclassified;uncultured_bacterium_unclassified;uncultured_bacterium_unclassified;uncultured_bacterium_unclassified;uncultured_bacterium_unclassified	LN573964	0.150134
310610821|DCO_BRZ_Bv4v5|Serp_Lig_GORupA_2013|12.1%|3	3.07871e-05	0	0	0	8.41692e-05	6.32815e-05	0	0	4.3501e-05	4.95767e-05	Bacteria;Proteobacteria;Proteobacteria_unclassified;Proteobacteria_unclassified;Proteobacteria_unclassified;Proteobacteria_unclassified;Proteobacteria_unclassified;Proteobacteria_unclassified	JN514869	0.0994624
310610924|DCO_BRZ_Bv4v5|Serp_Lig_GORupA_2013|5.6%|3	3.07871e-05	0	0	0	0	6.32815e-05	0	0	5.43762e-05	0.000111548	Bacteria;Proteobacteria;Alphaproteobacteria;Rickettsiales;Rickettsiales_Incertae_Sedis;Candidatus_Odyssella;Candidatus_Odyssella_unclassified;Candidatus_Odyssella_unclassified	FJ437938	0.0563003
310610943|DCO_BRZ_Bv4v5|Serp_Lig_GORupA_2013|10.7%|3	3.07871e-05	0	0	0	0	0	0	0	6.52514e-05	0.000161124	Bacteria;Chlamydiae;Chlamydiae;Chlamydiales;Chlamydiales_unclassified;Chlamydiales_unclassified;Chlamydiales_unclassified;Chlamydiales_unclassified	GQ221847	0.104
310611963|DCO_BRZ_Bv4v5|Serp_Lig_GORupA_2013|6.9%|2	3.07871e-05	0	0	0	0	0	0	0	2.17505e-05	0.000210701	Bacteria;Proteobacteria;Deltaproteobacteria;Deltaproteobacteria_unclassified;Deltaproteobacteria_unclassified;Deltaproteobacteria_unclassified;Deltaproteobacteria_unclassified;Deltaproteobacteria_unclassified	EU134517	0.0693333
310612664|DCO_BRZ_Bv4v5|Serp_Lig_GORupA_2013|9.0%|2	3.07871e-05	0	0	0	0	1.26563e-05	0	0	0	0.000223095	Bacteria;Candidate_division_TM7;Candidate_division_TM7_unclassified;Candidate_division_TM7_unclassified;Candidate_division_TM7_unclassified;Candidate_division_TM7_unclassified;Candidate_division_TM7_unclassified;Candidate_division_TM7_unclassified	HQ864165	0.00531915
310612844|DCO_BRZ_Bv4v5|Serp_Lig_GORupA_2013|0.8%|2	3.07871e-05	0	0	0	0	0	0	0	6.52514e-05	0.000161124	Bacteria;Verrucomicrobia;Spartobacteria;Chthoniobacterales;FukuN18_freshwater_group;uncultured_bacterium;uncultured_bacterium_unclassified;uncultured_bacterium_unclassified	GQ264053	0.0158311
310629502|DCO_BRZ_Bv4v5|Serp_Lig_GORupA_2013|7.2%|1	3.07871e-05	0	0	0	8.41692e-05	0.000151876	0	0	1.08752e-05	0	Bacteria;Firmicutes;Clostridia;Clostridiales;Clostridiales_unclassified;Clostridiales_unclassified;Clostridiales_unclassified;Clostridiales_unclassified	KF939457	0.0586667
310641436|DCO_BRZ_Bv4v5|Serp_Lig_GORupA_2013|7.8%|1	3.07871e-05	0	0	0	0.000140282	0.000113907	0	0	0	0	Bacteria;Proteobacteria;Alphaproteobacteria;DB1-14;uncultured_bacterium;uncultured_bacterium_unclassified;uncultured_bacterium_unclassified;uncultured_bacterium_unclassified	JF769721	0.0670241
310648677|DCO_BRZ_Bv4v5|Serp_Lig_GORupA_2013|1.9%|1	3.07871e-05	0	0	0	0	0	0	0	0	0.00023549	Bacteria;Proteobacteria;Alphaproteobacteria;Sphingomonadales;Sphingomonadales_unclassified;Sphingomonadales_unclassified;Sphingomonadales_unclassified;Sphingomonadales_unclassified	AM935633	0.0187166
313018064|DCO_BRZ_Bv4v5|Serp_Lig_GOR1CDEF_2013|8.5%|8	3.07871e-05	0	0	0	0	0	0	0.000176756	0	0	Bacteria;Proteobacteria;Gammaproteobacteria;Methylococcales;Methylococcaceae;Methyloglobulus;uncultured_bacterium;uncultured_bacterium_unclassified	JX298432	0.0744681
321253414|DCO_BRZ_Bv4v5|Serp_Lig_GOR1AB_2013|5.1%	3.07871e-05	0	0	0	0	0	0.000176083	5.58176e-05	0	0	Bacteria;Planctomycetes;Planctomycetacia;Planctomycetales;Planctomycetaceae;Gemmata;uncultured_bacterium;uncultured_bacterium_unclassified	KF037939	0.0160858
321253708|DCO_BRZ_Bv4v5|Serp_Lig_GOR1AB_2013|7.8%	3.07871e-05	0	0	0	0	0	0.000176083	5.58176e-05	0	0	Bacteria;Bacteroidetes;Bacteroidia;Bacteroidales;Marinilabiaceae;Marinilabiaceae_unclassified;Marinilabiaceae_unclassified;Marinilabiaceae_unclassified	AB237697	0.077748
321254171|DCO_BRZ_Bv4v5|Serp_Lig_GOR1AB_2013|1.6%	3.07871e-05	0	0	0	0	0	8.12689e-05	0.000120938	0	0	Bacteria;Bacteroidetes;SB-1;Bacteroidetes_bacterium_enrichment_culture_clone_VNC3B008;Bacteroidetes_bacterium_enrichment_culture_clone_VNC3B008_unclassified;Bacteroidetes_bacterium_enrichment_culture_clone_VNC3B008_unclassified;Bacteroidetes_bacterium_enrichment_culture_clone_VNC3B008_unclassified;Bacteroidetes_bacterium_enrichment_culture_clone_VNC3B008_unclassified	HQ703876	0.00808625
200643784|DCO_BRZ_Bv4v5|Serp_LIG_BR2_back2_Jun12_Bv4v5|10.1%	2.91667e-05	0	2.18403e-05	0	0	0.000215157	0	0	0	0	Bacteria;NPL-UPA2;NPL-UPA2_unclassified;NPL-UPA2_unclassified;NPL-UPA2_unclassified;NPL-UPA2_unclassified;NPL-UPA2_unclassified;NPL-UPA2_unclassified	FJ205349	0.101333
200676798|DCO_BRZ_Bv4v5|Serp_LIG_BR2_back2_Jun12_Bv4v5|2.1%	2.91667e-05	0	0	0	4.20846e-05	0.000164532	0	0	2.17505e-05	0	Bacteria;Planctomycetes;OM190;uncultured_bacterium;uncultured_bacterium_unclassified;uncultured_bacterium_unclassified;uncultured_bacterium_unclassified;uncultured_bacterium_unclassified	KC189631	0.0213904
201098708|DCO_BRZ_Bv4v5|Serp_LIG_BR2_back1_Jun12_Bv4v5|0.5%	2.91667e-05	0	0.000131042	0	0	0	0	0	0	0.00014873	Bacteria;Proteobacteria;Alphaproteobacteria;Rhodospirillales;Rhodospirillales_Incertae_Sedis;Reyranella;Reyranella_unclassified;Reyranella_unclassified	HQ697545	0
201099216|DCO_BRZ_Bv4v5|Serp_LIG_BR2_back1_Jun12_Bv4v5|0.3%	2.91667e-05	0	0	0	0.000252508	0	0	0	0	0	Bacteria;Proteobacteria;Betaproteobacteria;Burkholderiales;Comamonadaceae;Comamonadaceae_unclassified;Comamonadaceae_unclassified;Comamonadaceae_unclassified	HQ776462	0.00268097
201116493|DCO_BRZ_Bv4v5|Serp_LIG_BR2_back1_Jun12_Bv4v5|2.1%	2.91667e-05	1.92141e-05	0	0	0	0	0	0	0.000130503	6.19709e-05	Bacteria;Proteobacteria;Gammaproteobacteria;Legionellales;Legionellaceae;Legionella;uncultured_bacterium;uncultured_bacterium_unclassified	FJ230896	0.0213333
201117943|DCO_BRZ_Bv4v5|Serp_LIG_BR2_back1_Jun12_Bv4v5|19.3%	2.91667e-05	1.92141e-05	0	0	0	0	0	0	0	0.000210701	Bacteria;Candidate_division_OP11;Candidate_division_OP11_unclassified;Candidate_division_OP11_unclassified;Candidate_division_OP11_unclassified;Candidate_division_OP11_unclassified;Candidate_division_OP11_unclassified;Candidate_division_OP11_unclassified	AQSF01000009	0.160858
201129199|DCO_BRZ_Bv4v5|Serp_LIG_BR2_back1_Jun12_Bv4v5|0.3%	2.91667e-05	5.76424e-05	0.000131042	0	0	5.06252e-05	0	0	0	6.19709e-05	Bacteria;Proteobacteria;Alphaproteobacteria;Rhodobacterales;Rhodobacteraceae;Rhodobacteraceae_unclassified;Rhodobacteraceae_unclassified;Rhodobacteraceae_unclassified	FJ437935	0.00268097
201133398|DCO_BRZ_Bv4v5|Serp_LIG_BR2_back1_Jun12_Bv4v5|1.1%	2.91667e-05	0	0	0	4.20846e-05	5.06252e-05	0	0	3.26257e-05	9.91535e-05	Bacteria;Planctomycetes;Planctomycetacia;Planctomycetales;Planctomycetaceae;Pirellula;Pirellula_unclassified;Pirellula_unclassified	FJ232643	0.0107239
201144470|DCO_BRZ_Bv4v5|Serp_LIG_BR2_back1_Jun12_Bv4v5|11.5%	2.91667e-05	0	0	0	7.0141e-05	0.000164532	0	0	0	0	Bacteria;Cyanobacteria;Melainabacteria;Caenarcaniphilales;uncultured_cyanobacterium;uncultured_cyanobacterium_unclassified;uncultured_cyanobacterium_unclassified;uncultured_cyanobacterium_unclassified	JQ347490	0.103175
201144707|DCO_BRZ_Bv4v5|Serp_LIG_BR2_back1_Jun12_Bv4v5|2.1%	2.91667e-05	0	0	0	7.0141e-05	0.000164532	0	0	0	0	Bacteria;Verrucomicrobia;Opitutae;Opitutales;Opitutaceae;Opitutus;uncultured_bacterium;uncultured_bacterium_unclassified	JX448591	0.00533333
201150439|DCO_BRZ_Bv4v5|Serp_LIG_BR2_back1_Jun12_Bv4v5|1.1%	2.91667e-05	5.76424e-05	8.7361e-05	0	0	0	0	0	4.3501e-05	8.67593e-05	Bacteria;Proteobacteria;Alphaproteobacteria;Rickettsiales;Rickettsiales_Incertae_Sedis;Candidatus_Odyssella;uncultured_bacterium;uncultured_bacterium_unclassified	JQ923905	0.00536193
201152411|DCO_BRZ_Bv4v5|Serp_LIG_BR2_back1_Jun12_Bv4v5|12.7%	2.91667e-05	0	8.7361e-05	0	9.81974e-05	8.85941e-05	0	0	0	0	Bacteria;Proteobacteria;Gammaproteobacteria;Gammaproteobacteria_unclassified;Gammaproteobacteria_unclassified;Gammaproteobacteria_unclassified;Gammaproteobacteria_unclassified;Gammaproteobacteria_unclassified	KC814662	0.0848806
201153094|DCO_BRZ_Bv4v5|Serp_LIG_BR2_back1_Jun12_Bv4v5|100.0%	2.91667e-05	0.000345855	0	0	0	0	0	0	0	0	Bacteria;Proteobacteria;Alphaproteobacteria;Rickettsiales;Rickettsiales_unclassified;Rickettsiales_unclassified;Rickettsiales_unclassified;Rickettsiales_unclassified	HQ840789	0.305699
201402343|DCO_BRZ_Bv4v5|Serp_LIG_GOR1_11_65_Oct11_A2_Bv4v5|13.9%	2.91667e-05	0	0	0	0	0	0	0.000167453	0	0	Bacteria;Candidate_division_OD1;uncultured_bacterium;uncultured_bacterium_unclassified;uncultured_bacterium_unclassified;uncultured_bacterium_unclassified;uncultured_bacterium_unclassified;uncultured_bacterium_unclassified	AY193175	0.136483
201402747|DCO_BRZ_Bv4v5|Serp_LIG_GOR1_11_65_Oct11_A2_Bv4v5|5.9%	2.91667e-05	0	0	0.000199256	0	0	0	0.000139544	0	0	Bacteria;Proteobacteria;Betaproteobacteria;Burkholderiales;Comamonadaceae;Comamonadaceae_unclassified;Comamonadaceae_unclassified;Comamonadaceae_unclassified	KM597532	0.0454545
203494985|DCO_BRZ_Bv4v5|Serp_LIG_Gor_upA_Jul12_Bv4v5|14.8%	2.91667e-05	0	0	0	0.00015431	8.85941e-05	0	0	0	0	Bacteria;Proteobacteria;Proteobacteria_unclassified;Proteobacteria_unclassified;Proteobacteria_unclassified;Proteobacteria_unclassified;Proteobacteria_unclassified;Proteobacteria_unclassified	AB234532	0.144772
203495052|DCO_BRZ_Bv4v5|Serp_LIG_Gor_upA_Jul12_Bv4v5|0.5%	2.91667e-05	0	0	0	0.000168338	7.59378e-05	0	0	0	0	Bacteria;Proteobacteria;Betaproteobacteria;Burkholderiales;Comamonadaceae;Comamonadaceae_unclassified;Comamonadaceae_unclassified;Comamonadaceae_unclassified	HE600688	0.00536193
203495528|DCO_BRZ_Bv4v5|Serp_LIG_Gor_upA_Jul12_Bv4v5|1.1%	2.91667e-05	0	0	0	8.41692e-05	5.06252e-05	0	0	0	9.91535e-05	Bacteria;Proteobacteria;Betaproteobacteria;Burkholderiales;Comamonadaceae;Comamonadaceae_unclassified;Comamonadaceae_unclassified;Comamonadaceae_unclassified	KF066376	0.0107239
203495576|DCO_BRZ_Bv4v5|Serp_LIG_Gor_upA_Jul12_Bv4v5|6.7%	2.91667e-05	0	0	0	8.41692e-05	0.000151876	0	0	0	0	Bacteria;Proteobacteria;Gammaproteobacteria;KI89A_clade;KI89A_clade_unclassified;KI89A_clade_unclassified;KI89A_clade_unclassified;KI89A_clade_unclassified	GQ246381	0.0666667
203495894|DCO_BRZ_Bv4v5|Serp_LIG_Gor_upA_Jul12_Bv4v5|0.5%	2.91667e-05	0	0	0	0.000126254	0.000113907	0	0	0	0	Bacteria;Bacteroidetes;Flavobacteriia;Flavobacteriales;Flavobacteriaceae;Flavobacterium;Flavobacterium_unclassified;Flavobacterium_unclassified	EU801812	0.00542005
203496084|DCO_BRZ_Bv4v5|Serp_LIG_Gor_upA_Jul12_Bv4v5|8.1%	2.91667e-05	0	0	0	8.41692e-05	0.000151876	0	0	0	0	Bacteria;Bacteroidetes;Cytophagia;Cytophagales;Cytophagaceae;Rudanella;uncultured_bacterium;uncultured_bacterium_unclassified	JF116720	0.0376344
203496088|DCO_BRZ_Bv4v5|Serp_LIG_Gor_upA_Jul12_Bv4v5|2.4%	2.91667e-05	0	0	0	4.20846e-05	0.000189845	0	0	0	0	Bacteria;Bacteroidetes;Flavobacteriia;Flavobacteriales;Flavobacteriaceae;Flavobacterium;Flavobacterium_unclassified;Flavobacterium_unclassified	JX657099	0.0243902
203513523|DCO_BRZ_Bv4v5|Serp_LIG_Gor_upA_Jul12_Bv4v5|0.5%	2.91667e-05	0	0	0	0	0.000227813	0	0	0	0	Bacteria;Bacteroidetes;WCHB1-32;uncultured_bacterium;uncultured_bacterium_unclassified;uncultured_bacterium_unclassified;uncultured_bacterium_unclassified;uncultured_bacterium_unclassified	AY532557	0.00539084
205081660|DCO_BRZ_Bv4v5|Serp_LIG_BR2_back1_Jun12_Bv4v5|5.2%	2.91667e-05	1.92141e-05	0	0	2.80564e-05	0	0	0	0.000119628	4.95767e-05	Bacteria;Candidate_division_OD1;uncultured_eubacterium_WCHB1-58;uncultured_eubacterium_WCHB1-58_unclassified;uncultured_eubacterium_WCHB1-58_unclassified;uncultured_eubacterium_WCHB1-58_unclassified;uncultured_eubacterium_WCHB1-58_unclassified;uncultured_eubacterium_WCHB1-58_unclassified	GQ340214	0.0544041
205816991|DCO_BRZ_Bv4v5|Serp_LIG_BR2_back2_Jun12_Bv4v5|0.0%	2.91667e-05	0	6.55208e-05	0	7.0141e-05	0.000126563	0	0	0	0	Bacteria;Bacteroidetes;Cytophagia;Cytophagales;Cytophagaceae;Cytophagaceae_uncultured;uncultured_bacterium;uncultured_bacterium_unclassified	GU454883	0
310219048|DCO_BRZ_Bv4v5|Serp_Lig_GORupB_2013|2.9%|8	2.91667e-05	0	0	0	0	0	0	0	0	0.000223095	Bacteria;Proteobacteria;Betaproteobacteria;Burkholderiales;Burkholderiaceae;Polynucleobacter;Polynucleobacter_unclassified;Polynucleobacter_unclassified	EU801674	0.0080429
310608666|DCO_BRZ_Bv4v5|Serp_Lig_GORupA_2013|0.0%|8	2.91667e-05	0	0	0	0	0	0	0	0.000130503	7.43651e-05	Bacteria;Proteobacteria;Alphaproteobacteria;Sphingomonadales;Sphingomonadaceae;Sandarakinorhabdus;Sandarakinorhabdus_limnophila_DSM_17366;Sandarakinorhabdus_limnophila_DSM_17366_unclassified	AY902680	0
310608732|DCO_BRZ_Bv4v5|Serp_Lig_GORupA_2013|7.8%|8	2.91667e-05	0	0	0	0	0	0	0	0.000163129	3.71826e-05	Bacteria;Bacteroidetes;Flavobacteriia;Flavobacteriales;Flavobacteriaceae;Flavobacterium;Flavobacterium_unclassified;Flavobacterium_unclassified	FR774597	0.0536193
310608907|DCO_BRZ_Bv4v5|Serp_Lig_GORupA_2013|8.5%|7	2.91667e-05	0	0	0	0	0	0	0	0.000174004	2.47884e-05	Bacteria;Actinobacteria;Actinobacteria;Frankiales;Sporichthyaceae;Sporichthyaceae_unclassified;Sporichthyaceae_unclassified;Sporichthyaceae_unclassified	EU117915	0.0826667
310608933|DCO_BRZ_Bv4v5|Serp_Lig_GORupA_2013|5.3%|7	2.91667e-05	0	0	0	4.20846e-05	0	0	0	0.000108752	6.19709e-05	Bacteria;Proteobacteria;Gammaproteobacteria;Oceanospirillales;CrystalBog021C3;CrystalBog021C3_unclassified;CrystalBog021C3_unclassified;CrystalBog021C3_unclassified	KF827146	0.0373333
310609071|DCO_BRZ_Bv4v5|Serp_Lig_GORupA_2013|2.4%|6	2.91667e-05	0	0	0	0	0	0	0	0.000152253	4.95767e-05	Bacteria;Proteobacteria;Betaproteobacteria;Burkholderiales;Burkholderiaceae;Polynucleobacter;uncultured_bacterium;uncultured_bacterium_unclassified	AF534432	0.0160858
310609147|DCO_BRZ_Bv4v5|Serp_Lig_GORupA_2013|5.9%|6	2.91667e-05	0	0	0	2.80564e-05	1.26563e-05	0	0	6.52514e-05	0.000111548	Bacteria;Proteobacteria;Alphaproteobacteria;Rickettsiales;SM2D12;uncultured_soil_bacterium;uncultured_soil_bacterium_unclassified;uncultured_soil_bacterium_unclassified	EU861921	0.0672043
310609487|DCO_BRZ_Bv4v5|Serp_Lig_GORupA_2013|7.2%|5	2.91667e-05	0	0	0	4.20846e-05	3.79689e-05	0	0	7.61267e-05	6.19709e-05	Bacteria;Proteobacteria;Alphaproteobacteria;Rhizobiales;F0723;uncultured_Rhizobiales_bacterium;uncultured_Rhizobiales_bacterium_unclassified;uncultured_Rhizobiales_bacterium_unclassified	JF733426	0.0442708
310609682|DCO_BRZ_Bv4v5|Serp_Lig_GORupA_2013|1.3%|4	2.91667e-05	0	0	0	2.80564e-05	1.26563e-05	0	0	6.52514e-05	0.000111548	Bacteria;TM6;uncultured_bacterium;uncultured_bacterium_unclassified;uncultured_bacterium_unclassified;uncultured_bacterium_unclassified;uncultured_bacterium_unclassified;uncultured_bacterium_unclassified	CU925440	0.0132979
310609786|DCO_BRZ_Bv4v5|Serp_Lig_GORupA_2013|9.6%|4	2.91667e-05	0	0	0	2.80564e-05	6.32815e-05	0	0	6.52514e-05	6.19709e-05	Bacteria;Proteobacteria;Deltaproteobacteria;Myxococcales;0319-6G20;0319-6G20_unclassified;0319-6G20_unclassified;0319-6G20_unclassified	HQ595219	0.0826667
310610116|DCO_BRZ_Bv4v5|Serp_Lig_GORupA_2013|10.6%|4	2.91667e-05	0	0	0	4.20846e-05	0.000113907	0	0	5.43762e-05	1.23942e-05	Bacteria;Bacteroidetes;Flavobacteriia;Flavobacteriales;Flavobacteriaceae;Flavobacteriaceae_unclassified;Flavobacteriaceae_unclassified;Flavobacteriaceae_unclassified	JX227350	0.0951087
310610189|DCO_BRZ_Bv4v5|Serp_Lig_GORupA_2013|4.5%|3	2.91667e-05	0	0	0	7.0141e-05	1.26563e-05	0	0	7.61267e-05	6.19709e-05	Bacteria;SM2F11;uncultured_bacterium;uncultured_bacterium_unclassified;uncultured_bacterium_unclassified;uncultured_bacterium_unclassified;uncultured_bacterium_unclassified;uncultured_bacterium_unclassified	EF018382	0.0497382
310610773|DCO_BRZ_Bv4v5|Serp_Lig_GORupA_2013|8.8%|3	2.91667e-05	0	0	0	4.20846e-05	3.79689e-05	0	0	6.52514e-05	7.43651e-05	Bacteria;Planctomycetes;Planctomycetacia;Planctomycetales;Planctomycetaceae;Planctomycetaceae_unclassified;Planctomycetaceae_unclassified;Planctomycetaceae_unclassified	JQ825208	0.0294906
310610849|DCO_BRZ_Bv4v5|Serp_Lig_GORupA_2013|11.8%|3	2.91667e-05	0	0	0	0	0.000113907	0	0	6.52514e-05	3.71826e-05	Bacteria;Proteobacteria;Alphaproteobacteria;Alphaproteobacteria_unclassified;Alphaproteobacteria_unclassified;Alphaproteobacteria_unclassified;Alphaproteobacteria_unclassified;Alphaproteobacteria_unclassified	HQ225340	0.0831099
310611241|DCO_BRZ_Bv4v5|Serp_Lig_GORupA_2013|4.8%|2	2.91667e-05	0	0	0	0	0	0	0	4.3501e-05	0.000173519	Bacteria;WCHB1-60;uncultured_microorganism;uncultured_microorganism_unclassified;uncultured_microorganism_unclassified;uncultured_microorganism_unclassified;uncultured_microorganism_unclassified;uncultured_microorganism_unclassified	KC852973	0.0186667
310611749|DCO_BRZ_Bv4v5|Serp_Lig_GORupA_2013|16.4%|2	2.91667e-05	0	0	0	5.61128e-05	3.79689e-05	0	0	6.52514e-05	6.19709e-05	Bacteria;Candidate_division_OD1;uncultured_bacterium;uncultured_bacterium_unclassified;uncultured_bacterium_unclassified;uncultured_bacterium_unclassified;uncultured_bacterium_unclassified;uncultured_bacterium_unclassified	JX105617	0.138298
310611974|DCO_BRZ_Bv4v5|Serp_Lig_GORupA_2013|0.5%|2	2.91667e-05	0	0	0	9.81974e-05	8.85941e-05	0	0	3.26257e-05	1.23942e-05	Bacteria;Proteobacteria;Betaproteobacteria;Burkholderiales;Comamonadaceae;Comamonadaceae_unclassified;Comamonadaceae_unclassified;Comamonadaceae_unclassified	EU801997	0.00536193
310612230|DCO_BRZ_Bv4v5|Serp_Lig_GORupA_2013|7.5%|2	2.91667e-05	0	0	0	9.81974e-05	6.32815e-05	0	0	5.43762e-05	1.23942e-05	Bacteria;Cyanobacteria;Melainabacteria;Caenarcaniphilales;uncultured_cyanobacterium;uncultured_cyanobacterium_unclassified;uncultured_cyanobacterium_unclassified;uncultured_cyanobacterium_unclassified	FJ425638	0.0746667
310612417|DCO_BRZ_Bv4v5|Serp_Lig_GORupA_2013|10.1%|2	2.91667e-05	0	0	0	1.40282e-05	3.79689e-05	0	0	3.26257e-05	0.000136336	Bacteria;Proteobacteria;Deltaproteobacteria;Myxococcales;Myxococcales_uncultured;uncultured_deep-sea_bacterium;uncultured_deep-sea_bacterium_unclassified;uncultured_deep-sea_bacterium_unclassified	AM997348	0.056
310623370|DCO_BRZ_Bv4v5|Serp_Lig_GORupA_2013|2.9%|1	2.91667e-05	0	0	0	4.20846e-05	8.85941e-05	0	0	0	9.91535e-05	Bacteria;Proteobacteria;Gammaproteobacteria;NKB5;uncultured_bacterium;uncultured_bacterium_unclassified;uncultured_bacterium_unclassified;uncultured_bacterium_unclassified	AB636978	0.0106667
310630288|DCO_BRZ_Bv4v5|Serp_Lig_GORupA_2013|0.3%|1	2.91667e-05	0	0	0	0.000112226	8.85941e-05	0	0	2.17505e-05	1.23942e-05	Bacteria;Proteobacteria;Betaproteobacteria;Methylophilales;Methylophilaceae;Methylotenera;Methylotenera_unclassified;Methylotenera_unclassified	GU572367	0.00266667
310636786|DCO_BRZ_Bv4v5|Serp_Lig_GORupA_2013|0.0%|1	2.91667e-05	0	0	0	0	0	0	0	2.17505e-05	0.000198307	Bacteria;Deinococcus-Thermus;Deinococci;Deinococcales;Deinococcaceae;Deinococcus;Deinococcus_unclassified;Deinococcus_unclassified	AB022911	0
310650401|DCO_BRZ_Bv4v5|Serp_Lig_GORupA_2013|0.0%|1	2.91667e-05	0	0	0	0	0	0	0	1.08752e-05	0.000210701	Bacteria;Firmicutes;Bacilli;Bacillales;Family_XII;Exiguobacterium;Exiguobacterium_sp._MH3;Exiguobacterium_sp._MH3_unclassified	CP006866	0
313018715|DCO_BRZ_Bv4v5|Serp_Lig_GOR1CDEF_2013|1.3%|4	2.91667e-05	0	0	0	0	0	0	7.44235e-05	0.000108752	0	Bacteria;Proteobacteria;Alphaproteobacteria;Rhodospirillales;Rhodospirillaceae;Azospirillum;Azospirillum_unclassified;Azospirillum_unclassified	JX047104	0.00536193
313036950|DCO_BRZ_Bv4v5|Serp_Lig_GOR1CDEF_2013|9.4%|1	2.91667e-05	0	0	0	0.000182367	5.06252e-05	0	9.30293e-06	0	0	Bacteria;Proteobacteria;Alphaproteobacteria;Rhodospirillales;Rhodospirillaceae;Rhodospirillaceae_unclassified;Rhodospirillaceae_unclassified;Rhodospirillaceae_unclassified	AJ292604	0.0962567
321253701|DCO_BRZ_Bv4v5|Serp_Lig_GOR1AB_2013|2.9%	2.91667e-05	0	0	0	0	0	8.12689e-05	0.000111635	0	0	Bacteria;Proteobacteria;Gammaproteobacteria;Xanthomonadales;Xanthomonadales_unclassified;Xanthomonadales_unclassified;Xanthomonadales_unclassified;Xanthomonadales_unclassified	JN023625	0.0293333
321253738|DCO_BRZ_Bv4v5|Serp_Lig_GOR1AB_2013|0.5%	2.91667e-05	0	0	0	0	0	0.000121903	8.37264e-05	0	0	Bacteria;Proteobacteria;Betaproteobacteria;Burkholderiales;Comamonadaceae;Comamonadaceae_unclassified;Comamonadaceae_unclassified;Comamonadaceae_unclassified	AB552898	0.00536193
321253753|DCO_BRZ_Bv4v5|Serp_Lig_GOR1AB_2013|0.5%	2.91667e-05	0	0	0	0	0	0.000108359	9.30293e-05	0	0	Bacteria;Proteobacteria;Betaproteobacteria;Burkholderiales;Comamonadaceae;Comamonadaceae_unclassified;Comamonadaceae_unclassified;Comamonadaceae_unclassified	AM778004	0.00536193
321253857|DCO_BRZ_Bv4v5|Serp_Lig_GOR1AB_2013|1.9%	2.91667e-05	0	0	0	0	0	0.000121903	7.44235e-05	1.08752e-05	0	Bacteria;Bacteroidetes;Cytophagia;Cytophagales;Cyclobacteriaceae;Cyclobacteriaceae_uncultured;uncultured_Aquiflexum_sp.;uncultured_Aquiflexum_sp._unclassified	HM126920	0.00537634
321254413|DCO_BRZ_Bv4v5|Serp_Lig_GOR1AB_2013|0.8%	2.91667e-05	0	0	0	0	0	6.77241e-05	0.000120938	0	0	Bacteria;Bacteroidetes;Bacteroidia;Bacteroidales;ML635J-40_aquatic_group;uncultured_bacterium;uncultured_bacterium_unclassified;uncultured_bacterium_unclassified	AM778011	0.00808625
321263916|DCO_BRZ_Bv4v5|Serp_Lig_GOR1AB_2013|8.9%	2.91667e-05	0	0	0	2.80564e-05	3.79689e-05	1.35448e-05	0	8.70019e-05	4.95767e-05	Bacteria;Proteobacteria;Alphaproteobacteria;Rickettsiales;SM2D12;SM2D12_unclassified;SM2D12_unclassified;SM2D12_unclassified	GQ274224	0.077748
321267611|DCO_BRZ_Bv4v5|Serp_Lig_GOR1AB_2013|0.8%	2.91667e-05	0	0	0	0	0	0	0.000167453	0	0	Bacteria;Bacteroidetes;Bacteroidia;Bacteroidales;ML635J-40_aquatic_group;uncultured_bacterium;uncultured_bacterium_unclassified;uncultured_bacterium_unclassified	AM778016	0.00808625
200659160|DCO_BRZ_Bv4v5|Serp_LIG_BR2_back2_Jun12_Bv4v5|3.2%	2.75463e-05	0	0	0	0	0	0	0	5.43762e-05	0.00014873	Bacteria;Bacteroidetes;Sphingobacteriia;Sphingobacteriales;Chitinophagaceae;Chitinophaga;uncultured_Bacteroidetes_bacterium;uncultured_Bacteroidetes_bacterium_unclassified	KF827152	0
200664016|DCO_BRZ_Bv4v5|Serp_LIG_BR2_back2_Jun12_Bv4v5|0.0%	2.75463e-05	0	0	0	0	0	0.000121903	2.79088e-05	0	6.19709e-05	Bacteria;Acidobacteria;Acidobacteria;Subgroup_4;Unknown_Family;Blastocatella;uncultured_Acidobacteria_bacterium;uncultured_Acidobacteria_bacterium_unclassified	FR749748	0
201097546|DCO_BRZ_Bv4v5|Serp_LIG_BR2_back1_Jun12_Bv4v5|4.8%	2.75463e-05	0	0	0	0	0.000215157	0	0	0	0	Bacteria;NPL-UPA2;NPL-UPA2_unclassified;NPL-UPA2_unclassified;NPL-UPA2_unclassified;NPL-UPA2_unclassified;NPL-UPA2_unclassified;NPL-UPA2_unclassified	FJ719059	0.008
201097679|DCO_BRZ_Bv4v5|Serp_LIG_BR2_back1_Jun12_Bv4v5|5.8%	2.75463e-05	0	0	0	7.0141e-05	7.59378e-05	0	0	4.3501e-05	2.47884e-05	Bacteria;Proteobacteria;Gammaproteobacteria;Xanthomonadales;Xanthomonadaceae;Ignatzschineria;Ignatzschineria_unclassified;Ignatzschineria_unclassified	HQ155734	0.0505319
201108935|DCO_BRZ_Bv4v5|Serp_LIG_BR2_back1_Jun12_Bv4v5|0.0%	2.75463e-05	0	6.55208e-05	0	8.41692e-05	8.85941e-05	0	0	1.08752e-05	0	Bacteria;Proteobacteria;Alphaproteobacteria;Rhizobiales;A0839;uncultured_bacterium;uncultured_bacterium_unclassified;uncultured_bacterium_unclassified	JF703349	0
201113107|DCO_BRZ_Bv4v5|Serp_LIG_BR2_back1_Jun12_Bv4v5|2.4%	2.75463e-05	1.92141e-05	0.000174722	0	8.41692e-05	2.53126e-05	0	0	0	0	Bacteria;Proteobacteria;Deltaproteobacteria;Myxococcales;mle1-27;uncultured_delta_proteobacterium;uncultured_delta_proteobacterium_unclassified;uncultured_delta_proteobacterium_unclassified	KM016296	0.0346667
201114740|DCO_BRZ_Bv4v5|Serp_LIG_BR2_back1_Jun12_Bv4v5|8.0%	2.75463e-05	1.92141e-05	0	0	5.61128e-05	0.000126563	1.35448e-05	9.30293e-06	0	0	Bacteria;Proteobacteria;Deltaproteobacteria;Myxococcales;0319-6G20;0319-6G20_unclassified;0319-6G20_unclassified;0319-6G20_unclassified	LN570914	0.0586667
201115588|DCO_BRZ_Bv4v5|Serp_LIG_BR2_back1_Jun12_Bv4v5|0.0%	2.75463e-05	0	0	0	9.81974e-05	0.000126563	0	0	0	0	Bacteria;Proteobacteria;Betaproteobacteria;Burkholderiales;Comamonadaceae;Pelomonas;Pelomonas_unclassified;Pelomonas_unclassified	EF653576	0
201122331|DCO_BRZ_Bv4v5|Serp_LIG_BR2_back1_Jun12_Bv4v5|8.8%	2.75463e-05	0	0	0	5.61128e-05	0.000164532	0	0	0	0	Bacteria;NPL-UPA2;NPL-UPA2_unclassified;NPL-UPA2_unclassified;NPL-UPA2_unclassified;NPL-UPA2_unclassified;NPL-UPA2_unclassified;NPL-UPA2_unclassified	FJ205349	0.088
201123636|DCO_BRZ_Bv4v5|Serp_LIG_BR2_back1_Jun12_Bv4v5|0.5%	2.75463e-05	1.92141e-05	0	0	4.20846e-05	0.000151876	1.35448e-05	0	0	0	Bacteria;Proteobacteria;Betaproteobacteria;Burkholderiales;Comamonadaceae;Leptothrix;uncultured_bacterium;uncultured_bacterium_unclassified	KF385123	0
201126210|DCO_BRZ_Bv4v5|Serp_LIG_BR2_back1_Jun12_Bv4v5|0.0%	2.75463e-05	5.76424e-05	0	0	0	0.000164532	0	0	0	1.23942e-05	Bacteria;Proteobacteria;Betaproteobacteria;Burkholderiales;Comamonadaceae;Piscinibacter;uncultured_bacterium;uncultured_bacterium_unclassified	EU133827	0
201133231|DCO_BRZ_Bv4v5|Serp_LIG_BR2_back1_Jun12_Bv4v5|4.0%	2.75463e-05	3.84283e-05	0	0	0.00015431	3.79689e-05	0	0	1.08752e-05	0	Bacteria;Proteobacteria;Deltaproteobacteria;GR-WP33-30;bacterium_enrichment_culture_clone_B126;bacterium_enrichment_culture_clone_B126_unclassified;bacterium_enrichment_culture_clone_B126_unclassified;bacterium_enrichment_culture_clone_B126_unclassified	EU803844	0.04
201142266|DCO_BRZ_Bv4v5|Serp_LIG_BR2_back1_Jun12_Bv4v5|10.1%	2.75463e-05	1.92141e-05	0	0	7.0141e-05	0.000126563	0	0	1.08752e-05	0	Bacteria;Proteobacteria;Gammaproteobacteria;Gammaproteobacteria_unclassified;Gammaproteobacteria_unclassified;Gammaproteobacteria_unclassified;Gammaproteobacteria_unclassified;Gammaproteobacteria_unclassified	KC814662	0.0583554
201143533|DCO_BRZ_Bv4v5|Serp_LIG_BR2_back1_Jun12_Bv4v5|9.2%	2.75463e-05	0	0	0	0.000140282	6.32815e-05	0	9.30293e-06	0	1.23942e-05	Bacteria;Bacteroidetes;Sphingobacteriia;Sphingobacteriales;env.OPS_17;uncultured_Bacteroidetes_bacterium;uncultured_Bacteroidetes_bacterium_unclassified;uncultured_Bacteroidetes_bacterium_unclassified	AB930779	0.0134771
201143540|DCO_BRZ_Bv4v5|Serp_LIG_BR2_back1_Jun12_Bv4v5|1.1%	2.75463e-05	7.68566e-05	0.000152882	0	5.61128e-05	2.53126e-05	0	0	0	0	Bacteria;Proteobacteria;Betaproteobacteria;Rhodocyclales;Rhodocyclaceae;Rhodocyclaceae_unclassified;Rhodocyclaceae_unclassified;Rhodocyclaceae_unclassified	AB753983	0
201145817|DCO_BRZ_Bv4v5|Serp_LIG_BR2_back1_Jun12_Bv4v5|4.4%	2.75463e-05	9.60707e-05	0.000131042	0	1.40282e-05	0	0	0	3.26257e-05	2.47884e-05	Bacteria;Tenericutes;Mollicutes;Mycoplasmatales;Mycoplasmataceae;Candidatus_Bacilloplasma;uncultured_bacterium;uncultured_bacterium_unclassified	GARO01001974	0.0326975
201394228|DCO_BRZ_Bv4v5|Serp_LIG_GOR1_11_65_Oct11_A2_Bv4v5|0.8%	2.75463e-05	0	0	6.64187e-05	0	0	0.000121903	6.51205e-05	0	0	Bacteria;Firmicutes;Clostridia;Thermoanaerobacterales;SRB2;uncultured_bacterium;uncultured_bacterium_unclassified;uncultured_bacterium_unclassified	AM778028	0.008
201397737|DCO_BRZ_Bv4v5|Serp_LIG_GOR1_11_65_Oct11_A2_Bv4v5|1.3%	2.75463e-05	0	0	0	0	0	6.77241e-05	0.000111635	0	0	Bacteria;Proteobacteria;Betaproteobacteria;Burkholderiales;Comamonadaceae;Comamonadaceae_unclassified;Comamonadaceae_unclassified;Comamonadaceae_unclassified	AM778025	0.0134048
201404241|DCO_BRZ_Bv4v5|Serp_LIG_GOR1_11_65_Oct11_A2_Bv4v5|2.4%	2.75463e-05	0	0	6.64187e-05	0	0	5.41793e-05	0.000111635	0	0	Bacteria;Proteobacteria;Betaproteobacteria;Burkholderiales;Comamonadaceae;Malikia;Malikia_unclassified;Malikia_unclassified	AP014569	0.0241287
203495331|DCO_BRZ_Bv4v5|Serp_LIG_Gor_upA_Jul12_Bv4v5|7.2%	2.75463e-05	0	0	0	0.00015431	7.59378e-05	0	0	0	0	Bacteria;Cyanobacteria;ML635J-21;uncultured_bacterium;uncultured_bacterium_unclassified;uncultured_bacterium_unclassified;uncultured_bacterium_unclassified;uncultured_bacterium_unclassified	GQ350701	0.0721925
203495338|DCO_BRZ_Bv4v5|Serp_LIG_Gor_upA_Jul12_Bv4v5|0.5%	2.75463e-05	0	0	0	0.000140282	8.85941e-05	0	0	0	0	Bacteria;Bacteroidetes;Flavobacteriia;Flavobacteriales;Flavobacteriaceae;Flavobacterium;Flavobacterium_unclassified;Flavobacterium_unclassified	JX657146	0.00542005
203495449|DCO_BRZ_Bv4v5|Serp_LIG_Gor_upA_Jul12_Bv4v5|1.9%	2.75463e-05	0	0	0	7.0141e-05	0.000151876	0	0	0	0	Bacteria;Firmicutes;Clostridia;Clostridiales;Syntrophomonadaceae;Dethiobacter;uncultured_bacterium;uncultured_bacterium_unclassified	KF912980	0.0186667
203495505|DCO_BRZ_Bv4v5|Serp_LIG_Gor_upA_Jul12_Bv4v5|0.5%	2.75463e-05	0	0	0	0.00015431	7.59378e-05	0	0	0	0	Bacteria;Bacteroidetes;Flavobacteriia;Flavobacteriales;Flavobacteriaceae;Flavobacterium;Flavobacterium_unclassified;Flavobacterium_unclassified	EU802240	0.00542005
203495819|DCO_BRZ_Bv4v5|Serp_LIG_Gor_upA_Jul12_Bv4v5|13.3%	2.75463e-05	0	0	0	9.81974e-05	0.000126563	0	0	0	0	Bacteria;Verrucomicrobia;Verrucomicrobia_unclassified;Verrucomicrobia_unclassified;Verrucomicrobia_unclassified;Verrucomicrobia_unclassified;Verrucomicrobia_unclassified;Verrucomicrobia_unclassified	FJ822629	0.114667
203495836|DCO_BRZ_Bv4v5|Serp_LIG_Gor_upA_Jul12_Bv4v5|0.5%	2.75463e-05	0	0	0	9.81974e-05	0.000126563	0	0	0	0	Bacteria;Bacteroidetes;Flavobacteriia;Flavobacteriales;Flavobacteriaceae;Flavobacterium;Flavobacterium_unclassified;Flavobacterium_unclassified	AY374109	0.00542005
203497951|DCO_BRZ_Bv4v5|Serp_LIG_Gor_upA_Jul12_Bv4v5|0.5%	2.75463e-05	0	0	0	5.61128e-05	0.000164532	0	0	0	0	Bacteria;Bacteroidetes;Flavobacteriia;Flavobacteriales;Flavobacteriaceae;Flavobacterium;Flavobacterium_unclassified;Flavobacterium_unclassified	GU062496	0.00542005
203498085|DCO_BRZ_Bv4v5|Serp_LIG_Gor_upA_Jul12_Bv4v5|0.8%	2.75463e-05	0	0	0	0.00015431	6.32815e-05	0	0	0	1.23942e-05	Bacteria;Verrucomicrobia;Verrucomicrobiae;Verrucomicrobiales;Verrucomicrobiaceae;Prosthecobacter;uncultured_bacterium;uncultured_bacterium_unclassified	JN391737	0.00533333
203522177|DCO_BRZ_Bv4v5|Serp_LIG_Gor_upA_Jul12_Bv4v5|1.9%	2.75463e-05	0	0	0	4.20846e-05	0.000177188	0	0	0	0	Bacteria;Proteobacteria;Betaproteobacteria;Rhodocyclales;Rhodocyclaceae;Rhodocyclaceae_unclassified;Rhodocyclaceae_unclassified;Rhodocyclaceae_unclassified	JF429325	0.016
204268332|DCO_BRZ_Bv4v5|Serp_LIG_GOR1_11_65_Oct11_A2_Bv4v5|1.3%	2.75463e-05	0	0	6.64187e-05	0	0	2.70896e-05	0.000130241	0	0	Bacteria;Firmicutes;Clostridia;Clostridiales;Caldicoprobacteraceae;Caldicoprobacter;uncultured_bacterium;uncultured_bacterium_unclassified	AM777957	0.0133333
204273312|DCO_BRZ_Bv4v5|Serp_LIG_GOR1_11_65_Oct11_A2_Bv4v5|6.9%	2.75463e-05	0	0	0.000132837	0	0	0.000162538	2.79088e-05	0	0	Bacteria;Proteobacteria;Gammaproteobacteria;Methylococcales;Methylococcaceae;Methyloglobulus;uncultured_bacterium;uncultured_bacterium_unclassified	JX298432	0.0585106
310218826|DCO_BRZ_Bv4v5|Serp_Lig_GORupB_2013|1.6%|10	2.75463e-05	0	0	0	0	0	0	0	0	0.000210701	Bacteria;Proteobacteria;Alphaproteobacteria;Sphingomonadales;Sphingomonadaceae;Sandaracinobacter;uncultured_bacterium;uncultured_bacterium_unclassified	Y10678	0.0160428
310219159|DCO_BRZ_Bv4v5|Serp_Lig_GORupB_2013|5.1%|7	2.75463e-05	0	0	0	0	0	0	0	0	0.000210701	Bacteria;Proteobacteria;Betaproteobacteria;Burkholderiales;Burkholderiales_unclassified;Burkholderiales_unclassified;Burkholderiales_unclassified;Burkholderiales_unclassified	EU801867	0.00536193
310608569|DCO_BRZ_Bv4v5|Serp_Lig_GORupA_2013|5.9%|9	2.75463e-05	0	0	0	0	0	0	0	0.000130503	6.19709e-05	Bacteria;Proteobacteria;Betaproteobacteria;Burkholderiales;Comamonadaceae;Comamonadaceae_unclassified;Comamonadaceae_unclassified;Comamonadaceae_unclassified	EU801359	0.0586667
310608766|DCO_BRZ_Bv4v5|Serp_Lig_GORupA_2013|5.9%|7	2.75463e-05	0	0	0	0	0	0	0	0.000141378	4.95767e-05	Bacteria;Proteobacteria;Alphaproteobacteria;Sphingomonadales;Sphingomonadaceae;Sphingomonadaceae_unclassified;Sphingomonadaceae_unclassified;Sphingomonadaceae_unclassified	DQ395659	0.0464396
310608967|DCO_BRZ_Bv4v5|Serp_Lig_GORupA_2013|5.1%|6	2.75463e-05	0	0	0	5.61128e-05	7.59378e-05	0	0	6.52514e-05	1.23942e-05	Bacteria;Planctomycetes;Planctomycetacia;Planctomycetales;Planctomycetaceae;Planctomyces;Planctomyces_unclassified;Planctomyces_unclassified	JN391711	0.0536193
310609145|DCO_BRZ_Bv4v5|Serp_Lig_GORupA_2013|0.5%|6	2.75463e-05	0	0	0	0	0	0	0	0.000141378	4.95767e-05	Bacteria;Proteobacteria;Betaproteobacteria;Burkholderiales;Comamonadaceae;Comamonadaceae_unclassified;Comamonadaceae_unclassified;Comamonadaceae_unclassified	EU800320	0.00536193
310609227|DCO_BRZ_Bv4v5|Serp_Lig_GORupA_2013|11.8%|5	2.75463e-05	0	0	0	1.40282e-05	3.79689e-05	0	0	6.52514e-05	8.67593e-05	Bacteria;Planctomycetes;Planctomycetacia;Planctomycetales;Planctomycetaceae;Planctomyces;Planctomyces_unclassified;Planctomyces_unclassified	KF827017	0.0564516
310609269|DCO_BRZ_Bv4v5|Serp_Lig_GORupA_2013|9.1%|5	2.75463e-05	0	0	0	0	0	0	0	0.000174004	1.23942e-05	Bacteria;Bacteroidetes;Sphingobacteriia;Sphingobacteriales;Chitinophagaceae;Sediminibacterium;Sediminibacterium_unclassified;Sediminibacterium_unclassified	AY218679	0.08
310609377|DCO_BRZ_Bv4v5|Serp_Lig_GORupA_2013|1.3%|5	2.75463e-05	0	0	0	0	0	0	0	0.000141378	4.95767e-05	Bacteria;Proteobacteria;Betaproteobacteria;Burkholderiales;Burkholderiaceae;Polynucleobacter;Polynucleobacter_cosmopolitanus;Polynucleobacter_cosmopolitanus_unclassified	AB753919	0.0134048
310609470|DCO_BRZ_Bv4v5|Serp_Lig_GORupA_2013|0.5%|5	2.75463e-05	0	0	0	0	0	0	0	0.000184879	0	Bacteria;Proteobacteria;Betaproteobacteria;Burkholderiales;Burkholderiaceae;Polynucleobacter;uncultured_bacterium;uncultured_bacterium_unclassified	EU802181	0.00536193
310609741|DCO_BRZ_Bv4v5|Serp_Lig_GORupA_2013|4.8%|4	2.75463e-05	0	0	0	0	0	0	0	6.52514e-05	0.000136336	Bacteria;Proteobacteria;Gammaproteobacteria;Legionellales;Legionellaceae;Legionella;uncultured_bacterium;uncultured_bacterium_unclassified	KC432314	0.048
310610499|DCO_BRZ_Bv4v5|Serp_Lig_GORupA_2013|5.6%|3	2.75463e-05	0	0	0	1.40282e-05	0	0	0	3.26257e-05	0.000161124	Bacteria;Proteobacteria;Gammaproteobacteria;Legionellales;Coxiellaceae;Aquicella;Aquicella_unclassified;Aquicella_unclassified	KF827063	0.040107
310611863|DCO_BRZ_Bv4v5|Serp_Lig_GORupA_2013|7.2%|2	2.75463e-05	0	0	0	0	0	0	0	4.3501e-05	0.000161124	Bacteria;Proteobacteria;TA18;TA18_unclassified;TA18_unclassified;TA18_unclassified;TA18_unclassified;TA18_unclassified	KC471253	0.064
310612557|DCO_BRZ_Bv4v5|Serp_Lig_GORupA_2013|16.4%|2	2.75463e-05	0	0	0	0	6.32815e-05	0	0	2.17505e-05	0.000123942	Bacteria;Candidate_division_OP11;Candidate_division_OP11_unclassified;Candidate_division_OP11_unclassified;Candidate_division_OP11_unclassified;Candidate_division_OP11_unclassified;Candidate_division_OP11_unclassified;Candidate_division_OP11_unclassified	DQ404831	0.155496
310615083|DCO_BRZ_Bv4v5|Serp_Lig_GORupA_2013|10.4%|1	2.75463e-05	0	0	0	9.81974e-05	0.000113907	0	0	1.08752e-05	0	Bacteria;Verrucomicrobia;Spartobacteria;Chthoniobacterales;Chthoniobacterales_unclassified;Chthoniobacterales_unclassified;Chthoniobacterales_unclassified;Chthoniobacterales_unclassified	LN562779	0.0666667
313020715|DCO_BRZ_Bv4v5|Serp_Lig_GOR1CDEF_2013|7.7%|2	2.75463e-05	0	0	0	0	0	0	1.86059e-05	3.26257e-05	0.00014873	Bacteria;Proteobacteria;Proteobacteria_unclassified;Proteobacteria_unclassified;Proteobacteria_unclassified;Proteobacteria_unclassified;Proteobacteria_unclassified;Proteobacteria_unclassified	KJ192012	0.0240642
313047327|DCO_BRZ_Bv4v5|Serp_Lig_GOR1CDEF_2013|4.3%|1	2.75463e-05	0	0	0	8.41692e-05	5.06252e-05	0	1.86059e-05	0	6.19709e-05	Bacteria;Proteobacteria;Alphaproteobacteria;Caulobacterales;Hyphomonadaceae;Woodsholea;uncultured_bacterium;uncultured_bacterium_unclassified	LN570440	0.0321716
321253569|DCO_BRZ_Bv4v5|Serp_Lig_GOR1AB_2013|0.8%	2.75463e-05	0	0	0	0	0	0.000230262	0	0	0	Bacteria;Bacteroidetes;Bacteroidia;Bacteroidales;ML635J-40_aquatic_group;uncultured_bacterium;uncultured_bacterium_unclassified;uncultured_bacterium_unclassified	AM778011	0.00808625
321253888|DCO_BRZ_Bv4v5|Serp_Lig_GOR1AB_2013|10.1%	2.75463e-05	0	0	0	0	0	6.77241e-05	0.000111635	0	0	Bacteria;Candidate_division_OD1;uncultured_bacterium;uncultured_bacterium_unclassified;uncultured_bacterium_unclassified;uncultured_bacterium_unclassified;uncultured_bacterium_unclassified;uncultured_bacterium_unclassified	EU043225	0.101333
321254130|DCO_BRZ_Bv4v5|Serp_Lig_GOR1AB_2013|0.5%	2.75463e-05	0	0	0	0	0	0.000108359	8.37264e-05	0	0	Bacteria;Proteobacteria;Betaproteobacteria;Burkholderiales;Comamonadaceae;Comamonadaceae_unclassified;Comamonadaceae_unclassified;Comamonadaceae_unclassified	AM778002	0.00536193
321255322|DCO_BRZ_Bv4v5|Serp_Lig_GOR1AB_2013|1.1%	2.75463e-05	0	0	0	0	0	4.06344e-05	0.000130241	0	0	Bacteria;Planctomycetes;Phycisphaerae;WD2101_soil_group;uncultured_bacterium;uncultured_bacterium_unclassified;uncultured_bacterium_unclassified;uncultured_bacterium_unclassified	AB630621	0.008
321274499|DCO_BRZ_Bv4v5|Serp_Lig_GOR1AB_2013|6.7%	2.75463e-05	0	0	0	0	0.000113907	1.35448e-05	2.79088e-05	0	4.95767e-05	Bacteria;Proteobacteria;Alphaproteobacteria;Alphaproteobacteria_unclassified;Alphaproteobacteria_unclassified;Alphaproteobacteria_unclassified;Alphaproteobacteria_unclassified;Alphaproteobacteria_unclassified	AF445669	0.0668449
321276317|DCO_BRZ_Bv4v5|Serp_Lig_GOR1AB_2013|11.0%	2.75463e-05	0	0	0	0	1.26563e-05	1.35448e-05	5.58176e-05	4.3501e-05	6.19709e-05	Bacteria;Proteobacteria;Alphaproteobacteria;DB1-14;uncultured_bacterium;uncultured_bacterium_unclassified;uncultured_bacterium_unclassified;uncultured_bacterium_unclassified	GQ094430	0.0324324
200648956|DCO_BRZ_Bv4v5|Serp_LIG_BR2_back2_Jun12_Bv4v5|9.2%	2.5926e-05	0	2.18403e-05	0	7.0141e-05	0.000126563	0	0	0	0	Bacteria;Bacteroidetes;Cytophagia;Cytophagales;Cytophagaceae;Flexibacter;Flexibacter_ruber;Flexibacter_ruber_unclassified	AB078065	0.0891892
200656413|DCO_BRZ_Bv4v5|Serp_LIG_BR2_back2_Jun12_Bv4v5|1.9%	2.5926e-05	0	0	0	4.20846e-05	0	0	0	0	0.000161124	Bacteria;Proteobacteria;Alphaproteobacteria;Rhizobiales;Hyphomicrobiaceae;Hyphomicrobium;Hyphomicrobium_unclassified;Hyphomicrobium_unclassified	HM445211	0.0160858
200688566|DCO_BRZ_Bv4v5|Serp_LIG_BR2_back2_Jun12_Bv4v5|100.0%	2.5926e-05	0	2.18403e-05	0	7.0141e-05	1.26563e-05	0	0	8.70019e-05	1.23942e-05	Bacteria;Proteobacteria;Proteobacteria_unclassified;Proteobacteria_unclassified;Proteobacteria_unclassified;Proteobacteria_unclassified;Proteobacteria_unclassified;Proteobacteria_unclassified	HE646331	0.262735
201104460|DCO_BRZ_Bv4v5|Serp_LIG_BR2_back1_Jun12_Bv4v5|1.9%	2.5926e-05	0	0	0	1.40282e-05	1.26563e-05	0	0	5.43762e-05	0.000111548	Bacteria;Proteobacteria;Gammaproteobacteria;Legionellales;Coxiellaceae;Aquicella;uncultured_bacterium;uncultured_bacterium_unclassified	JN672475	0.0134048
201106185|DCO_BRZ_Bv4v5|Serp_LIG_BR2_back1_Jun12_Bv4v5|9.9%	2.5926e-05	0	0	0	0	0	0	0	8.70019e-05	9.91535e-05	Bacteria;Chlamydiae;Chlamydiae;Chlamydiales;Chlamydiales_unclassified;Chlamydiales_unclassified;Chlamydiales_unclassified;Chlamydiales_unclassified	HG726047	0.096
201107703|DCO_BRZ_Bv4v5|Serp_LIG_BR2_back1_Jun12_Bv4v5|4.0%	2.5926e-05	0	0	0	0	0	0	0	9.78772e-05	8.67593e-05	Bacteria;Proteobacteria;Alphaproteobacteria;DB1-14;uncultured_bacterium;uncultured_bacterium_unclassified;uncultured_bacterium_unclassified;uncultured_bacterium_unclassified	JQ923740	0.0588235
201111056|DCO_BRZ_Bv4v5|Serp_LIG_BR2_back1_Jun12_Bv4v5|0.0%	2.5926e-05	0	0	0	8.41692e-05	0.000126563	0	0	0	0	Bacteria;Proteobacteria;Deltaproteobacteria;Myxococcales;Myxococcales_uncultured;uncultured_Cystobacteraceae_bacterium;uncultured_Cystobacteraceae_bacterium_unclassified;uncultured_Cystobacteraceae_bacterium_unclassified	AJ867897	0
201114083|DCO_BRZ_Bv4v5|Serp_LIG_BR2_back1_Jun12_Bv4v5|5.5%	2.5926e-05	3.84283e-05	4.36805e-05	0	1.40282e-05	0	0	0	1.08752e-05	0.000123942	Bacteria;Chlamydiae;Chlamydiae;Chlamydiales;cvE6;uncultured_bacterium;uncultured_bacterium_unclassified;uncultured_bacterium_unclassified	JX279901	0.0373333
201115713|DCO_BRZ_Bv4v5|Serp_LIG_BR2_back1_Jun12_Bv4v5|0.5%	2.5926e-05	0	0	0	8.41692e-05	2.53126e-05	0	0	3.26257e-05	6.19709e-05	Bacteria;Proteobacteria;Betaproteobacteria;Burkholderiales;Comamonadaceae;Ideonella;Ideonella_unclassified;Ideonella_unclassified	JF096211	0
201117304|DCO_BRZ_Bv4v5|Serp_LIG_BR2_back1_Jun12_Bv4v5|1.1%	2.5926e-05	3.84283e-05	8.7361e-05	0	0	0	0	0	6.52514e-05	4.95767e-05	Bacteria;Proteobacteria;Gammaproteobacteria;Pseudomonadales;Moraxellaceae;Perlucidibaca;Perlucidibaca_unclassified;Perlucidibaca_unclassified	HQ681972	0.00533333
201118169|DCO_BRZ_Bv4v5|Serp_LIG_BR2_back1_Jun12_Bv4v5|1.1%	2.5926e-05	0	0	0	1.40282e-05	0	0	0	5.43762e-05	0.000123942	Bacteria;Planctomycetes;Planctomycetacia;Planctomycetales;Planctomycetaceae;Pir4_lineage;uncultured_Pirellula_sp.;uncultured_Pirellula_sp._unclassified	KC357926	0.00533333
201124494|DCO_BRZ_Bv4v5|Serp_LIG_BR2_back1_Jun12_Bv4v5|0.0%	2.5926e-05	0	4.36805e-05	0	0.000140282	0	0	0	1.08752e-05	3.71826e-05	Bacteria;Proteobacteria;Betaproteobacteria;Nitrosomonadales;Nitrosomonadaceae;Nitrosomonadaceae_uncultured;Nitrosomonadaceae_unclassified;Nitrosomonadaceae_unclassified	FJ936884	0
201128717|DCO_BRZ_Bv4v5|Serp_LIG_BR2_back1_Jun12_Bv4v5|0.0%	2.5926e-05	0	0.000349444	0	0	0	0	0	0	0	Bacteria;Proteobacteria;Betaproteobacteria;Burkholderiales;Oxalobacteraceae;Undibacterium;Undibacterium_unclassified;Undibacterium_unclassified	EU431680	0
201128971|DCO_BRZ_Bv4v5|Serp_LIG_BR2_back1_Jun12_Bv4v5|0.3%	2.5926e-05	0	4.36805e-05	0	0.00015431	3.79689e-05	0	0	0	0	Bacteria;Proteobacteria;Betaproteobacteria;Nitrosomonadales;Nitrosomonadaceae;Nitrosomonadaceae_uncultured;Nitrosomonadaceae_unclassified;Nitrosomonadaceae_unclassified	HM445168	0
201135153|DCO_BRZ_Bv4v5|Serp_LIG_BR2_back1_Jun12_Bv4v5|7.5%	2.5926e-05	3.84283e-05	0	0	0	0	0	0	1.08752e-05	0.000161124	Bacteria;Proteobacteria;Gammaproteobacteria;Legionellales;Coxiellaceae;Aquicella;Aquicella_unclassified;Aquicella_unclassified	JQ769622	0.072
201136797|DCO_BRZ_Bv4v5|Serp_LIG_BR2_back1_Jun12_Bv4v5|0.0%	2.5926e-05	0	0	0	0	0.000202501	0	0	0	0	Bacteria;Proteobacteria;Gammaproteobacteria;Chromatiales;Chromatiaceae;Rheinheimera;Rheinheimera_unclassified;Rheinheimera_unclassified	FM201201	0
201143139|DCO_BRZ_Bv4v5|Serp_LIG_BR2_back1_Jun12_Bv4v5|12.4%	2.5926e-05	1.92141e-05	4.36805e-05	0	8.41692e-05	1.26563e-05	0	0	3.26257e-05	3.71826e-05	Bacteria;Proteobacteria;Alphaproteobacteria;Rickettsiales;SM2D12;uncultured_bacterium;uncultured_bacterium_unclassified;uncultured_bacterium_unclassified	KC189786	0.00813008
201143870|DCO_BRZ_Bv4v5|Serp_LIG_BR2_back1_Jun12_Bv4v5|6.1%	2.5926e-05	1.92141e-05	2.18403e-05	0	0.000126254	6.32815e-05	0	0	0	0	Bacteria;Proteobacteria;Deltaproteobacteria;Myxococcales;Myxococcales_uncultured;Myxococcales_unclassified;Myxococcales_unclassified;Myxococcales_unclassified	LN563575	0.00533333
201148062|DCO_BRZ_Bv4v5|Serp_LIG_BR2_back1_Jun12_Bv4v5|0.0%	2.5926e-05	0	0	0	4.20846e-05	0	0	0	4.3501e-05	0.000111548	Bacteria;Proteobacteria;Gammaproteobacteria;Enterobacteriales;Enterobacteriaceae;Enterobacter;unidentified_marine_bacterioplankton;unidentified_marine_bacterioplankton_unclassified	JQ188691	0
201151058|DCO_BRZ_Bv4v5|Serp_LIG_BR2_back1_Jun12_Bv4v5|4.0%	2.5926e-05	0	0	0	7.0141e-05	2.53126e-05	0	0	9.78772e-05	0	Bacteria;Bacteroidetes;Sphingobacteriia;Sphingobacteriales;Sphingobacteriales_unclassified;Sphingobacteriales_unclassified;Sphingobacteriales_unclassified;Sphingobacteriales_unclassified	EU133696	0.0377358
201152004|DCO_BRZ_Bv4v5|Serp_LIG_BR2_back1_Jun12_Bv4v5|2.9%	2.5926e-05	0	0.000218403	0	0	0	0	0	1.08752e-05	6.19709e-05	Bacteria;Proteobacteria;Gammaproteobacteria;Legionellales;Legionellaceae;Legionella;uncultured_bacterium;uncultured_bacterium_unclassified	JX105622	0.0266667
201152825|DCO_BRZ_Bv4v5|Serp_LIG_BR2_back1_Jun12_Bv4v5|0.3%	2.5926e-05	7.68566e-05	0	0	7.0141e-05	8.85941e-05	0	0	0	0	Bacteria;Proteobacteria;Betaproteobacteria;Burkholderiales;Comamonadaceae;Comamonadaceae_unclassified;Comamonadaceae_unclassified;Comamonadaceae_unclassified	DQ521517	0.00268097
201392890|DCO_BRZ_Bv4v5|Serp_LIG_GOR1_11_65_Oct11_A2_Bv4v5|8.0%	2.5926e-05	0	0	6.64187e-05	0	0	6.77241e-05	9.30293e-05	0	0	Bacteria;Proteobacteria;Gammaproteobacteria;Methylococcales;Methylococcaceae;Methyloglobulus;uncultured_bacterium;uncultured_bacterium_unclassified	JX298432	0.0346667
201392922|DCO_BRZ_Bv4v5|Serp_LIG_GOR1_11_65_Oct11_A2_Bv4v5|3.5%	2.5926e-05	0	0	0	0	0	4.06344e-05	8.37264e-05	0	4.95767e-05	Bacteria;Candidate_division_OD1;uncultured_bacterium;uncultured_bacterium_unclassified;uncultured_bacterium_unclassified;uncultured_bacterium_unclassified;uncultured_bacterium_unclassified;uncultured_bacterium_unclassified	FJ792449	0.0345745
201398981|DCO_BRZ_Bv4v5|Serp_LIG_GOR1_11_65_Oct11_A2_Bv4v5|4.5%	2.5926e-05	0	0	6.64187e-05	0	0	4.06344e-05	0.000111635	0	0	Bacteria;Proteobacteria;Alphaproteobacteria;Rhodospirillales;Acetobacteraceae;Roseomonas;uncultured_bacterium;uncultured_bacterium_unclassified	JQ608332	0.0347594
203495190|DCO_BRZ_Bv4v5|Serp_LIG_Gor_upA_Jul12_Bv4v5|0.3%	2.5926e-05	0	0	0	0.000126254	8.85941e-05	0	0	0	0	Bacteria;Bacteroidetes;Flavobacteriia;Flavobacteriales;Flavobacteriaceae;Flavobacterium;Flavobacterium_unclassified;Flavobacterium_unclassified	EU057851	0.00542005
203495507|DCO_BRZ_Bv4v5|Serp_LIG_Gor_upA_Jul12_Bv4v5|7.5%	2.5926e-05	0	0	0	9.81974e-05	0.000113907	0	0	0	0	Bacteria;Cyanobacteria;Melainabacteria;Caenarcaniphilales;uncultured_cyanobacterium;uncultured_cyanobacterium_unclassified;uncultured_cyanobacterium_unclassified;uncultured_cyanobacterium_unclassified	HQ386627	0.064
203495710|DCO_BRZ_Bv4v5|Serp_LIG_Gor_upA_Jul12_Bv4v5|4.8%	2.5926e-05	0	0	0	0.000126254	6.32815e-05	0	0	0	2.47884e-05	Bacteria;Proteobacteria;Deltaproteobacteria;Bdellovibrionales;Bdellovibrionaceae;OM27_clade;OM27_clade_unclassified;OM27_clade_unclassified	EU134480	0.048
203495832|DCO_BRZ_Bv4v5|Serp_LIG_Gor_upA_Jul12_Bv4v5|7.7%	2.5926e-05	0	0	0	8.41692e-05	0.000113907	0	0	0	1.23942e-05	Bacteria;Cyanobacteria;Melainabacteria;Caenarcaniphilales;uncultured_cyanobacterium;uncultured_cyanobacterium_unclassified;uncultured_cyanobacterium_unclassified;uncultured_cyanobacterium_unclassified	JX105663	0.0693333
203495938|DCO_BRZ_Bv4v5|Serp_LIG_Gor_upA_Jul12_Bv4v5|1.3%	2.5926e-05	0	0	0	9.81974e-05	0.000113907	0	0	0	0	Bacteria;Proteobacteria;Betaproteobacteria;Rhodocyclales;Rhodocyclaceae;Rhodocyclaceae_unclassified;Rhodocyclaceae_unclassified;Rhodocyclaceae_unclassified	FJ516802	0.0133333
203495996|DCO_BRZ_Bv4v5|Serp_LIG_Gor_upA_Jul12_Bv4v5|2.4%	2.5926e-05	0	0	0	9.81974e-05	0.000113907	0	0	0	0	Bacteria;Proteobacteria;Alphaproteobacteria;Sphingomonadales;Sphingomonadaceae;Sandarakinorhabdus;Sandarakinorhabdus_unclassified;Sandarakinorhabdus_unclassified	KF512518	0.0240642
203496418|DCO_BRZ_Bv4v5|Serp_LIG_Gor_upA_Jul12_Bv4v5|2.7%	2.5926e-05	0	0	0	7.0141e-05	0.000139219	0	0	0	0	Bacteria;Cyanobacteria;Cyanobacteria;SubsectionIII;FamilyI;Chamaesiphon;uncultured_bacterium;uncultured_bacterium_unclassified	FJ849078	0.008
203497273|DCO_BRZ_Bv4v5|Serp_LIG_Gor_upA_Jul12_Bv4v5|3.5%	2.5926e-05	0	0	0	7.0141e-05	0.000139219	0	0	0	0	Bacteria;Planctomycetes;Planctomycetacia;Planctomycetales;Planctomycetaceae;Gemmata;Gemmata_unclassified;Gemmata_unclassified	DQ532212	0.0347594
203517995|DCO_BRZ_Bv4v5|Serp_LIG_Gor_upA_Jul12_Bv4v5|4.8%	2.5926e-05	0	0	0	4.20846e-05	0	0	0	0	0.000161124	Bacteria;Planctomycetes;Planctomycetacia;Planctomycetales;Planctomycetaceae;Planctomycetaceae_uncultured;Planctomycetaceae_unclassified;Planctomycetaceae_unclassified	KF827036	0.0265252
203521911|DCO_BRZ_Bv4v5|Serp_LIG_Gor_upA_Jul12_Bv4v5|0.8%	2.5926e-05	0	0	0	5.61128e-05	0.000151876	0	0	0	0	Bacteria;Verrucomicrobia;OPB35_soil_group;OPB35_soil_group_unclassified;OPB35_soil_group_unclassified;OPB35_soil_group_unclassified;OPB35_soil_group_unclassified;OPB35_soil_group_unclassified	GQ340144	0.008
204275751|DCO_BRZ_Bv4v5|Serp_LIG_GOR1_11_65_Oct11_A2_Bv4v5|6.7%	2.5926e-05	0	0	0.000132837	0	0	4.06344e-05	0.000102332	0	0	Bacteria;Proteobacteria;Gammaproteobacteria;Methylococcales;Methylococcaceae;Methyloglobulus;Methyloglobulus_unclassified;Methyloglobulus_unclassified	JX298432	0.0611702
205068902|DCO_BRZ_Bv4v5|Serp_LIG_BR2_back1_Jun12_Bv4v5|3.5%	2.5926e-05	0.000134499	0.000109201	0	0	5.06252e-05	0	0	0	0	Bacteria;NPL-UPA2;uncultured_Omnitrophica_bacterium;uncultured_Omnitrophica_bacterium_unclassified;uncultured_Omnitrophica_bacterium_unclassified;uncultured_Omnitrophica_bacterium_unclassified;uncultured_Omnitrophica_bacterium_unclassified;uncultured_Omnitrophica_bacterium_unclassified	JF215495	0.0266667
205072039|DCO_BRZ_Bv4v5|Serp_LIG_BR2_back1_Jun12_Bv4v5|0.3%	2.5926e-05	0.000115285	0.000218403	0	0	0	0	0	0	0	Bacteria;Bacteroidetes;Flavobacteriia;Flavobacteriales;Flavobacteriaceae;Flavobacterium;Flavobacterium_unclassified;Flavobacterium_unclassified	GQ022362	0
205097780|DCO_BRZ_Bv4v5|Serp_LIG_BR2_back1_Jun12_Bv4v5|0.0%	2.5926e-05	3.84283e-05	0	0	9.81974e-05	2.53126e-05	0	0	1.08752e-05	4.95767e-05	Bacteria;Planctomycetes;Planctomycetacia;Planctomycetales;Planctomycetaceae;Blastopirellula;uncultured_planctomycete;uncultured_planctomycete_unclassified	AJ616293	0
205112119|DCO_BRZ_Bv4v5|Serp_LIG_BR2_back1_Jun12_Bv4v5|0.3%	2.5926e-05	3.84283e-05	8.7361e-05	0	9.81974e-05	0	0	0	3.26257e-05	0	Bacteria;Acidobacteria;Acidobacteria;Subgroup_6;Subgroup_6_unclassified;Subgroup_6_unclassified;Subgroup_6_unclassified;Subgroup_6_unclassified	FJ004776	0.00266667
310219435|DCO_BRZ_Bv4v5|Serp_Lig_GORupB_2013|3.8%|6	2.5926e-05	0	0	0	0	0	0	0	0	0.000198307	Bacteria;Proteobacteria;Betaproteobacteria;Burkholderiales;Burkholderiales_unclassified;Burkholderiales_unclassified;Burkholderiales_unclassified;Burkholderiales_unclassified	AJ575688	0.0214477
310608782|DCO_BRZ_Bv4v5|Serp_Lig_GORupA_2013|6.1%|7	2.5926e-05	0	0	0	0	0	0	0	0.000141378	3.71826e-05	Bacteria;Proteobacteria;Alphaproteobacteria;Sphingomonadales;Sphingomonadaceae;Sphingomonadaceae_unclassified;Sphingomonadaceae_unclassified;Sphingomonadaceae_unclassified	DQ395659	0.0526316
310608798|DCO_BRZ_Bv4v5|Serp_Lig_GORupA_2013|0.5%|7	2.5926e-05	0	0	0	0	0	0	0	0.000174004	0	Bacteria;Proteobacteria;Betaproteobacteria;Burkholderiales;Comamonadaceae;Limnohabitans;Limnohabitans_unclassified;Limnohabitans_unclassified	HF968544	0.00268097
310608945|DCO_BRZ_Bv4v5|Serp_Lig_GORupA_2013|8.0%|7	2.5926e-05	0	0	0	0	0	0	0	0.000130503	4.95767e-05	Bacteria;Proteobacteria;Betaproteobacteria;Burkholderiales;Comamonadaceae;Comamonadaceae_unclassified;Comamonadaceae_unclassified;Comamonadaceae_unclassified	JF265828	0.0689655
310609152|DCO_BRZ_Bv4v5|Serp_Lig_GORupA_2013|1.3%|6	2.5926e-05	0	0	0	0	0	0	0	0.000130503	4.95767e-05	Bacteria;Proteobacteria;Betaproteobacteria;Burkholderiales;Comamonadaceae;Comamonadaceae_unclassified;Comamonadaceae_unclassified;Comamonadaceae_unclassified	EU801430	0.0134048
310609311|DCO_BRZ_Bv4v5|Serp_Lig_GORupA_2013|0.8%|5	2.5926e-05	0	0	0	0	0	0	0	0.000119628	6.19709e-05	Bacteria;Proteobacteria;Betaproteobacteria;Burkholderiales;Comamonadaceae;Limnohabitans;uncultured_Limnohabitans_sp.;uncultured_Limnohabitans_sp._unclassified	EU800825	0.0080429
310609323|DCO_BRZ_Bv4v5|Serp_Lig_GORupA_2013|6.7%|5	2.5926e-05	0	0	0	0	2.53126e-05	0	0	6.52514e-05	9.91535e-05	Bacteria;Proteobacteria;Alphaproteobacteria;Sphingomonadales;SWB04;uncultured_bacterium;uncultured_bacterium_unclassified;uncultured_bacterium_unclassified	HM128704	0.0431267
310609381|DCO_BRZ_Bv4v5|Serp_Lig_GORupA_2013|1.1%|5	2.5926e-05	0	0	0	0	0	0	0	0.000174004	0	Bacteria;Proteobacteria;Betaproteobacteria;Burkholderiales;Comamonadaceae;Comamonadaceae_unclassified;Comamonadaceae_unclassified;Comamonadaceae_unclassified	KF384240	0.0080429
310609948|DCO_BRZ_Bv4v5|Serp_Lig_GORupA_2013|7.8%|4	2.5926e-05	0	0	0	2.80564e-05	2.53126e-05	0	0	5.43762e-05	8.67593e-05	Bacteria;Proteobacteria;Alphaproteobacteria;Rickettsiales;Rickettsiales_Incertae_Sedis;Candidatus_Captivus;Candidatus_Captivus_unclassified;Candidatus_Captivus_unclassified	KF836320	0.0616622
310610032|DCO_BRZ_Bv4v5|Serp_Lig_GORupA_2013|2.7%|4	2.5926e-05	0	0	0	0	1.26563e-05	0	0	4.3501e-05	0.000136336	Bacteria;Proteobacteria;Betaproteobacteria;Neisseriales;Neisseriaceae;Neisseriaceae_uncultured;uncultured_beta_proteobacterium;uncultured_beta_proteobacterium_unclassified	JQ923568	0.0163488
310610546|DCO_BRZ_Bv4v5|Serp_Lig_GORupA_2013|3.2%|3	2.5926e-05	0	0	0	1.40282e-05	1.26563e-05	0	0	6.52514e-05	9.91535e-05	Bacteria;Proteobacteria;Gammaproteobacteria;NKB5;uncultured_soil_bacterium;uncultured_soil_bacterium_unclassified;uncultured_soil_bacterium_unclassified;uncultured_soil_bacterium_unclassified	LN563439	0.0159151
310610730|DCO_BRZ_Bv4v5|Serp_Lig_GORupA_2013|6.4%|3	2.5926e-05	0	0	0	0	2.53126e-05	0	0	5.43762e-05	0.000111548	Bacteria;Proteobacteria;TA18;TA18_unclassified;TA18_unclassified;TA18_unclassified;TA18_unclassified;TA18_unclassified	KJ192012	0.00802139
310610760|DCO_BRZ_Bv4v5|Serp_Lig_GORupA_2013|0.5%|3	2.5926e-05	0	0	0	0	2.53126e-05	0	0	7.61267e-05	8.67593e-05	Bacteria;Proteobacteria;Betaproteobacteria;Burkholderiales;Comamonadaceae;Limnohabitans;Limnohabitans_unclassified;Limnohabitans_unclassified	HM128823	0.00536193
310610984|DCO_BRZ_Bv4v5|Serp_Lig_GORupA_2013|0.5%|3	2.5926e-05	0	0	0	0	0	0	0	7.61267e-05	0.000111548	Bacteria;Actinobacteria;Actinobacteria;Micrococcales;Microbacteriaceae;Candidatus_Aquiluna;uncultured_bacterium;uncultured_bacterium_unclassified	EU703274	0.00531915
310611186|DCO_BRZ_Bv4v5|Serp_Lig_GORupA_2013|13.6%|2	2.5926e-05	0	0	0	5.61128e-05	7.59378e-05	0	0	2.17505e-05	4.95767e-05	Bacteria;Chloroflexi;Anaerolineae;Anaerolineales;Anaerolineaceae;Anaerolineaceae_uncultured;Anaerolineaceae_unclassified;Anaerolineaceae_unclassified	EU134202	0.138667
310611255|DCO_BRZ_Bv4v5|Serp_Lig_GORupA_2013|0.0%|2	2.5926e-05	0	0	0	0	0	0	0	3.26257e-05	0.000161124	Bacteria;Proteobacteria;Alphaproteobacteria;Rhodobacterales;Rhodobacteraceae;Rhodobacter;Rhodobacter_unclassified;Rhodobacter_unclassified	HM129032	0
310611621|DCO_BRZ_Bv4v5|Serp_Lig_GORupA_2013|7.2%|2	2.5926e-05	0	0	0	4.20846e-05	3.79689e-05	0	0	3.26257e-05	8.67593e-05	Bacteria;Proteobacteria;Alphaproteobacteria;DB1-14;DB1-14_unclassified;DB1-14_unclassified;DB1-14_unclassified;DB1-14_unclassified	EU809410	0.0723861
310611724|DCO_BRZ_Bv4v5|Serp_Lig_GORupA_2013|0.5%|2	2.5926e-05	0	0	0	0	0	0	0	9.78772e-05	8.67593e-05	Bacteria;Proteobacteria;Betaproteobacteria;Burkholderiales;Burkholderiaceae;Polynucleobacter;uncultured_bacterium;uncultured_bacterium_unclassified	AY145606	0.00536193
310612032|DCO_BRZ_Bv4v5|Serp_Lig_GORupA_2013|0.5%|2	2.5926e-05	0	0	0	0	0	0	0	4.3501e-05	0.00014873	Bacteria;Proteobacteria;Betaproteobacteria;Burkholderiales;Burkholderiaceae;Polynucleobacter;Polynucleobacter_cosmopolitanus;Polynucleobacter_cosmopolitanus_unclassified	AJ550658	0.00536193
310612051|DCO_BRZ_Bv4v5|Serp_Lig_GORupA_2013|5.7%|2	2.5926e-05	0	0	0	7.0141e-05	5.06252e-05	0	0	3.26257e-05	4.95767e-05	Bacteria;Bacteroidetes;Bacteroidia;Bacteroidales;Rikenellaceae;Rikenella;uncultured_Rikenellaceae_bacterium;uncultured_Rikenellaceae_bacterium_unclassified	HG934468	0.0566038
310612112|DCO_BRZ_Bv4v5|Serp_Lig_GORupA_2013|4.6%|2	2.5926e-05	0	0	0	9.81974e-05	5.06252e-05	0	0	3.26257e-05	2.47884e-05	Bacteria;Proteobacteria;Alphaproteobacteria;Sphingomonadales;SWB04;uncultured_bacterium;uncultured_bacterium_unclassified;uncultured_bacterium_unclassified	HM128704	0.0161725
310612827|DCO_BRZ_Bv4v5|Serp_Lig_GORupA_2013|0.5%|2	2.5926e-05	0	0	0	1.40282e-05	0	0	0	4.3501e-05	0.000136336	Bacteria;Proteobacteria;Betaproteobacteria;Burkholderiales;Comamonadaceae;Comamonadaceae_unclassified;Comamonadaceae_unclassified;Comamonadaceae_unclassified	KF556688	0.00536193
310613277|DCO_BRZ_Bv4v5|Serp_Lig_GORupA_2013|0.3%|2	2.5926e-05	0	0	0	0	5.06252e-05	0	0	5.43762e-05	8.67593e-05	Bacteria;Bacteroidetes;Flavobacteriia;Flavobacteriales;Flavobacteriaceae;Flavobacterium;Flavobacterium_unclassified;Flavobacterium_unclassified	HQ000015	0.00542005
310614563|DCO_BRZ_Bv4v5|Serp_Lig_GORupA_2013|2.2%|1	2.5926e-05	0	0	0	7.0141e-05	0.000126563	0	0	1.08752e-05	0	Bacteria;Bacteroidetes;Flavobacteriia;Flavobacteriales;Flavobacteriaceae;Flavobacterium;Flavobacterium_unclassified;Flavobacterium_unclassified	HM266863	0.0162602
310626144|DCO_BRZ_Bv4v5|Serp_Lig_GORupA_2013|12.9%|1	2.5926e-05	0	0	0	0.000182367	2.53126e-05	0	0	1.08752e-05	0	Bacteria;Bacteroidetes;Bacteroidetes_unclassified;Bacteroidetes_unclassified;Bacteroidetes_unclassified;Bacteroidetes_unclassified;Bacteroidetes_unclassified;Bacteroidetes_unclassified	FJ825566	0.118598
310631642|DCO_BRZ_Bv4v5|Serp_Lig_GORupA_2013|2.2%|1	2.5926e-05	0	0	0	4.20846e-05	1.26563e-05	0	0	0	0.00014873	Bacteria;Proteobacteria;Betaproteobacteria;Neisseriales;Neisseriaceae;Neisseriaceae_uncultured;Neisseriaceae_unclassified;Neisseriaceae_unclassified	JQ923568	0.0108992
310638106|DCO_BRZ_Bv4v5|Serp_Lig_GORupA_2013|5.3%|1	2.5926e-05	0	0	0	0	0	0	0	0	0.000198307	Bacteria;Proteobacteria;Betaproteobacteria;Betaproteobacteria_unclassified;Betaproteobacteria_unclassified;Betaproteobacteria_unclassified;Betaproteobacteria_unclassified;Betaproteobacteria_unclassified	EF018601	0.0534759
310643442|DCO_BRZ_Bv4v5|Serp_Lig_GORupA_2013|0.0%|1	2.5926e-05	0	0	0	5.61128e-05	0.00010125	0	0	1.08752e-05	3.71826e-05	Bacteria;Firmicutes;Clostridia;Clostridiales;Family_XII;Fusibacter;Fusibacter_unclassified;Fusibacter_unclassified	AB552909	0
310648430|DCO_BRZ_Bv4v5|Serp_Lig_GORupA_2013|0.8%|1	2.5926e-05	0	0	0	0.000196395	0	0	0	0	2.47884e-05	Bacteria;Proteobacteria;Betaproteobacteria;Burkholderiales;Comamonadaceae;Comamonadaceae_unclassified;Comamonadaceae_unclassified;Comamonadaceae_unclassified	JF429288	0.00536193
313018123|DCO_BRZ_Bv4v5|Serp_Lig_GOR1CDEF_2013|0.5%|7	2.5926e-05	0	0	0	0	0	0	0.000148847	0	0	Bacteria;Firmicutes;Clostridia;Clostridiales;Clostridiaceae_4;Clostridiaceae_4_uncultured;uncultured_bacterium;uncultured_bacterium_unclassified	AM778012	0.00537634
313018223|DCO_BRZ_Bv4v5|Serp_Lig_GOR1CDEF_2013|1.9%|6	2.5926e-05	0	0	0	0	0	0	0.000148847	0	0	Bacteria;Bacteroidetes;Bacteroidia;Bacteroidales;ML635J-40_aquatic_group;uncultured_bacterium;uncultured_bacterium_unclassified;uncultured_bacterium_unclassified	AM778003	0.0188679
321254694|DCO_BRZ_Bv4v5|Serp_Lig_GOR1AB_2013|0.8%	2.5926e-05	0	0	0	1.40282e-05	0	6.77241e-05	9.30293e-05	0	0	Bacteria;Firmicutes;Clostridia;Thermoanaerobacterales;SRB2;uncultured_bacterium;uncultured_bacterium_unclassified;uncultured_bacterium_unclassified	AM778028	0.008
321269881|DCO_BRZ_Bv4v5|Serp_Lig_GOR1AB_2013|2.5%	2.5926e-05	0	0	0	0	0	4.06344e-05	0.000120938	0	0	Bacteria;RsaHF231;uncultured_bacterium;uncultured_bacterium_unclassified;uncultured_bacterium_unclassified;uncultured_bacterium_unclassified;uncultured_bacterium_unclassified;uncultured_bacterium_unclassified	LN569756	0.00819672
200678603|DCO_BRZ_Bv4v5|Serp_LIG_BR2_back2_Jun12_Bv4v5|0.8%	2.43056e-05	0	2.18403e-05	0	0	0	0	0	5.43762e-05	0.000111548	Bacteria;Bacteroidetes;Sphingobacteriia;Sphingobacteriales;Chitinophagaceae;Chitinophagaceae_uncultured;Chitinophagaceae_unclassified;Chitinophagaceae_unclassified	FR667261	0.00539084
201101164|DCO_BRZ_Bv4v5|Serp_LIG_BR2_back1_Jun12_Bv4v5|0.0%	2.43056e-05	0	0.000131042	0	7.0141e-05	0	0	0	4.3501e-05	0	Bacteria;Bacteroidetes;Sphingobacteriia;Sphingobacteriales;Chitinophagaceae;Sediminibacterium;Sediminibacterium_unclassified;Sediminibacterium_unclassified	KM105789	0
201106155|DCO_BRZ_Bv4v5|Serp_LIG_BR2_back1_Jun12_Bv4v5|0.0%	2.43056e-05	0	0.000240243	0	2.80564e-05	0	0	0	0	2.47884e-05	Bacteria;Proteobacteria;Betaproteobacteria;Burkholderiales;Oxalobacteraceae;Massilia;Massilia_timonae;Massilia_timonae_unclassified	JF144862	0
201110951|DCO_BRZ_Bv4v5|Serp_LIG_BR2_back1_Jun12_Bv4v5|0.0%	2.43056e-05	0	0	0	0	0	0	0	0	0.000185913	Bacteria;Bacteroidetes;Cytophagia;Cytophagales;Cytophagaceae;Leadbetterella;uncultured_bacterium;uncultured_bacterium_unclassified	JN232918	0
201116222|DCO_BRZ_Bv4v5|Serp_LIG_BR2_back1_Jun12_Bv4v5|4.5%	2.43056e-05	0	0.000327604	0	0	0	0	0	0	0	Bacteria;Fibrobacteres;Fibrobacteria;Fibrobacterales;Fibrobacteraceae;possible_genus_04;uncultured_bacterium;uncultured_bacterium_unclassified	GU983350	0.0106383
201116232|DCO_BRZ_Bv4v5|Serp_LIG_BR2_back1_Jun12_Bv4v5|7.2%	2.43056e-05	0	0.000131042	0	1.40282e-05	0.00010125	0	0	0	0	Bacteria;Candidate_division_OP3;uncultured_beta_proteobacterium;uncultured_beta_proteobacterium_unclassified;uncultured_beta_proteobacterium_unclassified;uncultured_beta_proteobacterium_unclassified;uncultured_beta_proteobacterium_unclassified;uncultured_beta_proteobacterium_unclassified	EF018499	0.072
201120440|DCO_BRZ_Bv4v5|Serp_LIG_BR2_back1_Jun12_Bv4v5|0.3%	2.43056e-05	0	0	0	0.000112226	6.32815e-05	0	0	2.17505e-05	0	Bacteria;Proteobacteria;Alphaproteobacteria;Rhodospirillales;Rhodospirillales_Incertae_Sedis;Reyranella;Reyranella_unclassified;Reyranella_unclassified	JX260424	0
201125783|DCO_BRZ_Bv4v5|Serp_LIG_BR2_back1_Jun12_Bv4v5|8.5%	2.43056e-05	1.92141e-05	4.36805e-05	0	7.0141e-05	8.85941e-05	0	0	0	0	Bacteria;Planctomycetes;Phycisphaerae;Phycisphaerales;Phycisphaeraceae;SM1A02;SM1A02_unclassified;SM1A02_unclassified	HQ462490	0.0693333
201129300|DCO_BRZ_Bv4v5|Serp_LIG_BR2_back1_Jun12_Bv4v5|7.7%	2.43056e-05	0	0	0	0.000126254	6.32815e-05	0	0	1.08752e-05	0	Bacteria;Proteobacteria;Gammaproteobacteria;Gammaproteobacteria_unclassified;Gammaproteobacteria_unclassified;Gammaproteobacteria_unclassified;Gammaproteobacteria_unclassified;Gammaproteobacteria_unclassified	JN435618	0.088
201135926|DCO_BRZ_Bv4v5|Serp_LIG_BR2_back1_Jun12_Bv4v5|10.2%	2.43056e-05	1.92141e-05	0	0	8.41692e-05	0.00010125	0	0	0	0	Bacteria;Bacteroidetes;Sphingobacteriia;Sphingobacteriales;Saprospiraceae;Saprospiraceae_uncultured;Saprospiraceae_unclassified;Saprospiraceae_unclassified	KC358522	0.0889488
201136188|DCO_BRZ_Bv4v5|Serp_LIG_BR2_back1_Jun12_Bv4v5|0.0%	2.43056e-05	1.92141e-05	0	0	4.20846e-05	0.000139219	0	0	0	0	Bacteria;Planctomycetes;Planctomycetacia;Planctomycetales;Planctomycetaceae;Planctomyces;uncultured_gamma_proteobacterium;uncultured_gamma_proteobacterium_unclassified	BX294757	0.00268817
201141484|DCO_BRZ_Bv4v5|Serp_LIG_BR2_back1_Jun12_Bv4v5|0.3%	2.43056e-05	1.92141e-05	0.000152882	0	7.0141e-05	2.53126e-05	0	0	0	0	Bacteria;Proteobacteria;Betaproteobacteria;Burkholderiales;Comamonadaceae;Comamonadaceae_unclassified;Comamonadaceae_unclassified;Comamonadaceae_unclassified	AB114618	0.00268097
201142676|DCO_BRZ_Bv4v5|Serp_LIG_BR2_back1_Jun12_Bv4v5|6.4%	2.43056e-05	0	0	0	0	2.53126e-05	0	0	8.70019e-05	6.19709e-05	Bacteria;Proteobacteria;Deltaproteobacteria;Myxococcales;Myxococcales_uncultured;Myxococcales_unclassified;Myxococcales_unclassified;Myxococcales_unclassified	KF616621	0.0611702
201143197|DCO_BRZ_Bv4v5|Serp_LIG_BR2_back1_Jun12_Bv4v5|3.0%	2.43056e-05	0	2.18403e-05	0	7.0141e-05	0	0	0	8.70019e-05	1.23942e-05	Bacteria;Bacteroidetes;Flavobacteriia;Flavobacteriales;Flavobacteriaceae;Flavobacterium;Flavobacterium_unclassified;Flavobacterium_unclassified	KF911283	0.0296496
201145987|DCO_BRZ_Bv4v5|Serp_LIG_BR2_back1_Jun12_Bv4v5|5.4%	2.43056e-05	3.84283e-05	2.18403e-05	0	8.41692e-05	5.06252e-05	0	0	2.17505e-05	0	Bacteria;Proteobacteria;Betaproteobacteria;Burkholderiales;Burkholderiaceae;Chitinimonas;Chitinimonas_unclassified;Chitinimonas_unclassified	KC357994	0.0482574
201150727|DCO_BRZ_Bv4v5|Serp_LIG_BR2_back1_Jun12_Bv4v5|0.0%	2.43056e-05	0	0	0	0	0.000189845	0	0	0	0	Bacteria;Verrucomicrobia;OPB35_soil_group;OPB35_soil_group_unclassified;OPB35_soil_group_unclassified;OPB35_soil_group_unclassified;OPB35_soil_group_unclassified;OPB35_soil_group_unclassified	FM200890	0
201154076|DCO_BRZ_Bv4v5|Serp_LIG_BR2_back1_Jun12_Bv4v5|2.9%	2.43056e-05	5.76424e-05	2.18403e-05	0	5.61128e-05	5.06252e-05	0	0	1.08752e-05	2.47884e-05	Bacteria;Proteobacteria;Gammaproteobacteria;Legionellales;Legionellaceae;Legionella;Legionella_unclassified;Legionella_unclassified	JF681425	0.0213333
201154348|DCO_BRZ_Bv4v5|Serp_LIG_BR2_back1_Jun12_Bv4v5|0.0%	2.43056e-05	0.000192141	0.000109201	0	0	0	0	0	0	0	Bacteria;Proteobacteria;Betaproteobacteria;Neisseriales;Neisseriaceae;Deefgea;uncultured_bacterium;uncultured_bacterium_unclassified	AM397080	0
201154720|DCO_BRZ_Bv4v5|Serp_LIG_BR2_back1_Jun12_Bv4v5|4.5%	2.43056e-05	1.92141e-05	4.36805e-05	0	7.0141e-05	8.85941e-05	0	0	0	0	Bacteria;Cyanobacteria;Melainabacteria;Obscuribacterales;uncultured_Gloeobacter_sp.;uncultured_Gloeobacter_sp._unclassified;uncultured_Gloeobacter_sp._unclassified;uncultured_Gloeobacter_sp._unclassified	JQ794637	0.00533333
201404603|DCO_BRZ_Bv4v5|Serp_LIG_GOR1_11_65_Oct11_A2_Bv4v5|9.1%	2.43056e-05	0	0	6.64187e-05	0	0	4.06344e-05	0.000102332	0	0	Bacteria;Proteobacteria;Betaproteobacteria;Burkholderiales;Comamonadaceae;Comamonadaceae_unclassified;Comamonadaceae_unclassified;Comamonadaceae_unclassified	LN571957	0.104
203495058|DCO_BRZ_Bv4v5|Serp_LIG_Gor_upA_Jul12_Bv4v5|5.6%	2.43056e-05	0	0	0	0.000126254	6.32815e-05	0	0	0	1.23942e-05	Bacteria;Proteobacteria;Gammaproteobacteria;Legionellales;Legionellaceae;Legionella;Legionella_unclassified;Legionella_unclassified	AY328763	0.056
203495078|DCO_BRZ_Bv4v5|Serp_LIG_Gor_upA_Jul12_Bv4v5|4.3%	2.43056e-05	0	0	0	0.000140282	6.32815e-05	0	0	0	0	Bacteria;Proteobacteria;Deltaproteobacteria;Myxococcales;0319-6G20;0319-6G20_unclassified;0319-6G20_unclassified;0319-6G20_unclassified	HG529118	0.0293333
203495223|DCO_BRZ_Bv4v5|Serp_LIG_Gor_upA_Jul12_Bv4v5|9.6%	2.43056e-05	0	0	0	0.000112226	8.85941e-05	0	0	0	0	Bacteria;Proteobacteria;Deltaproteobacteria;Myxococcales;Myxococcales_unclassified;Myxococcales_unclassified;Myxococcales_unclassified;Myxococcales_unclassified	JN367230	0.0848806
203495524|DCO_BRZ_Bv4v5|Serp_LIG_Gor_upA_Jul12_Bv4v5|7.7%	2.43056e-05	0	0	0	0.000112226	8.85941e-05	0	0	0	0	Bacteria;Proteobacteria;Deltaproteobacteria;Myxococcales;0319-6G20;0319-6G20_unclassified;0319-6G20_unclassified;0319-6G20_unclassified	KF246685	0.0746667
203495581|DCO_BRZ_Bv4v5|Serp_LIG_Gor_upA_Jul12_Bv4v5|0.5%	2.43056e-05	0	0	0	0.000112226	8.85941e-05	0	0	0	0	Bacteria;Bacteroidetes;Flavobacteriia;Flavobacteriales;Flavobacteriaceae;Flavobacterium;Flavobacterium_unclassified;Flavobacterium_unclassified	KF424305	0.00542005
203495651|DCO_BRZ_Bv4v5|Serp_LIG_Gor_upA_Jul12_Bv4v5|100.0%	2.43056e-05	0	0	0	0.000126254	6.32815e-05	0	0	0	1.23942e-05	Bacteria;Bacteria_unclassified;Bacteria_unclassified;Bacteria_unclassified;Bacteria_unclassified;Bacteria_unclassified;Bacteria_unclassified;Bacteria_unclassified	KC668624	0.413223
203495664|DCO_BRZ_Bv4v5|Serp_LIG_Gor_upA_Jul12_Bv4v5|6.1%	2.43056e-05	0	0	0	0.000182367	0	0	0	0	2.47884e-05	Bacteria;Cyanobacteria;Melainabacteria;Caenarcaniphilales;uncultured_bacterium;uncultured_bacterium_unclassified;uncultured_bacterium_unclassified;uncultured_bacterium_unclassified	HQ114061	0.032
203495733|DCO_BRZ_Bv4v5|Serp_LIG_Gor_upA_Jul12_Bv4v5|14.3%	2.43056e-05	0	0	0	8.41692e-05	0.000113907	0	0	0	0	Bacteria;Bacteroidetes;Sphingobacteriia;Sphingobacteriales;Saprospiraceae;Saprospiraceae_unclassified;Saprospiraceae_unclassified;Saprospiraceae_unclassified	JQ580208	0.134771
203495795|DCO_BRZ_Bv4v5|Serp_LIG_Gor_upA_Jul12_Bv4v5|0.5%	2.43056e-05	0	0	0	0.000112226	7.59378e-05	0	0	0	1.23942e-05	Bacteria;Proteobacteria;Betaproteobacteria;TRA3-20;TRA3-20_unclassified;TRA3-20_unclassified;TRA3-20_unclassified;TRA3-20_unclassified	AB294324	0.00536193
203496135|DCO_BRZ_Bv4v5|Serp_LIG_Gor_upA_Jul12_Bv4v5|5.6%	2.43056e-05	0	0	0	8.41692e-05	0.000113907	0	0	0	0	Bacteria;Verrucomicrobia;Spartobacteria;Chthoniobacterales;Chthoniobacteraceae;Chthoniobacter;Chthoniobacter_unclassified;Chthoniobacter_unclassified	KJ128016	0.032
203496174|DCO_BRZ_Bv4v5|Serp_LIG_Gor_upA_Jul12_Bv4v5|8.4%	2.43056e-05	0	0	0	5.61128e-05	0.000139219	0	0	0	0	Bacteria;Bacteroidetes;Cytophagia;Cytophagales;Cytophagaceae;Cytophaga;Cytophaga_unclassified;Cytophaga_unclassified	HQ324882	0.0833333
203503083|DCO_BRZ_Bv4v5|Serp_LIG_Gor_upA_Jul12_Bv4v5|6.4%	2.43056e-05	0	0	0	1.40282e-05	0.000177188	0	0	0	0	Bacteria;Proteobacteria;Gammaproteobacteria;Methylococcales;Methylococcaceae;Methyloglobulus;uncultured_bacterium;uncultured_bacterium_unclassified	HG529091	0.016
204274527|DCO_BRZ_Bv4v5|Serp_LIG_GOR1_11_65_Oct11_A2_Bv4v5|6.4%	2.43056e-05	0	0	6.64187e-05	0	0	0	0.000130241	0	0	Bacteria;Proteobacteria;Alphaproteobacteria;Sphingomonadales;Sphingomonadales_unclassified;Sphingomonadales_unclassified;Sphingomonadales_unclassified;Sphingomonadales_unclassified	HQ118978	0.0588235
205086267|DCO_BRZ_Bv4v5|Serp_LIG_BR2_back1_Jun12_Bv4v5|0.8%	2.43056e-05	3.84283e-05	2.18403e-05	0	9.81974e-05	6.32815e-05	0	0	0	0	Bacteria;Proteobacteria;Gammaproteobacteria;Oceanospirillales;Oceanospirillaceae;Pseudospirillum;Pseudospirillum_unclassified;Pseudospirillum_unclassified	JN869099	0
310219781|DCO_BRZ_Bv4v5|Serp_Lig_GORupB_2013|6.1%|5	2.43056e-05	0	0	0	0	7.59378e-05	0	0	0	0.000111548	Bacteria;Proteobacteria;TA18;TA18_unclassified;TA18_unclassified;TA18_unclassified;TA18_unclassified;TA18_unclassified	LN571582	0.0533333
310608667|DCO_BRZ_Bv4v5|Serp_Lig_GORupA_2013|9.6%|8	2.43056e-05	0	0	0	1.40282e-05	0	0	0	0.000119628	3.71826e-05	Bacteria;Proteobacteria;Gammaproteobacteria;Gammaproteobacteria_unclassified;Gammaproteobacteria_unclassified;Gammaproteobacteria_unclassified;Gammaproteobacteria_unclassified;Gammaproteobacteria_unclassified	HQ121178	0.0693333
310608671|DCO_BRZ_Bv4v5|Serp_Lig_GORupA_2013|4.6%|8	2.43056e-05	0	0	0	0	0	0	0	0.000130503	3.71826e-05	Bacteria;Proteobacteria;Betaproteobacteria;Burkholderiales;Burkholderiales_unclassified;Burkholderiales_unclassified;Burkholderiales_unclassified;Burkholderiales_unclassified	EU802152	0.0294906
310608808|DCO_BRZ_Bv4v5|Serp_Lig_GORupA_2013|6.6%|7	2.43056e-05	0	0	0	0	1.26563e-05	0	0	8.70019e-05	7.43651e-05	Bacteria;BD1-5;uncultured_bacterium_GKS2-30;uncultured_bacterium_GKS2-30_unclassified;uncultured_bacterium_GKS2-30_unclassified;uncultured_bacterium_GKS2-30_unclassified;uncultured_bacterium_GKS2-30_unclassified;uncultured_bacterium_GKS2-30_unclassified	KC358495	0.0557029
310609033|DCO_BRZ_Bv4v5|Serp_Lig_GORupA_2013|0.5%|6	2.43056e-05	0	0	0	0	0	0	0	0.000141378	2.47884e-05	Bacteria;Actinobacteria;Actinobacteria;Frankiales;Sporichthyaceae;Sporichthyaceae_unclassified;Sporichthyaceae_unclassified;Sporichthyaceae_unclassified	HM129941	0.00533333
310609069|DCO_BRZ_Bv4v5|Serp_Lig_GORupA_2013|2.9%|6	2.43056e-05	0	0	0	0	3.79689e-05	0	0	8.70019e-05	4.95767e-05	Bacteria;Planctomycetes;Planctomycetacia;Planctomycetales;Planctomycetaceae;Planctomycetaceae_uncultured;Planctomycetaceae_unclassified;Planctomycetaceae_unclassified	KF826994	0.0107239
310609224|DCO_BRZ_Bv4v5|Serp_Lig_GORupA_2013|2.4%|5	2.43056e-05	0	0	0	5.61128e-05	0	0	0	8.70019e-05	3.71826e-05	Bacteria;Proteobacteria;Alphaproteobacteria;Rickettsiales;Rickettsiaceae;Rickettsia;Rickettsia_unclassified;Rickettsia_unclassified	EF520403	0.0346667
310609295|DCO_BRZ_Bv4v5|Serp_Lig_GORupA_2013|2.4%|5	2.43056e-05	0	0	0	0	0	0	0	7.61267e-05	9.91535e-05	Bacteria;Proteobacteria;Gammaproteobacteria;Legionellales;Legionellaceae;Legionella;uncultured_bacterium;uncultured_bacterium_unclassified	HM335360	0.0186667
310609379|DCO_BRZ_Bv4v5|Serp_Lig_GORupA_2013|2.9%|5	2.43056e-05	0	0	0	0	0	0	0	0.000108752	6.19709e-05	Bacteria;Bacteroidetes;Cytophagia;Cytophagales;Cytophagaceae;Pseudarcicella;Pseudarcicella_unclassified;Pseudarcicella_unclassified	HE585218	0.0215633
310609515|DCO_BRZ_Bv4v5|Serp_Lig_GORupA_2013|9.0%|5	2.43056e-05	0	0	0	0	0	0	0	0.000163129	0	Bacteria;Actinobacteria;Actinobacteria;Micrococcales;Microbacteriaceae;Microbacteriaceae_unclassified;Microbacteriaceae_unclassified;Microbacteriaceae_unclassified	HM127644	0.0875332
310609780|DCO_BRZ_Bv4v5|Serp_Lig_GORupA_2013|2.9%|4	2.43056e-05	0	0	0	0	0	0	0	6.52514e-05	0.000111548	Bacteria;Proteobacteria;Gammaproteobacteria;Legionellales;Legionellaceae;Legionellaceae_uncultured;Legionellaceae_unclassified;Legionellaceae_unclassified	HQ661220	0.0026738
310609944|DCO_BRZ_Bv4v5|Serp_Lig_GORupA_2013|8.8%|4	2.43056e-05	0	0	0	1.40282e-05	6.32815e-05	0	0	6.52514e-05	3.71826e-05	Bacteria;Proteobacteria;Gammaproteobacteria;Legionellales;Legionellaceae;Legionella;Legionella_unclassified;Legionella_unclassified	EU134724	0.088
310610146|DCO_BRZ_Bv4v5|Serp_Lig_GORupA_2013|3.5%|3	2.43056e-05	0	0	0	2.80564e-05	5.06252e-05	0	0	3.26257e-05	7.43651e-05	Bacteria;Proteobacteria;Alphaproteobacteria;Caulobacterales;Hyphomonadaceae;Hyphomonadaceae_uncultured;uncultured_alpha_proteobacterium;uncultured_alpha_proteobacterium_unclassified	JN003054	0
310610155|DCO_BRZ_Bv4v5|Serp_Lig_GORupA_2013|1.6%|3	2.43056e-05	0	0	0	0	0	0	0	3.26257e-05	0.00014873	Bacteria;Proteobacteria;Gammaproteobacteria;NKB5;Legionella-like_amoebal_pathogen_HT99;Legionella-like_amoebal_pathogen_HT99_unclassified;Legionella-like_amoebal_pathogen_HT99_unclassified;Legionella-like_amoebal_pathogen_HT99_unclassified	KJ782641	0.00533333
310610234|DCO_BRZ_Bv4v5|Serp_Lig_GORupA_2013|4.8%|3	2.43056e-05	0	0	0	0	1.26563e-05	0	0	5.43762e-05	0.000111548	Bacteria;Proteobacteria;Alphaproteobacteria;Rhizobiales;Rhizobiales_unclassified;Rhizobiales_unclassified;Rhizobiales_unclassified;Rhizobiales_unclassified	FR667390	0.0428954
310611072|DCO_BRZ_Bv4v5|Serp_Lig_GORupA_2013|0.5%|3	2.43056e-05	0	0	0	0	0	0	0	7.61267e-05	9.91535e-05	Bacteria;Proteobacteria;Betaproteobacteria;Burkholderiales;Burkholderiaceae;Polynucleobacter;Polynucleobacter_cosmopolitanus;Polynucleobacter_cosmopolitanus_unclassified	AB376642	0.00536193
310611141|DCO_BRZ_Bv4v5|Serp_Lig_GORupA_2013|1.6%|3	2.43056e-05	0	0	0	8.41692e-05	7.59378e-05	0	0	3.26257e-05	0	Bacteria;Proteobacteria;Alphaproteobacteria;Sphingomonadales;SWB04;uncultured_bacterium;uncultured_bacterium_unclassified;uncultured_bacterium_unclassified	AB294315	0.0161725
310611813|DCO_BRZ_Bv4v5|Serp_Lig_GORupA_2013|0.3%|2	2.43056e-05	0	0	0	4.20846e-05	6.32815e-05	0	0	4.3501e-05	3.71826e-05	Bacteria;Proteobacteria;Betaproteobacteria;Burkholderiales;Comamonadaceae;Comamonadaceae_unclassified;Comamonadaceae_unclassified;Comamonadaceae_unclassified	JF915363	0.00268097
310612862|DCO_BRZ_Bv4v5|Serp_Lig_GORupA_2013|0.8%|2	2.43056e-05	0	0	0	5.61128e-05	8.85941e-05	0	0	4.3501e-05	0	Bacteria;Proteobacteria;Betaproteobacteria;Burkholderiales;Comamonadaceae;Comamonadaceae_unclassified;Comamonadaceae_unclassified;Comamonadaceae_unclassified	JX222778	0.0080429
310613437|DCO_BRZ_Bv4v5|Serp_Lig_GORupA_2013|9.6%|2	2.43056e-05	0	0	0	0	0	0	0	3.26257e-05	0.00014873	Bacteria;Chlamydiae;Chlamydiae;Chlamydiales;Chlamydiales_unclassified;Chlamydiales_unclassified;Chlamydiales_unclassified;Chlamydiales_unclassified	AF364568	0.096
310621377|DCO_BRZ_Bv4v5|Serp_Lig_GORupA_2013|8.4%|1	2.43056e-05	0	0	0	7.0141e-05	0.00010125	0	0	2.17505e-05	0	Bacteria;Proteobacteria;Alphaproteobacteria;Rickettsiales;SM2D12;uncultured_bacterium;uncultured_bacterium_unclassified;uncultured_bacterium_unclassified	JQ923751	0
310625144|DCO_BRZ_Bv4v5|Serp_Lig_GORupA_2013|2.7%|1	2.43056e-05	0	0	0	7.0141e-05	8.85941e-05	0	0	1.08752e-05	2.47884e-05	Bacteria;Proteobacteria;Alphaproteobacteria;Rhodospirillales;Rhodospirillaceae;Rhodospirillaceae_unclassified;Rhodospirillaceae_unclassified;Rhodospirillaceae_unclassified	JN697938	0.0240642
310625380|DCO_BRZ_Bv4v5|Serp_Lig_GORupA_2013|8.8%|1	2.43056e-05	0	0	0	5.61128e-05	0.000126563	0	0	1.08752e-05	0	Bacteria;TM6;uncultured_bacterium;uncultured_bacterium_unclassified;uncultured_bacterium_unclassified;uncultured_bacterium_unclassified;uncultured_bacterium_unclassified;uncultured_bacterium_unclassified	GQ347607	0.0875332
310630012|DCO_BRZ_Bv4v5|Serp_Lig_GORupA_2013|1.1%|1	2.43056e-05	0	0	0	0.000126254	5.06252e-05	0	0	0	2.47884e-05	Bacteria;Proteobacteria;Alphaproteobacteria;Rickettsiales;AKIW1012;Caedibacter_caryophilus;Caedibacter_caryophilus_unclassified;Caedibacter_caryophilus_unclassified	X71837	0.0107527
310630920|DCO_BRZ_Bv4v5|Serp_Lig_GORupA_2013|10.9%|1	2.43056e-05	0	0	0	0	2.53126e-05	0	0	4.3501e-05	0.000111548	Bacteria;Chlamydiae;Chlamydiae;Chlamydiales;Parachlamydiaceae;Neochlamydia;uncultured_bacterium;uncultured_bacterium_unclassified	JN607058	0.0586667
310632457|DCO_BRZ_Bv4v5|Serp_Lig_GORupA_2013|1.6%|1	2.43056e-05	0	0	0	5.61128e-05	0.000113907	0	0	0	2.47884e-05	Bacteria;Proteobacteria;Alphaproteobacteria;Caulobacterales;Caulobacteraceae;Caulobacter;Caulobacter_unclassified;Caulobacter_unclassified	KF826983	0.00536193
310635326|DCO_BRZ_Bv4v5|Serp_Lig_GORupA_2013|1.1%|1	2.43056e-05	0	0	0	0.000196395	0	0	0	1.08752e-05	0	Bacteria;Proteobacteria;Betaproteobacteria;Burkholderiales;Comamonadaceae;Comamonadaceae_unclassified;Comamonadaceae_unclassified;Comamonadaceae_unclassified	AB426583	0.0107239
310635354|DCO_BRZ_Bv4v5|Serp_Lig_GORupA_2013|0.0%|1	2.43056e-05	0	0	0	5.61128e-05	2.53126e-05	0	0	3.26257e-05	7.43651e-05	Bacteria;Proteobacteria;Alphaproteobacteria;Sphingomonadales;Sphingomonadaceae;Sphingomonadaceae_uncultured;uncultured_bacterium;uncultured_bacterium_unclassified	KJ615115	0.0026738
310637958|DCO_BRZ_Bv4v5|Serp_Lig_GORupA_2013|0.0%|1	2.43056e-05	0	0	0	0	0	0	0	1.08752e-05	0.000173519	Bacteria;Proteobacteria;Alphaproteobacteria;Sphingomonadales;Erythrobacteraceae;Porphyrobacter;Porphyrobacter_unclassified;Porphyrobacter_unclassified	AY559428	0
310638677|DCO_BRZ_Bv4v5|Serp_Lig_GORupA_2013|9.4%|1	2.43056e-05	0	0	0	4.20846e-05	6.32815e-05	0	0	2.17505e-05	6.19709e-05	Bacteria;Bacteroidetes;Cytophagia;Cytophagales;Cytophagaceae;Runella;Runella_unclassified;Runella_unclassified	AB680774	0.097035
310646392|DCO_BRZ_Bv4v5|Serp_Lig_GORupA_2013|2.2%|1	2.43056e-05	0	0	0	8.41692e-05	3.79689e-05	0	0	3.26257e-05	3.71826e-05	Bacteria;Proteobacteria;Alphaproteobacteria;Rickettsiales;Holosporaceae;Holosporaceae_uncultured;uncultured_bacterium;uncultured_bacterium_unclassified	AF529112	0.0268817
310647531|DCO_BRZ_Bv4v5|Serp_Lig_GORupA_2013|0.0%|1	2.43056e-05	0	0	0	8.41692e-05	0	0	0	1.08752e-05	9.91535e-05	Bacteria;Firmicutes;Clostridia;Clostridiales;Ruminococcaceae;Incertae_Sedis;Incertae_Sedis_unclassified;Incertae_Sedis_unclassified	FJ502269	0
313017899|DCO_BRZ_Bv4v5|Serp_Lig_GOR1CDEF_2013|1.1%|10	2.43056e-05	0	0	0	0	0	0	0.000139544	0	0	Bacteria;Firmicutes;Clostridia;Clostridiales;Clostridiaceae_4;Clostridiaceae_4_uncultured;uncultured_bacterium;uncultured_bacterium_unclassified	AM778012	0.0107527
313018195|DCO_BRZ_Bv4v5|Serp_Lig_GOR1CDEF_2013|1.6%|6	2.43056e-05	0	0	0	0	0	0	0.000139544	0	0	Bacteria;Firmicutes;Clostridia;Thermoanaerobacterales;SRB2;uncultured_bacterium;uncultured_bacterium_unclassified;uncultured_bacterium_unclassified	AM778028	0.016
313029023|DCO_BRZ_Bv4v5|Serp_Lig_GOR1CDEF_2013|4.0%|1	2.43056e-05	0	0	0	4.20846e-05	0	0	9.30293e-06	5.43762e-05	7.43651e-05	Bacteria;Verrucomicrobia;Spartobacteria;Chthoniobacterales;zEL20;uncultured_bacterium;uncultured_bacterium_unclassified;uncultured_bacterium_unclassified	EU662468	0.0426667
313033028|DCO_BRZ_Bv4v5|Serp_Lig_GOR1CDEF_2013|13.1%|1	2.43056e-05	0	0	0	2.80564e-05	6.32815e-05	0	1.86059e-05	5.43762e-05	1.23942e-05	Bacteria;Proteobacteria;Alphaproteobacteria;Alphaproteobacteria_unclassified;Alphaproteobacteria_unclassified;Alphaproteobacteria_unclassified;Alphaproteobacteria_unclassified;Alphaproteobacteria_unclassified	JN698020	0.0375335
321253365|DCO_BRZ_Bv4v5|Serp_Lig_GOR1AB_2013|5.0%	2.43056e-05	0	0	0	0	0	0	0.000139544	0	0	Bacteria;Armatimonadetes;Armatimonadetes_unclassified;Armatimonadetes_unclassified;Armatimonadetes_unclassified;Armatimonadetes_unclassified;Armatimonadetes_unclassified;Armatimonadetes_unclassified	HQ640633	0.0452128
321253688|DCO_BRZ_Bv4v5|Serp_Lig_GOR1AB_2013|0.5%	2.43056e-05	0	0	0	0	0	9.48137e-05	7.44235e-05	0	0	Bacteria;Proteobacteria;Betaproteobacteria;Burkholderiales;Comamonadaceae;Comamonadaceae_unclassified;Comamonadaceae_unclassified;Comamonadaceae_unclassified	AM777990	0.00536193
321254003|DCO_BRZ_Bv4v5|Serp_Lig_GOR1AB_2013|0.5%	2.43056e-05	0	0	0	1.40282e-05	1.26563e-05	5.41793e-05	8.37264e-05	0	0	Bacteria;Firmicutes;Clostridia;Clostridiales;Caldicoprobacteraceae;Caldicoprobacter;uncultured_bacterium;uncultured_bacterium_unclassified	AM777955	0.00533333
321254304|DCO_BRZ_Bv4v5|Serp_Lig_GOR1AB_2013|0.8%	2.43056e-05	0	0	0	0	0	5.41793e-05	0.000102332	0	0	Bacteria;Bacteroidetes;Bacteroidia;Bacteroidales;ML635J-40_aquatic_group;uncultured_bacterium;uncultured_bacterium_unclassified;uncultured_bacterium_unclassified	AM778010	0.00808625
321256127|DCO_BRZ_Bv4v5|Serp_Lig_GOR1AB_2013|10.4%	2.43056e-05	0	0	0	0	1.26563e-05	4.06344e-05	0.000102332	0	0	Bacteria;Fibrobacteres;Fibrobacteria;Fibrobacterales;FD035;uncultured_soil_bacterium;uncultured_soil_bacterium_unclassified;uncultured_soil_bacterium_unclassified	FQ660448	0.072
321272575|DCO_BRZ_Bv4v5|Serp_Lig_GOR1AB_2013|13.2%	2.43056e-05	0	0	0	7.0141e-05	3.79689e-05	1.35448e-05	0	2.17505e-05	4.95767e-05	Bacteria;Proteobacteria;Proteobacteria_unclassified;Proteobacteria_unclassified;Proteobacteria_unclassified;Proteobacteria_unclassified;Proteobacteria_unclassified;Proteobacteria_unclassified	LN571334	0.128686
321276304|DCO_BRZ_Bv4v5|Serp_Lig_GOR1AB_2013|0.8%	2.43056e-05	0	0	0	0	0	1.35448e-05	0.000130241	0	0	Bacteria;Proteobacteria;Gammaproteobacteria;Xanthomonadales;Xanthomonadaceae;Silanimonas;uncultured_bacterium;uncultured_bacterium_unclassified	AM778014	0.008
321277114|DCO_BRZ_Bv4v5|Serp_Lig_GOR1AB_2013|3.5%	2.43056e-05	0	0	0	4.20846e-05	0	4.06344e-05	8.37264e-05	0	0	Bacteria;Candidate_division_OD1;uncultured_bacterium;uncultured_bacterium_unclassified;uncultured_bacterium_unclassified;uncultured_bacterium_unclassified;uncultured_bacterium_unclassified;uncultured_bacterium_unclassified	FJ792449	0.0345745
200668776|DCO_BRZ_Bv4v5|Serp_LIG_BR2_back2_Jun12_Bv4v5|4.0%	2.26852e-05	0	0	0	0.000112226	7.59378e-05	0	0	0	0	Bacteria;Proteobacteria;Alphaproteobacteria;Rhodospirillales;Rhodospirillaceae;Azospirillum;Azospirillum_unclassified;Azospirillum_unclassified	EU715306	0.0398936
201098432|DCO_BRZ_Bv4v5|Serp_LIG_BR2_back1_Jun12_Bv4v5|15.1%	2.26852e-05	1.92141e-05	0	0	7.0141e-05	3.79689e-05	0	0	0	6.19709e-05	Bacteria;Candidate_division_OP11;Microgenomates_bacterium_SCGC_AAA011-B20;Microgenomates_bacterium_SCGC_AAA011-B20_unclassified;Microgenomates_bacterium_SCGC_AAA011-B20_unclassified;Microgenomates_bacterium_SCGC_AAA011-B20_unclassified;Microgenomates_bacterium_SCGC_AAA011-B20_unclassified;Microgenomates_bacterium_SCGC_AAA011-B20_unclassified	FQ658678	0.154667
201105490|DCO_BRZ_Bv4v5|Serp_LIG_BR2_back1_Jun12_Bv4v5|10.5%	2.26852e-05	0	6.55208e-05	0	1.40282e-05	0.000126563	0	0	0	0	Bacteria;Candidate_division_OP3;Candidate_division_OP3_unclassified;Candidate_division_OP3_unclassified;Candidate_division_OP3_unclassified;Candidate_division_OP3_unclassified;Candidate_division_OP3_unclassified;Candidate_division_OP3_unclassified	JQ580255	0.0916442
201108757|DCO_BRZ_Bv4v5|Serp_LIG_BR2_back1_Jun12_Bv4v5|2.4%	2.26852e-05	0	0	0	7.0141e-05	7.59378e-05	0	0	3.26257e-05	0	Bacteria;Planctomycetes;Planctomycetacia;Planctomycetales;Planctomycetaceae;Gemmata;Gemmata_unclassified;Gemmata_unclassified	JF226531	0
201108902|DCO_BRZ_Bv4v5|Serp_LIG_BR2_back1_Jun12_Bv4v5|9.1%	2.26852e-05	0	0	0	0.000140282	3.79689e-05	0	0	0	1.23942e-05	Bacteria;Proteobacteria;Gammaproteobacteria;Legionellales;Coxiellaceae;Coxiella;uncultured_marine_bacterium;uncultured_marine_bacterium_unclassified	FR686243	0.0343915
201111961|DCO_BRZ_Bv4v5|Serp_LIG_BR2_back1_Jun12_Bv4v5|4.3%	2.26852e-05	1.92141e-05	4.36805e-05	0	0	5.06252e-05	0	0	3.26257e-05	4.95767e-05	Bacteria;Proteobacteria;Gammaproteobacteria;Thiotrichales;EV818SWSAP88;EV818SWSAP88_unclassified;EV818SWSAP88_unclassified;EV818SWSAP88_unclassified	DQ337099	0.0426667
201113888|DCO_BRZ_Bv4v5|Serp_LIG_BR2_back1_Jun12_Bv4v5|1.9%	2.26852e-05	0	0.000283923	0	0	0	0	0	0	1.23942e-05	Bacteria;Proteobacteria;Betaproteobacteria;Burkholderiales;Comamonadaceae;Comamonadaceae_unclassified;Comamonadaceae_unclassified;Comamonadaceae_unclassified	KC633463	0.0160858
201116950|DCO_BRZ_Bv4v5|Serp_LIG_BR2_back1_Jun12_Bv4v5|1.6%	2.26852e-05	5.76424e-05	0	0	4.20846e-05	7.59378e-05	0	0	0	2.47884e-05	Bacteria;Planctomycetes;Planctomycetacia;Planctomycetales;Planctomycetaceae;Pirellula;uncultured_bacterium;uncultured_bacterium_unclassified	AJ616288	0.016
201124839|DCO_BRZ_Bv4v5|Serp_LIG_BR2_back1_Jun12_Bv4v5|3.5%	2.26852e-05	0	0.000218403	0	0	0	0	0	1.08752e-05	3.71826e-05	Bacteria;Planctomycetes;Planctomycetacia;Planctomycetales;Planctomycetaceae;Pir4_lineage;Pir4_lineage_unclassified;Pir4_lineage_unclassified	HM845828	0.008
201126016|DCO_BRZ_Bv4v5|Serp_LIG_BR2_back1_Jun12_Bv4v5|5.6%	2.26852e-05	0	0	0	0	5.06252e-05	0	0	5.43762e-05	6.19709e-05	Bacteria;Planctomycetes;Planctomycetacia;Planctomycetales;Planctomycetaceae;Planctomycetaceae_unclassified;Planctomycetaceae_unclassified;Planctomycetaceae_unclassified	DQ444452	0.0558511
201134190|DCO_BRZ_Bv4v5|Serp_LIG_BR2_back1_Jun12_Bv4v5|2.9%	2.26852e-05	0	0	0	9.81974e-05	8.85941e-05	0	0	0	0	Bacteria;Chlamydiae;Chlamydiae;Chlamydiales;Simkaniaceae;Candidatus_Rhabdochlamydia;Candidatus_Rhabdochlamydia_unclassified;Candidatus_Rhabdochlamydia_unclassified	DQ903988	0.0293333
201137782|DCO_BRZ_Bv4v5|Serp_LIG_BR2_back1_Jun12_Bv4v5|0.8%	2.26852e-05	0	0.000305764	0	0	0	0	0	0	0	Bacteria;Bacteroidetes;Flavobacteriia;Flavobacteriales;Cryomorphaceae;Fluviicola;uncultured_bacterium;uncultured_bacterium_unclassified	JF697410	0.00269542
201140454|DCO_BRZ_Bv4v5|Serp_LIG_BR2_back1_Jun12_Bv4v5|4.5%	2.26852e-05	3.84283e-05	0	0	0	0	0	0	0	0.00014873	Bacteria;Proteobacteria;Gammaproteobacteria;Legionellales;Legionellaceae;Legionella;Legionella_unclassified;Legionella_unclassified	Z49730	0.0453333
201141207|DCO_BRZ_Bv4v5|Serp_LIG_BR2_back1_Jun12_Bv4v5|0.3%	2.26852e-05	0	0.000305764	0	0	0	0	0	0	0	Bacteria;Proteobacteria;Gammaproteobacteria;Aeromonadales;Aeromonadaceae;Aeromonas;Aeromonas_unclassified;Aeromonas_unclassified	DQ817169	0.0026738
201141786|DCO_BRZ_Bv4v5|Serp_LIG_BR2_back1_Jun12_Bv4v5|0.8%	2.26852e-05	5.76424e-05	2.18403e-05	0	0.000112226	0	0	0	1.08752e-05	1.23942e-05	Bacteria;Proteobacteria;Alphaproteobacteria;Caulobacterales;Caulobacteraceae;Asticcacaulis;Asticcacaulis_unclassified;Asticcacaulis_unclassified	LN571254	0.0080429
201143156|DCO_BRZ_Bv4v5|Serp_LIG_BR2_back1_Jun12_Bv4v5|3.5%	2.26852e-05	3.84283e-05	2.18403e-05	0	5.61128e-05	3.79689e-05	0	0	4.3501e-05	0	Bacteria;Bacteroidetes;Sphingobacteriia;Sphingobacteriales;Saprospiraceae;Saprospiraceae_uncultured;uncultured_bacterium;uncultured_bacterium_unclassified	EU431757	0.0348525
201143856|DCO_BRZ_Bv4v5|Serp_LIG_BR2_back1_Jun12_Bv4v5|0.3%	2.26852e-05	1.92141e-05	4.36805e-05	0	0.00015431	0	0	0	0	0	Bacteria;Proteobacteria;Betaproteobacteria;Burkholderiales;Comamonadaceae;Comamonadaceae_unclassified;Comamonadaceae_unclassified;Comamonadaceae_unclassified	KC357943	0
201144881|DCO_BRZ_Bv4v5|Serp_LIG_BR2_back1_Jun12_Bv4v5|100.0%	2.26852e-05	0	0.000131042	0	0	2.53126e-05	0	0	6.52514e-05	0	Bacteria;Proteobacteria;Proteobacteria_unclassified;Proteobacteria_unclassified;Proteobacteria_unclassified;Proteobacteria_unclassified;Proteobacteria_unclassified;Proteobacteria_unclassified	KC784949	0.282383
201149989|DCO_BRZ_Bv4v5|Serp_LIG_BR2_back1_Jun12_Bv4v5|0.3%	2.26852e-05	0	0.000305764	0	0	0	0	0	0	0	Bacteria;Proteobacteria;Gammaproteobacteria;Aeromonadales;Aeromonadaceae;Aeromonas;Aeromonas_unclassified;Aeromonas_unclassified	EF111166	0.0026738
201151089|DCO_BRZ_Bv4v5|Serp_LIG_BR2_back1_Jun12_Bv4v5|0.3%	2.26852e-05	0.000134499	0.000152882	0	0	0	0	0	0	0	Bacteria;Proteobacteria;Betaproteobacteria;Methylophilales;Methylophilaceae;Methylotenera;Methylotenera_unclassified;Methylotenera_unclassified	KC683087	0
201389497|DCO_BRZ_Bv4v5|Serp_LIG_GOR1_11_65_Oct11_A2_Bv4v5|0.0%	2.26852e-05	0	0	6.64187e-05	0	0	4.06344e-05	8.37264e-05	0	1.23942e-05	Bacteria;Proteobacteria;Alphaproteobacteria;Sphingomonadales;Sphingomonadaceae;Sphingomonas;Sphingomonas_faeni;Sphingomonas_faeni_unclassified	KF084577	0
201390935|DCO_BRZ_Bv4v5|Serp_LIG_GOR1_11_65_Oct11_A2_Bv4v5|0.8%	2.26852e-05	0	0	6.64187e-05	0	0	5.41793e-05	8.37264e-05	0	0	Bacteria;Firmicutes;Clostridia;Thermoanaerobacterales;SRB2;uncultured_bacterium;uncultured_bacterium_unclassified;uncultured_bacterium_unclassified	AM778028	0.008
201398524|DCO_BRZ_Bv4v5|Serp_LIG_GOR1_11_65_Oct11_A2_Bv4v5|1.9%	2.26852e-05	0	0	6.64187e-05	1.40282e-05	0	2.70896e-05	8.37264e-05	1.08752e-05	0	Bacteria;Firmicutes;Clostridia;Clostridiales;Caldicoprobacteraceae;Caldicoprobacter;uncultured_bacterium;uncultured_bacterium_unclassified	AM777955	0.0186667
201400782|DCO_BRZ_Bv4v5|Serp_LIG_GOR1_11_65_Oct11_A2_Bv4v5|1.6%	2.26852e-05	0	0	6.64187e-05	0	0	1.35448e-05	0.000111635	0	0	Bacteria;Proteobacteria;Betaproteobacteria;Hydrogenophilales;Hydrogenophilaceae;Hydrogenophilaceae_uncultured;Hydrogenophilaceae_unclassified;Hydrogenophilaceae_unclassified	KM263539	0.0107239
201401211|DCO_BRZ_Bv4v5|Serp_LIG_GOR1_11_65_Oct11_A2_Bv4v5|3.8%	2.26852e-05	0	0	6.64187e-05	0	0	2.70896e-05	0.000102332	0	0	Bacteria;Proteobacteria;Alphaproteobacteria;Rickettsiales;Holosporaceae;Holosporaceae_uncultured;uncultured_bacterium;uncultured_bacterium_unclassified	GU293202	0.0189189
201401822|DCO_BRZ_Bv4v5|Serp_LIG_GOR1_11_65_Oct11_A2_Bv4v5|7.5%	2.26852e-05	0	0	6.64187e-05	0	0	0	0.000120938	0	0	Bacteria;Proteobacteria;Gammaproteobacteria;Methylococcales;Methylococcaceae;Methyloglobulus;uncultured_bacterium;uncultured_bacterium_unclassified	JN386974	0.072
201402835|DCO_BRZ_Bv4v5|Serp_LIG_GOR1_11_65_Oct11_A2_Bv4v5|1.6%	2.26852e-05	0	0	6.64187e-05	0	0	0	0.000120938	0	0	Bacteria;Firmicutes;Clostridia;Clostridiales;Caldicoprobacteraceae;Caldicoprobacter;uncultured_bacterium;uncultured_bacterium_unclassified	AM777977	0.016
203494942|DCO_BRZ_Bv4v5|Serp_LIG_Gor_upA_Jul12_Bv4v5|0.3%	2.26852e-05	0	0	0	0	0.000177188	0	0	0	0	Bacteria;Bacteroidetes;Flavobacteriia;Flavobacteriales;Flavobacteriaceae;Flavobacterium;Flavobacterium_unclassified;Flavobacterium_unclassified	JX287808	0.00542005
203495299|DCO_BRZ_Bv4v5|Serp_LIG_Gor_upA_Jul12_Bv4v5|0.5%	2.26852e-05	0	0	0	0.000126254	6.32815e-05	0	0	0	0	Bacteria;Bacteroidetes;Flavobacteriia;Flavobacteriales;Flavobacteriaceae;Flavobacterium;Flavobacterium_unclassified;Flavobacterium_unclassified	EU802240	0.00542005
203496137|DCO_BRZ_Bv4v5|Serp_LIG_Gor_upA_Jul12_Bv4v5|5.6%	2.26852e-05	0	0	0	5.61128e-05	0.000126563	0	0	0	0	Bacteria;Proteobacteria;Deltaproteobacteria;Myxococcales;0319-6G20;bacterium_Shr3;bacterium_Shr3_unclassified;bacterium_Shr3_unclassified	AB486128	0.056
203496236|DCO_BRZ_Bv4v5|Serp_LIG_Gor_upA_Jul12_Bv4v5|0.5%	2.26852e-05	0	0	0	9.81974e-05	8.85941e-05	0	0	0	0	Bacteria;Bacteroidetes;Flavobacteriia;Flavobacteriales;Flavobacteriaceae;Flavobacterium;Flavobacterium_unclassified;Flavobacterium_unclassified	JQ977428	0.00542005
203496377|DCO_BRZ_Bv4v5|Serp_LIG_Gor_upA_Jul12_Bv4v5|4.0%	2.26852e-05	0	0	0	7.0141e-05	0.000113907	0	0	0	0	Bacteria;Proteobacteria;Gammaproteobacteria;Methylococcales;CABC2E06;uncultured_bacterium;uncultured_bacterium_unclassified;uncultured_bacterium_unclassified	HE998791	0.0026738
203497237|DCO_BRZ_Bv4v5|Serp_LIG_Gor_upA_Jul12_Bv4v5|9.6%	2.26852e-05	0	0	0	9.81974e-05	7.59378e-05	0	0	0	1.23942e-05	Bacteria;Proteobacteria;Gammaproteobacteria;NKB5;NKB5_unclassified;NKB5_unclassified;NKB5_unclassified;NKB5_unclassified	JX105581	0.0718085
203497431|DCO_BRZ_Bv4v5|Serp_LIG_Gor_upA_Jul12_Bv4v5|9.5%	2.26852e-05	0	0	0	8.41692e-05	5.06252e-05	0	0	0	4.95767e-05	Bacteria;TM6;TM6_unclassified;TM6_unclassified;TM6_unclassified;TM6_unclassified;TM6_unclassified;TM6_unclassified	GQ246408	0.0954907
203497475|DCO_BRZ_Bv4v5|Serp_LIG_Gor_upA_Jul12_Bv4v5|8.9%	2.26852e-05	0	0	0	9.81974e-05	7.59378e-05	0	0	0	1.23942e-05	Bacteria;Bacteroidetes;Cytophagia;Cytophagales;Cytophagaceae;Emticicia;Emticicia_sp._JJ014;Emticicia_sp._JJ014_unclassified	JQ316669	0.0842391
203497592|DCO_BRZ_Bv4v5|Serp_LIG_Gor_upA_Jul12_Bv4v5|0.5%	2.26852e-05	0	0	0	7.0141e-05	0.000113907	0	0	0	0	Bacteria;Bacteroidetes;Flavobacteriia;Flavobacteriales;Flavobacteriaceae;Flavobacterium;Flavobacterium_unclassified;Flavobacterium_unclassified	AB626826	0.00542005
203497655|DCO_BRZ_Bv4v5|Serp_LIG_Gor_upA_Jul12_Bv4v5|0.5%	2.26852e-05	0	0	0	5.61128e-05	0.000126563	0	0	0	0	Bacteria;Bacteroidetes;Flavobacteriia;Flavobacteriales;Flavobacteriaceae;Flavobacterium;Flavobacterium_unclassified;Flavobacterium_unclassified	AY374109	0.00542005
203498169|DCO_BRZ_Bv4v5|Serp_LIG_Gor_upA_Jul12_Bv4v5|1.3%	2.26852e-05	0	0	0	2.80564e-05	0.000151876	0	0	0	0	Bacteria;Proteobacteria;Alphaproteobacteria;Sphingomonadales;Sphingomonadaceae;Sandarakinorhabdus;Sandarakinorhabdus_sp._A14;Sandarakinorhabdus_sp._A14_unclassified	EU770266	0.013369
203498271|DCO_BRZ_Bv4v5|Serp_LIG_Gor_upA_Jul12_Bv4v5|5.9%	2.26852e-05	0	0	0	5.61128e-05	0.000126563	0	0	0	0	Bacteria;Verrucomicrobia;Spartobacteria;Chthoniobacterales;Chthoniobacterales_unclassified;Chthoniobacterales_unclassified;Chthoniobacterales_unclassified;Chthoniobacterales_unclassified	AY960774	0.0586667
203498463|DCO_BRZ_Bv4v5|Serp_LIG_Gor_upA_Jul12_Bv4v5|7.7%	2.26852e-05	0	0	0	0	0.000164532	0	0	0	1.23942e-05	Bacteria;Chlamydiae;Chlamydiae;Chlamydiales;Simkaniaceae;Candidatus_Rhabdochlamydia;Candidatus_Rhabdochlamydia_unclassified;Candidatus_Rhabdochlamydia_unclassified	DQ903988	0.0773333
204268851|DCO_BRZ_Bv4v5|Serp_LIG_GOR1_11_65_Oct11_A2_Bv4v5|6.9%	2.26852e-05	0	0	6.64187e-05	0	0	9.48137e-05	5.58176e-05	0	0	Bacteria;Proteobacteria;Gammaproteobacteria;Methylococcales;Methylococcaceae;Methyloglobulus;uncultured_bacterium;uncultured_bacterium_unclassified	JX298432	0.0585106
204268876|DCO_BRZ_Bv4v5|Serp_LIG_GOR1_11_65_Oct11_A2_Bv4v5|1.6%	2.26852e-05	0	0	0.000265675	0	0	1.35448e-05	8.37264e-05	0	0	Bacteria;Firmicutes;Clostridia;Thermoanaerobacterales;SRB2;uncultured_bacterium;uncultured_bacterium_unclassified;uncultured_bacterium_unclassified	AB476673	0.016
204274481|DCO_BRZ_Bv4v5|Serp_LIG_GOR1_11_65_Oct11_A2_Bv4v5|8.0%	2.26852e-05	0	0	0.000132837	0	0	6.77241e-05	6.51205e-05	0	0	Bacteria;Proteobacteria;Gammaproteobacteria;Methylococcales;Methylococcaceae;Methyloglobulus;uncultured_bacterium;uncultured_bacterium_unclassified	JX298432	0.0346667
204276961|DCO_BRZ_Bv4v5|Serp_LIG_GOR1_11_65_Oct11_A2_Bv4v5|0.0%	2.26852e-05	0	0	0.000132837	0	0	1.35448e-05	0.000102332	0	0	Bacteria;Proteobacteria;Alphaproteobacteria;Sphingomonadales;Sphingomonadaceae;Sphingomonas;Sphingomonas_aurantiaca;Sphingomonas_aurantiaca_unclassified	FN421644	0
204657262|DCO_BRZ_Bv4v5|Serp_LIG_Gor_upB_Jul12_Bv4v5|11.7%	2.26852e-05	0	0	0	0	0.000177188	0	0	0	0	Bacteria;TM6;uncultured_bacterium;uncultured_bacterium_unclassified;uncultured_bacterium_unclassified;uncultured_bacterium_unclassified;uncultured_bacterium_unclassified;uncultured_bacterium_unclassified	KC432398	0.0933333
204657417|DCO_BRZ_Bv4v5|Serp_LIG_Gor_upB_Jul12_Bv4v5|6.4%	2.26852e-05	0	0	0	0	0.000177188	0	0	0	0	Bacteria;Proteobacteria;Proteobacteria_unclassified;Proteobacteria_unclassified;Proteobacteria_unclassified;Proteobacteria_unclassified;Proteobacteria_unclassified;Proteobacteria_unclassified	FQ659405	0.0426667
205068953|DCO_BRZ_Bv4v5|Serp_LIG_BR2_back1_Jun12_Bv4v5|0.3%	2.26852e-05	0.000172927	0.000109201	0	0	0	0	0	0	0	Bacteria;Proteobacteria;Gammaproteobacteria;Aeromonadales;Aeromonadaceae;Aeromonas;Aeromonas_unclassified;Aeromonas_unclassified	U88659	0.0026738
205117077|DCO_BRZ_Bv4v5|Serp_LIG_BR2_back1_Jun12_Bv4v5|1.1%	2.26852e-05	5.76424e-05	0	0	5.61128e-05	8.85941e-05	0	0	0	0	Bacteria;Planctomycetes;Planctomycetacia;Planctomycetales;Planctomycetaceae;Pirellula;Pirellula_unclassified;Pirellula_unclassified	AJ616261	0.0106667
205817697|DCO_BRZ_Bv4v5|Serp_LIG_BR2_back2_Jun12_Bv4v5|2.4%	2.26852e-05	0	2.18403e-05	0	5.61128e-05	0.00010125	0	0	0	1.23942e-05	Bacteria;Planctomycetes;Planctomycetacia;Planctomycetales;Planctomycetaceae;Planctomyces;uncultured_bacterium;uncultured_bacterium_unclassified	BX294888	0.0241287
310219239|DCO_BRZ_Bv4v5|Serp_Lig_GORupB_2013|2.4%|6	2.26852e-05	0	0	0	0	0	0	0	0	0.000173519	Bacteria;Proteobacteria;Betaproteobacteria;Burkholderiales;Burkholderiaceae;Polynucleobacter;uncultured_bacterium;uncultured_bacterium_unclassified	FJ612182	0.0214477
310608613|DCO_BRZ_Bv4v5|Serp_Lig_GORupA_2013|5.4%|8	2.26852e-05	0	0	0	1.40282e-05	0	0	0	0.000119628	2.47884e-05	Bacteria;Proteobacteria;Alphaproteobacteria;Rickettsiales;SM2D12;SM2D12_unclassified;SM2D12_unclassified;SM2D12_unclassified	LN570506	0.0403226
310608623|DCO_BRZ_Bv4v5|Serp_Lig_GORupA_2013|0.5%|8	2.26852e-05	0	0	0	0	0	0	0	0	0.000173519	Bacteria;Bacteroidetes;Cytophagia;Cytophagales;Cytophagaceae;Arcicella;uncultured_bacterium;uncultured_bacterium_unclassified	AJ290033	0.00542005
310608803|DCO_BRZ_Bv4v5|Serp_Lig_GORupA_2013|1.1%|7	2.26852e-05	0	0	0	0	0	0	0	0.000141378	1.23942e-05	Bacteria;Proteobacteria;Alphaproteobacteria;Sphingomonadales;Sphingomonadaceae;Sphingomonadaceae_unclassified;Sphingomonadaceae_unclassified;Sphingomonadaceae_unclassified	JQ923812	0.0106952
310608848|DCO_BRZ_Bv4v5|Serp_Lig_GORupA_2013|4.0%|7	2.26852e-05	0	0	0	0	0	0	0	0.000119628	3.71826e-05	Bacteria;Proteobacteria;Betaproteobacteria;Burkholderiales;Burkholderiaceae;Polynucleobacter;Polynucleobacter_unclassified;Polynucleobacter_unclassified	EU801867	0.0241287
310608869|DCO_BRZ_Bv4v5|Serp_Lig_GORupA_2013|7.8%|7	2.26852e-05	0	0	0	0	0	0	0	0.000141378	1.23942e-05	Bacteria;Bacteroidetes;Flavobacteriia;Flavobacteriales;Flavobacteriaceae;Flavobacterium;Flavobacterium_unclassified;Flavobacterium_unclassified	EU801673	0.0731707
310608886|DCO_BRZ_Bv4v5|Serp_Lig_GORupA_2013|3.5%|7	2.26852e-05	0	0	0	0	0	0	0	0.000152253	0	Bacteria;Proteobacteria;Betaproteobacteria;Burkholderiales;Burkholderiaceae;Polynucleobacter;uncultured_bacterium;uncultured_bacterium_unclassified	EU801867	0.0294906
310608957|DCO_BRZ_Bv4v5|Serp_Lig_GORupA_2013|4.6%|7	2.26852e-05	0	0	0	0	0	0	0	0.000152253	0	Bacteria;Proteobacteria;Betaproteobacteria;Burkholderiales;Burkholderiales_unclassified;Burkholderiales_unclassified;Burkholderiales_unclassified;Burkholderiales_unclassified	HQ860602	0.0294906
310608958|DCO_BRZ_Bv4v5|Serp_Lig_GORupA_2013|5.4%|7	2.26852e-05	0	0	0	0	0	0	0	0.000130503	2.47884e-05	Bacteria;Proteobacteria;Betaproteobacteria;Burkholderiales;Burkholderiaceae;Polynucleobacter;uncultured_bacterium;uncultured_bacterium_unclassified	AJ867899	0.0375335
310609230|DCO_BRZ_Bv4v5|Serp_Lig_GORupA_2013|0.5%|5	2.26852e-05	0	0	0	0	0	0	0	7.61267e-05	8.67593e-05	Bacteria;Proteobacteria;Betaproteobacteria;Burkholderiales;Comamonadaceae;Comamonadaceae_unclassified;Comamonadaceae_unclassified;Comamonadaceae_unclassified	AY948001	0.00536193
310609253|DCO_BRZ_Bv4v5|Serp_Lig_GORupA_2013|3.2%|5	2.26852e-05	0	0	0	0	0	0	0	0.000152253	0	Bacteria;Proteobacteria;Betaproteobacteria;Burkholderiales;Burkholderiaceae;Polynucleobacter;uncultured_bacterium;uncultured_bacterium_unclassified	EU801674	0.0160858
310609328|DCO_BRZ_Bv4v5|Serp_Lig_GORupA_2013|9.3%|5	2.26852e-05	0	0	0	1.40282e-05	0	0	0	7.61267e-05	7.43651e-05	Bacteria;Cyanobacteria;Melainabacteria;Caenarcaniphilales;uncultured_Gram-positive_bacterium;uncultured_Gram-positive_bacterium_unclassified;uncultured_Gram-positive_bacterium_unclassified;uncultured_Gram-positive_bacterium_unclassified	AF445744	0.0933333
310609677|DCO_BRZ_Bv4v5|Serp_Lig_GORupA_2013|2.7%|4	2.26852e-05	0	0	0	4.20846e-05	0	0	0	9.78772e-05	2.47884e-05	Bacteria;Bacteroidetes;Sphingobacteriia;Sphingobacteriales;Saprospiraceae;Haliscomenobacter;Haliscomenobacter_unclassified;Haliscomenobacter_unclassified	EF520596	0.040107
310609873|DCO_BRZ_Bv4v5|Serp_Lig_GORupA_2013|1.1%|4	2.26852e-05	0	0	0	0	0	0	0	0.000152253	0	Bacteria;Actinobacteria;Actinobacteria;Micrococcales;Microbacteriaceae;Candidatus_Aquiluna;uncultured_bacterium;uncultured_bacterium_unclassified	HM129068	0.0132626
310609987|DCO_BRZ_Bv4v5|Serp_Lig_GORupA_2013|0.3%|4	2.26852e-05	0	0	0	2.80564e-05	5.06252e-05	0	0	8.70019e-05	0	Bacteria;Proteobacteria;Betaproteobacteria;Burkholderiales;Comamonadaceae;Comamonadaceae_unclassified;Comamonadaceae_unclassified;Comamonadaceae_unclassified	HQ178767	0.00268097
310610136|DCO_BRZ_Bv4v5|Serp_Lig_GORupA_2013|0.5%|4	2.26852e-05	0	0	0	2.80564e-05	1.26563e-05	0	0	0.000119628	0	Bacteria;Proteobacteria;Betaproteobacteria;Burkholderiales;Comamonadaceae;Albidiferax;Albidiferax_unclassified;Albidiferax_unclassified	JN133821	0.00268097
310610350|DCO_BRZ_Bv4v5|Serp_Lig_GORupA_2013|6.7%|3	2.26852e-05	0	0	0	8.41692e-05	2.53126e-05	0	0	3.26257e-05	3.71826e-05	Bacteria;Proteobacteria;Proteobacteria_unclassified;Proteobacteria_unclassified;Proteobacteria_unclassified;Proteobacteria_unclassified;Proteobacteria_unclassified;Proteobacteria_unclassified	DQ984585	0.0672043
310610767|DCO_BRZ_Bv4v5|Serp_Lig_GORupA_2013|0.5%|3	2.26852e-05	0	0	0	0	0	0	0	8.70019e-05	7.43651e-05	Bacteria;Proteobacteria;Betaproteobacteria;Burkholderiales;Burkholderiaceae;Polynucleobacter;Polynucleobacter_cosmopolitanus;Polynucleobacter_cosmopolitanus_unclassified	AB376640	0.00536193
310610994|DCO_BRZ_Bv4v5|Serp_Lig_GORupA_2013|12.9%|3	2.26852e-05	0	0	0	0	0	0	0	8.70019e-05	7.43651e-05	Bacteria;Proteobacteria;Alphaproteobacteria;Alphaproteobacteria_unclassified;Alphaproteobacteria_unclassified;Alphaproteobacteria_unclassified;Alphaproteobacteria_unclassified;Alphaproteobacteria_unclassified	JX042442	0.115591
310611134|DCO_BRZ_Bv4v5|Serp_Lig_GORupA_2013|0.3%|3	2.26852e-05	0	0	0	0	1.26563e-05	0	0	5.43762e-05	9.91535e-05	Bacteria;Bacteroidetes;Flavobacteriia;Flavobacteriales;Flavobacteriaceae;Flavobacterium;Flavobacterium_unclassified;Flavobacterium_unclassified	KF441638	0.00271003
310612087|DCO_BRZ_Bv4v5|Serp_Lig_GORupA_2013|15.2%|2	2.26852e-05	0	0	0	7.0141e-05	7.59378e-05	0	0	2.17505e-05	1.23942e-05	Bacteria;Bacteria_unclassified;Bacteria_unclassified;Bacteria_unclassified;Bacteria_unclassified;Bacteria_unclassified;Bacteria_unclassified;Bacteria_unclassified	KF836266	0.122995
310612261|DCO_BRZ_Bv4v5|Serp_Lig_GORupA_2013|4.3%|2	2.26852e-05	0	0	0	5.61128e-05	3.79689e-05	0	0	2.17505e-05	6.19709e-05	Bacteria;Proteobacteria;Alphaproteobacteria;Rhizobiales;Methylobacteriaceae;Meganema;uncultured_bacterium;uncultured_bacterium_unclassified	AF097791	0.0374332
310612435|DCO_BRZ_Bv4v5|Serp_Lig_GORupA_2013|3.2%|2	2.26852e-05	0	0	0	1.40282e-05	0	0	0	2.17505e-05	0.000136336	Bacteria;Verrucomicrobia;Verrucomicrobiae;Verrucomicrobiales;Verrucomicrobiaceae;Haloferula;uncultured_bacterium;uncultured_bacterium_unclassified	KC358043	0.00533333
310613507|DCO_BRZ_Bv4v5|Serp_Lig_GORupA_2013|1.1%|2	2.26852e-05	0	0	0	0	0	0	0	9.78772e-05	6.19709e-05	Bacteria;Proteobacteria;Betaproteobacteria;Burkholderiales;Burkholderiaceae;Polynucleobacter;uncultured_bacterium;uncultured_bacterium_unclassified	HM128974	0.0107239
310613613|DCO_BRZ_Bv4v5|Serp_Lig_GORupA_2013|0.5%|2	2.26852e-05	0	0	0	7.0141e-05	8.85941e-05	0	0	2.17505e-05	0	Bacteria;Firmicutes;Clostridia;Clostridiales;Family_XII;Acidaminobacter;Acidaminobacter_unclassified;Acidaminobacter_unclassified	AB247468	0.00540541
310613616|DCO_BRZ_Bv4v5|Serp_Lig_GORupA_2013|3.5%|2	2.26852e-05	0	0	0	0	0	0	0	4.3501e-05	0.000123942	Bacteria;Proteobacteria;Betaproteobacteria;Burkholderiales;Burkholderiaceae;Cupriavidus;uncultured_beta_proteobacterium;uncultured_beta_proteobacterium_unclassified	KC358520	0.0107239
310618462|DCO_BRZ_Bv4v5|Serp_Lig_GORupA_2013|0.3%|1	2.26852e-05	0	0	0	4.20846e-05	7.59378e-05	0	0	1.08752e-05	4.95767e-05	Bacteria;Bacteroidetes;Bacteroidia;Bacteroidales;Porphyromonadaceae;Porphyromonadaceae_uncultured;uncultured_bacterium;uncultured_bacterium_unclassified	GQ360025	0.00269542
310621978|DCO_BRZ_Bv4v5|Serp_Lig_GORupA_2013|17.6%|1	2.26852e-05	0	0	0	0	0	0	0	1.08752e-05	0.000161124	Bacteria;Candidate_division_OD1;uncultured_bacterium;uncultured_bacterium_unclassified;uncultured_bacterium_unclassified;uncultured_bacterium_unclassified;uncultured_bacterium_unclassified;uncultured_bacterium_unclassified	EU134935	0.096
310624245|DCO_BRZ_Bv4v5|Serp_Lig_GORupA_2013|4.3%|1	2.26852e-05	0	0	0	0	2.53126e-05	0	0	1.08752e-05	0.000136336	Bacteria;Proteobacteria;Gammaproteobacteria;Legionellales;Coxiellaceae;Aquicella;Aquicella_unclassified;Aquicella_unclassified	KC682916	0.0107239
310628734|DCO_BRZ_Bv4v5|Serp_Lig_GORupA_2013|3.8%|1	2.26852e-05	0	0	0	0.00015431	2.53126e-05	0	0	1.08752e-05	0	Bacteria;Proteobacteria;Alphaproteobacteria;Rickettsiales;Rickettsiaceae;Rickettsia;uncultured_bacterium;uncultured_bacterium_unclassified	AB636950	0.0322581
310641306|DCO_BRZ_Bv4v5|Serp_Lig_GORupA_2013|1.1%|1	2.26852e-05	0	0	0	0	0.000113907	0	0	2.17505e-05	3.71826e-05	Bacteria;Planctomycetes;Planctomycetacia;Planctomycetales;Planctomycetaceae;Gemmata;uncultured_planctomycete;uncultured_planctomycete_unclassified	KM263180	0.0026738
310643273|DCO_BRZ_Bv4v5|Serp_Lig_GORupA_2013|11.3%|1	2.26852e-05	0	0	0	7.0141e-05	7.59378e-05	0	0	2.17505e-05	1.23942e-05	Bacteria;Proteobacteria;Alphaproteobacteria;Alphaproteobacteria_unclassified;Alphaproteobacteria_unclassified;Alphaproteobacteria_unclassified;Alphaproteobacteria_unclassified;Alphaproteobacteria_unclassified	KC189727	0.0653951
313017954|DCO_BRZ_Bv4v5|Serp_Lig_GOR1CDEF_2013|8.0%|9	2.26852e-05	0	0	0	0	0	0	0.000130241	0	0	Bacteria;Proteobacteria;Gammaproteobacteria;Methylococcales;Methylococcaceae;Methyloglobulus;uncultured_bacterium;uncultured_bacterium_unclassified	JX298432	0.04
313018046|DCO_BRZ_Bv4v5|Serp_Lig_GOR1CDEF_2013|3.2%|8	2.26852e-05	0	0	0	0	0	0	0.000130241	0	0	Bacteria;Proteobacteria;Gammaproteobacteria;Xanthomonadales;Xanthomonadaceae;Silanimonas;Silanimonas_unclassified;Silanimonas_unclassified	KF511881	0.0293333
313018078|DCO_BRZ_Bv4v5|Serp_Lig_GOR1CDEF_2013|0.5%|7	2.26852e-05	0	0	0	0	0	0	0.000130241	0	0	Bacteria;Bacteroidetes;Bacteroidia;Bacteroidales;ML635J-40_aquatic_group;uncultured_bacterium;uncultured_bacterium_unclassified;uncultured_bacterium_unclassified	AM778003	0.00539084
313018080|DCO_BRZ_Bv4v5|Serp_Lig_GOR1CDEF_2013|1.3%|7	2.26852e-05	0	0	0	0	0	0	0.000130241	0	0	Bacteria;Firmicutes;Clostridia;Clostridiales;Caldicoprobacteraceae;Caldicoprobacter;uncultured_bacterium;uncultured_bacterium_unclassified	AM777977	0.0133333
313018284|DCO_BRZ_Bv4v5|Serp_Lig_GOR1CDEF_2013|1.9%|6	2.26852e-05	0	0	0	0	0	0	0.000130241	0	0	Bacteria;Firmicutes;Clostridia;Thermoanaerobacterales;SRB2;uncultured_bacterium;uncultured_bacterium_unclassified;uncultured_bacterium_unclassified	AM778028	0.0186667
321253487|DCO_BRZ_Bv4v5|Serp_Lig_GOR1AB_2013|15.4%	2.26852e-05	0	0	0	0	0	0.000189627	0	0	0	Bacteria;Chloroflexi;Anaerolineae;Anaerolineales;Anaerolineaceae;Anaerolineaceae_uncultured;Anaerolineaceae_unclassified;Anaerolineaceae_unclassified	KC358042	0.148936
321255098|DCO_BRZ_Bv4v5|Serp_Lig_GOR1AB_2013|0.3%	2.26852e-05	0	0	0	0	0	4.06344e-05	0.000102332	0	0	Bacteria;Bacteroidetes;Bacteroidia;Bacteroidales;ML635J-40_aquatic_group;uncultured_bacterium;uncultured_bacterium_unclassified;uncultured_bacterium_unclassified	AM778016	0.00269542
321255179|DCO_BRZ_Bv4v5|Serp_Lig_GOR1AB_2013|2.4%	2.26852e-05	0	0	0	0	0	5.41793e-05	9.30293e-05	0	0	Bacteria;Proteobacteria;Betaproteobacteria;Burkholderiales;Comamonadaceae;Comamonadaceae_unclassified;Comamonadaceae_unclassified;Comamonadaceae_unclassified	AM778004	0.0241287
321255330|DCO_BRZ_Bv4v5|Serp_Lig_GOR1AB_2013|10.9%	2.26852e-05	0	0	0	8.41692e-05	6.32815e-05	2.70896e-05	0	0	1.23942e-05	Bacteria;Fibrobacteres;Fibrobacteria;Fibrobacterales;FD035;uncultured_soil_bacterium;uncultured_soil_bacterium_unclassified;uncultured_soil_bacterium_unclassified	FQ660448	0.0773333
321255544|DCO_BRZ_Bv4v5|Serp_Lig_GOR1AB_2013|7.2%	2.26852e-05	0	0	0	0	0	5.41793e-05	9.30293e-05	0	0	Bacteria;Proteobacteria;Gammaproteobacteria;Methylococcales;Methylococcaceae;Methyloglobulus;uncultured_bacterium;uncultured_bacterium_unclassified	JX298432	0.032
321264580|DCO_BRZ_Bv4v5|Serp_Lig_GOR1AB_2013|12.3%	2.26852e-05	0	0	0	0	0	0	0.000130241	0	0	Bacteria;Proteobacteria;Proteobacteria_unclassified;Proteobacteria_unclassified;Proteobacteria_unclassified;Proteobacteria_unclassified;Proteobacteria_unclassified;Proteobacteria_unclassified	JQ825194	0.0882353
200672111|DCO_BRZ_Bv4v5|Serp_LIG_BR2_back2_Jun12_Bv4v5|0.8%	2.10648e-05	0	4.36805e-05	0	5.61128e-05	8.85941e-05	0	0	0	0	Bacteria;Acidobacteria;Acidobacteria;Subgroup_6;uncultured_Acidobacterium_sp.;uncultured_Acidobacterium_sp._unclassified;uncultured_Acidobacterium_sp._unclassified;uncultured_Acidobacterium_sp._unclassified	GQ302587	0.00797872
200681619|DCO_BRZ_Bv4v5|Serp_LIG_BR2_back2_Jun12_Bv4v5|0.0%	2.10648e-05	0	2.18403e-05	0	0	0	0	0	3.26257e-05	0.000111548	Bacteria;Proteobacteria;Gammaproteobacteria;Xanthomonadales;Xanthomonadaceae;Xanthomonadaceae_uncultured;uncultured_bacterium;uncultured_bacterium_unclassified	HQ114186	0
201107984|DCO_BRZ_Bv4v5|Serp_LIG_BR2_back1_Jun12_Bv4v5|3.8%	2.10648e-05	3.84283e-05	0	0	1.40282e-05	0	0	0	1.08752e-05	0.000111548	Bacteria;RsaHF231;uncultured_bacterium;uncultured_bacterium_unclassified;uncultured_bacterium_unclassified;uncultured_bacterium_unclassified;uncultured_bacterium_unclassified;uncultured_bacterium_unclassified	JF216746	0.0273224
201109966|DCO_BRZ_Bv4v5|Serp_LIG_BR2_back1_Jun12_Bv4v5|3.8%	2.10648e-05	0	0	0	8.41692e-05	5.06252e-05	0	0	0	3.71826e-05	Bacteria;Bacteroidetes;Cytophagia;Cytophagales;Cytophagaceae;Cytophaga;uncultured_bacterium;uncultured_bacterium_unclassified	AY218749	0.0377358
201112100|DCO_BRZ_Bv4v5|Serp_LIG_BR2_back1_Jun12_Bv4v5|0.0%	2.10648e-05	0	0	0	1.40282e-05	0	0	0	1.08752e-05	0.000136336	Bacteria;Proteobacteria;Gammaproteobacteria;Pseudomonadales;Moraxellaceae;Acinetobacter;Acinetobacter_johnsonii;Acinetobacter_johnsonii_unclassified	GQ069811	0
201112701|DCO_BRZ_Bv4v5|Serp_LIG_BR2_back1_Jun12_Bv4v5|10.7%	2.10648e-05	0	4.36805e-05	0	5.61128e-05	8.85941e-05	0	0	0	0	Bacteria;Proteobacteria;Gammaproteobacteria;Gammaproteobacteria_unclassified;Gammaproteobacteria_unclassified;Gammaproteobacteria_unclassified;Gammaproteobacteria_unclassified;Gammaproteobacteria_unclassified	KC492847	0.0614973
201122509|DCO_BRZ_Bv4v5|Serp_LIG_BR2_back1_Jun12_Bv4v5|0.0%	2.10648e-05	0	0	0	0	0.000164532	0	0	0	0	Bacteria;Proteobacteria;Betaproteobacteria;Methylophilales;Methylophilaceae;Methylotenera;uncultured_bacterium;uncultured_bacterium_unclassified	JN869132	0
201123098|DCO_BRZ_Bv4v5|Serp_LIG_BR2_back1_Jun12_Bv4v5|0.3%	2.10648e-05	0	0.000283923	0	0	0	0	0	0	0	Bacteria;Proteobacteria;Betaproteobacteria;Burkholderiales;Comamonadaceae;Comamonadaceae_unclassified;Comamonadaceae_unclassified;Comamonadaceae_unclassified	CU919941	0
201123691|DCO_BRZ_Bv4v5|Serp_LIG_BR2_back1_Jun12_Bv4v5|0.5%	2.10648e-05	0	0	0	1.40282e-05	0	0	0	4.3501e-05	9.91535e-05	Bacteria;Proteobacteria;Gammaproteobacteria;Legionellales;Legionellaceae;Legionella;Legionella_unclassified;Legionella_unclassified	AY598719	0.00533333
201127861|DCO_BRZ_Bv4v5|Serp_LIG_BR2_back1_Jun12_Bv4v5|0.0%	2.10648e-05	1.92141e-05	4.36805e-05	0	4.20846e-05	7.59378e-05	0	0	0	1.23942e-05	Bacteria;Proteobacteria;Betaproteobacteria;Nitrosomonadales;Nitrosomonadaceae;Nitrosomonadaceae_uncultured;Nitrosomonadaceae_unclassified;Nitrosomonadaceae_unclassified	KF956753	0
201128736|DCO_BRZ_Bv4v5|Serp_LIG_BR2_back1_Jun12_Bv4v5|0.0%	2.10648e-05	0	0	0	8.41692e-05	6.32815e-05	0	0	2.17505e-05	0	Bacteria;Proteobacteria;Gammaproteobacteria;Pseudomonadales;Moraxellaceae;Perlucidibaca;Perlucidibaca_unclassified;Perlucidibaca_unclassified	AY212607	0
201129618|DCO_BRZ_Bv4v5|Serp_LIG_BR2_back1_Jun12_Bv4v5|19.0%	2.10648e-05	0	0	0	0	2.53126e-05	0	0	3.26257e-05	9.91535e-05	Bacteria;Candidate_division_OP11;Candidate_division_OP11_unclassified;Candidate_division_OP11_unclassified;Candidate_division_OP11_unclassified;Candidate_division_OP11_unclassified;Candidate_division_OP11_unclassified;Candidate_division_OP11_unclassified	DQ404831	0.160858
201130958|DCO_BRZ_Bv4v5|Serp_LIG_BR2_back1_Jun12_Bv4v5|2.1%	2.10648e-05	0	8.7361e-05	0	0	0.000113907	0	0	0	0	Bacteria;Verrucomicrobia;Opitutae;Opitutales;Opitutaceae;Opitutus;uncultured_bacterium;uncultured_bacterium_unclassified	AJ229213	0.0213333
201131511|DCO_BRZ_Bv4v5|Serp_LIG_BR2_back1_Jun12_Bv4v5|3.2%	2.10648e-05	5.76424e-05	6.55208e-05	0	8.41692e-05	0	0	0	1.08752e-05	0	Bacteria;Planctomycetes;Planctomycetacia;Planctomycetales;Planctomycetaceae;Rhodopirellula;Rhodopirellula_unclassified;Rhodopirellula_unclassified	AB630887	0
201134589|DCO_BRZ_Bv4v5|Serp_LIG_BR2_back1_Jun12_Bv4v5|0.3%	2.10648e-05	0	2.18403e-05	0	8.41692e-05	7.59378e-05	0	0	0	0	Bacteria;SM2F11;uncultured_bacterium;uncultured_bacterium_unclassified;uncultured_bacterium_unclassified;uncultured_bacterium_unclassified;uncultured_bacterium_unclassified;uncultured_bacterium_unclassified	JN003060	0
201136402|DCO_BRZ_Bv4v5|Serp_LIG_BR2_back1_Jun12_Bv4v5|1.9%	2.10648e-05	3.84283e-05	6.55208e-05	0	1.40282e-05	1.26563e-05	0	0	0	7.43651e-05	Bacteria;Proteobacteria;Gammaproteobacteria;Legionellales;Legionellaceae;Legionella;Legionella_unclassified;Legionella_unclassified	EU800974	0.0186667
201136589|DCO_BRZ_Bv4v5|Serp_LIG_BR2_back1_Jun12_Bv4v5|100.0%	2.10648e-05	0	0	0	0.000126254	5.06252e-05	0	0	0	0	Bacteria;Bacteroidetes;Bacteroidetes_unclassified;Bacteroidetes_unclassified;Bacteroidetes_unclassified;Bacteroidetes_unclassified;Bacteroidetes_unclassified;Bacteroidetes_unclassified	KJ734921	0.171123
201137105|DCO_BRZ_Bv4v5|Serp_LIG_BR2_back1_Jun12_Bv4v5|3.2%	2.10648e-05	0	0	0	5.61128e-05	6.32815e-05	0	0	0	4.95767e-05	Bacteria;Proteobacteria;Gammaproteobacteria;NKB5;uncultured_bacterium;uncultured_bacterium_unclassified;uncultured_bacterium_unclassified;uncultured_bacterium_unclassified	DQ988300	0.0320856
201137439|DCO_BRZ_Bv4v5|Serp_LIG_BR2_back1_Jun12_Bv4v5|0.0%	2.10648e-05	7.68566e-05	0.000196562	0	0	0	0	0	0	0	Bacteria;Proteobacteria;Betaproteobacteria;Burkholderiales;Comamonadaceae;Aquabacterium;Aquabacterium_unclassified;Aquabacterium_unclassified	AF089859	0
201139608|DCO_BRZ_Bv4v5|Serp_LIG_BR2_back1_Jun12_Bv4v5|0.8%	2.10648e-05	5.76424e-05	6.55208e-05	0	0	8.85941e-05	0	0	0	0	Bacteria;Proteobacteria;Betaproteobacteria;Burkholderiales;Comamonadaceae;Comamonadaceae_unclassified;Comamonadaceae_unclassified;Comamonadaceae_unclassified	GQ369084	0.00536193
201147536|DCO_BRZ_Bv4v5|Serp_LIG_BR2_back1_Jun12_Bv4v5|0.3%	2.10648e-05	0	8.7361e-05	0	0	0.000113907	0	0	0	0	Bacteria;Proteobacteria;Gammaproteobacteria;Chromatiales;Chromatiaceae;Rheinheimera;uncultured_bacterium;uncultured_bacterium_unclassified	JQ867280	0
201148663|DCO_BRZ_Bv4v5|Serp_LIG_BR2_back1_Jun12_Bv4v5|0.8%	2.10648e-05	5.76424e-05	4.36805e-05	0	0.000112226	0	0	0	0	0	Bacteria;Proteobacteria;Betaproteobacteria;Burkholderiales;Comamonadaceae;Comamonadaceae_unclassified;Comamonadaceae_unclassified;Comamonadaceae_unclassified	HQ609626	0
201149199|DCO_BRZ_Bv4v5|Serp_LIG_BR2_back1_Jun12_Bv4v5|5.3%	2.10648e-05	7.68566e-05	8.7361e-05	0	5.61128e-05	0	0	0	1.08752e-05	0	Bacteria;Planctomycetes;Planctomycetacia;Planctomycetales;Planctomycetaceae;Gemmata;uncultured_planctomycete;uncultured_planctomycete_unclassified	AB862914	0.0427807
201149242|DCO_BRZ_Bv4v5|Serp_LIG_BR2_back1_Jun12_Bv4v5|0.0%	2.10648e-05	0	0	0	0	0	0	0	3.26257e-05	0.000123942	Bacteria;Proteobacteria;Gammaproteobacteria;Pseudomonadales;Pseudomonadaceae;Pseudomonas;Pseudomonas_unclassified;Pseudomonas_unclassified	JF428983	0
201149336|DCO_BRZ_Bv4v5|Serp_LIG_BR2_back1_Jun12_Bv4v5|0.0%	2.10648e-05	0	4.36805e-05	0	5.61128e-05	5.06252e-05	0	0	3.26257e-05	0	Bacteria;Proteobacteria;Alphaproteobacteria;Rickettsiales;Rickettsiales_Incertae_Sedis;Candidatus_Captivus;uncultured_bacterium;uncultured_bacterium_unclassified	AM991220	0
201149637|DCO_BRZ_Bv4v5|Serp_LIG_BR2_back1_Jun12_Bv4v5|9.6%	2.10648e-05	9.60707e-05	8.7361e-05	0	1.40282e-05	3.79689e-05	0	0	0	0	Bacteria;NPL-UPA2;NPL-UPA2_unclassified;NPL-UPA2_unclassified;NPL-UPA2_unclassified;NPL-UPA2_unclassified;NPL-UPA2_unclassified;NPL-UPA2_unclassified	FJ205349	0.096
201152792|DCO_BRZ_Bv4v5|Serp_LIG_BR2_back1_Jun12_Bv4v5|0.3%	2.10648e-05	0.000115285	0.000152882	0	0	0	0	0	0	0	Bacteria;Bacteroidetes;Cytophagia;Cytophagales;Cytophagaceae;Cytophagaceae_uncultured;uncultured_bacterium;uncultured_bacterium_unclassified	AB240511	0.00268817
201153320|DCO_BRZ_Bv4v5|Serp_LIG_BR2_back1_Jun12_Bv4v5|2.4%	2.10648e-05	5.76424e-05	2.18403e-05	0	4.20846e-05	7.59378e-05	0	0	0	0	Bacteria;Planctomycetes;Planctomycetacia;Planctomycetales;Planctomycetaceae;Gemmata;uncultured_bacterium;uncultured_bacterium_unclassified	FJ232684	0.0240642
201153735|DCO_BRZ_Bv4v5|Serp_LIG_BR2_back1_Jun12_Bv4v5|2.7%	2.10648e-05	1.92141e-05	0	0	2.80564e-05	0.000126563	0	0	0	0	Bacteria;TM6;uncultured_bacterium_SBRH58;uncultured_bacterium_SBRH58_unclassified;uncultured_bacterium_SBRH58_unclassified;uncultured_bacterium_SBRH58_unclassified;uncultured_bacterium_SBRH58_unclassified;uncultured_bacterium_SBRH58_unclassified	EU835424	0.0266667
201154602|DCO_BRZ_Bv4v5|Serp_LIG_BR2_back1_Jun12_Bv4v5|0.0%	2.10648e-05	0	0	0	1.40282e-05	0.00010125	0	0	0	4.95767e-05	Bacteria;Bacteria_unclassified;Bacteria_unclassified;Bacteria_unclassified;Bacteria_unclassified;Bacteria_unclassified;Bacteria_unclassified;Bacteria_unclassified	AY559410	0.344828
201387541|DCO_BRZ_Bv4v5|Serp_LIG_GOR1_11_65_Oct11_A2_Bv4v5|7.5%	2.10648e-05	0	0	0	8.41692e-05	6.32815e-05	0	0	0	2.47884e-05	Bacteria;Proteobacteria;Gammaproteobacteria;Methylococcales;Methylococcaceae;Methyloglobulus;uncultured_bacterium;uncultured_bacterium_unclassified	JX298432	0.0346667
201394947|DCO_BRZ_Bv4v5|Serp_LIG_GOR1_11_65_Oct11_A2_Bv4v5|6.1%	2.10648e-05	0	0	0	0	0	0	0.000120938	0	0	Bacteria;Candidate_division_OP9;Candidate_division_OP9_unclassified;Candidate_division_OP9_unclassified;Candidate_division_OP9_unclassified;Candidate_division_OP9_unclassified;Candidate_division_OP9_unclassified;Candidate_division_OP9_unclassified	JQ739011	0.0265957
201398553|DCO_BRZ_Bv4v5|Serp_LIG_GOR1_11_65_Oct11_A2_Bv4v5|7.8%	2.10648e-05	0	0	6.64187e-05	0	0	6.77241e-05	6.51205e-05	0	0	Bacteria;Bacteroidetes;Bacteroidia;Bacteroidales;Marinilabiaceae;Marinilabiaceae_unclassified;Marinilabiaceae_unclassified;Marinilabiaceae_unclassified	AB237697	0.077748
201402016|DCO_BRZ_Bv4v5|Serp_LIG_GOR1_11_65_Oct11_A2_Bv4v5|17.6%	2.10648e-05	0	0	0.000199256	0	0	0	9.30293e-05	0	0	Bacteria;Candidate_division_OD1;uncultured_bacterium;uncultured_bacterium_unclassified;uncultured_bacterium_unclassified;uncultured_bacterium_unclassified;uncultured_bacterium_unclassified;uncultured_bacterium_unclassified	HQ184020	0.135638
203495418|DCO_BRZ_Bv4v5|Serp_LIG_Gor_upA_Jul12_Bv4v5|4.0%	2.10648e-05	0	0	0	9.81974e-05	7.59378e-05	0	0	0	0	Bacteria;Proteobacteria;Alphaproteobacteria;Alphaproteobacteria_unclassified;Alphaproteobacteria_unclassified;Alphaproteobacteria_unclassified;Alphaproteobacteria_unclassified;Alphaproteobacteria_unclassified	JF226088	0.0294906
203495444|DCO_BRZ_Bv4v5|Serp_LIG_Gor_upA_Jul12_Bv4v5|8.8%	2.10648e-05	0	0	0	0.00015431	2.53126e-05	0	0	0	0	Bacteria;Proteobacteria;Gammaproteobacteria;NKB5;uncultured_bacterium;uncultured_bacterium_unclassified;uncultured_bacterium_unclassified;uncultured_bacterium_unclassified	JX105581	0.0664894
203495499|DCO_BRZ_Bv4v5|Serp_LIG_Gor_upA_Jul12_Bv4v5|0.5%	2.10648e-05	0	0	0	8.41692e-05	8.85941e-05	0	0	0	0	Bacteria;Bacteroidetes;Flavobacteriia;Flavobacteriales;Flavobacteriaceae;Flavobacterium;Flavobacterium_unclassified;Flavobacterium_unclassified	JX657150	0.00542005
203495671|DCO_BRZ_Bv4v5|Serp_LIG_Gor_upA_Jul12_Bv4v5|0.5%	2.10648e-05	0	0	0	0.000126254	5.06252e-05	0	0	0	0	Bacteria;Bacteroidetes;Flavobacteriia;Flavobacteriales;Flavobacteriaceae;Flavobacterium;Flavobacterium_unclassified;Flavobacterium_unclassified	JX657150	0.00542005
203496195|DCO_BRZ_Bv4v5|Serp_LIG_Gor_upA_Jul12_Bv4v5|0.5%	2.10648e-05	0	0	0	7.0141e-05	0.00010125	0	0	0	0	Bacteria;Proteobacteria;Gammaproteobacteria;Methylococcales;Methylococcaceae;Methylomonas;Methylomonas_unclassified;Methylomonas_unclassified	FR798956	0
203496306|DCO_BRZ_Bv4v5|Serp_LIG_Gor_upA_Jul12_Bv4v5|0.8%	2.10648e-05	0	0	0	5.61128e-05	0.000113907	0	0	0	0	Bacteria;Cyanobacteria;Cyanobacteria;SubsectionIII;FamilyI;Phormidium;Synechococcus_sp._PCC_7502;Synechococcus_sp._PCC_7502_unclassified	FN984809	0
203496567|DCO_BRZ_Bv4v5|Serp_LIG_Gor_upA_Jul12_Bv4v5|0.3%	2.10648e-05	0	0	0	0.000126254	5.06252e-05	0	0	0	0	Bacteria;Bacteroidetes;Flavobacteriia;Flavobacteriales;Flavobacteriaceae;Flavobacterium;Flavobacterium_unclassified;Flavobacterium_unclassified	AY374109	0.00542005
203496698|DCO_BRZ_Bv4v5|Serp_LIG_Gor_upA_Jul12_Bv4v5|2.7%	2.10648e-05	0	0	0	5.61128e-05	0.00010125	0	0	0	1.23942e-05	Bacteria;Verrucomicrobia;Spartobacteria;Chthoniobacterales;Chthoniobacteraceae;Chthoniobacter;uncultured_Verrucomicrobia_bacterium;uncultured_Verrucomicrobia_bacterium_unclassified	AB630909	0.024
203497160|DCO_BRZ_Bv4v5|Serp_LIG_Gor_upA_Jul12_Bv4v5|0.3%	2.10648e-05	0	0	0	4.20846e-05	0.000126563	0	0	0	0	Bacteria;Proteobacteria;Betaproteobacteria;Burkholderiales;Comamonadaceae;Ideonella;Ideonella_unclassified;Ideonella_unclassified	AB049107	0.00268097
203497330|DCO_BRZ_Bv4v5|Serp_LIG_Gor_upA_Jul12_Bv4v5|0.5%	2.10648e-05	0	0	0	4.20846e-05	0.000126563	0	0	0	0	Bacteria;Bacteroidetes;Flavobacteriia;Flavobacteriales;Flavobacteriaceae;Flavobacterium;Flavobacterium_unclassified;Flavobacterium_unclassified	EU801584	0.00542005
203497579|DCO_BRZ_Bv4v5|Serp_LIG_Gor_upA_Jul12_Bv4v5|11.8%	2.10648e-05	0	0	0	5.61128e-05	0.000113907	0	0	0	0	Bacteria;Bacteroidetes;Sphingobacteriia;Sphingobacteriales;Saprospiraceae;Saprospiraceae_uncultured;Saprospiraceae_unclassified;Saprospiraceae_unclassified	KF771567	0.0564516
203497920|DCO_BRZ_Bv4v5|Serp_LIG_Gor_upA_Jul12_Bv4v5|0.8%	2.10648e-05	0	0	0	8.41692e-05	8.85941e-05	0	0	0	0	Bacteria;Proteobacteria;Betaproteobacteria;Burkholderiales;Comamonadaceae;Comamonadaceae_unclassified;Comamonadaceae_unclassified;Comamonadaceae_unclassified	FM886840	0.00268097
203498305|DCO_BRZ_Bv4v5|Serp_LIG_Gor_upA_Jul12_Bv4v5|14.0%	2.10648e-05	0	0	0	4.20846e-05	0.000113907	0	0	0	1.23942e-05	Bacteria;Bacteroidetes;Bacteroidetes_unclassified;Bacteroidetes_unclassified;Bacteroidetes_unclassified;Bacteroidetes_unclassified;Bacteroidetes_unclassified;Bacteroidetes_unclassified	AY244939	0.137466
203518868|DCO_BRZ_Bv4v5|Serp_LIG_Gor_upA_Jul12_Bv4v5|9.1%	2.10648e-05	0	0	0	2.80564e-05	0.000139219	0	0	0	0	Bacteria;NPL-UPA2;NPL-UPA2_unclassified;NPL-UPA2_unclassified;NPL-UPA2_unclassified;NPL-UPA2_unclassified;NPL-UPA2_unclassified;NPL-UPA2_unclassified	FJ205349	0.0906667
205083527|DCO_BRZ_Bv4v5|Serp_LIG_BR2_back1_Jun12_Bv4v5|0.5%	2.10648e-05	1.92141e-05	2.18403e-05	0	7.0141e-05	7.59378e-05	0	0	0	0	Bacteria;Planctomycetes;Planctomycetacia;Planctomycetales;Planctomycetaceae;Planctomyces;Planctomyces_unclassified;Planctomyces_unclassified	JF225385	0.00537634
205830451|DCO_BRZ_Bv4v5|Serp_LIG_BR2_back2_Jun12_Bv4v5|8.2%	2.10648e-05	0	4.36805e-05	0	1.40282e-05	0.000126563	0	0	0	0	Bacteria;Planctomycetes;OM190;OM190_unclassified;OM190_unclassified;OM190_unclassified;OM190_unclassified;OM190_unclassified	JN869038	0.0904255
310219383|DCO_BRZ_Bv4v5|Serp_Lig_GORupB_2013|1.1%|6	2.10648e-05	0	0	0	0	1.26563e-05	0	0	0	0.00014873	Bacteria;Proteobacteria;Alphaproteobacteria;Rhizobiales;Hyphomicrobiaceae;Hyphomicrobium;Hyphomicrobium_unclassified;Hyphomicrobium_unclassified	HM921151	0.0080429
310219806|DCO_BRZ_Bv4v5|Serp_Lig_GORupB_2013|5.1%|5	2.10648e-05	0	0	0	0	0	0	0	0	0.000161124	Bacteria;Proteobacteria;Betaproteobacteria;Burkholderiales;Comamonadaceae;Comamonadaceae_unclassified;Comamonadaceae_unclassified;Comamonadaceae_unclassified	EU801561	0.0508021
310220071|DCO_BRZ_Bv4v5|Serp_Lig_GORupB_2013|8.2%|4	2.10648e-05	0	0	0	0	0	0	0	0	0.000161124	Bacteria;Candidate_division_TM7;Candidate_division_TM7_unclassified;Candidate_division_TM7_unclassified;Candidate_division_TM7_unclassified;Candidate_division_TM7_unclassified;Candidate_division_TM7_unclassified;Candidate_division_TM7_unclassified	JF809690	0.0718085
310608577|DCO_BRZ_Bv4v5|Serp_Lig_GORupA_2013|0.5%|9	2.10648e-05	0	0	0	1.40282e-05	0	0	0	0.000130503	0	Bacteria;Bacteroidetes;Cytophagia;Cytophagales;Cytophagaceae;Pseudarcicella;uncultured_bacterium;uncultured_bacterium_unclassified	EU802021	0.00539084
310608608|DCO_BRZ_Bv4v5|Serp_Lig_GORupA_2013|5.1%|8	2.10648e-05	0	0	0	0	0	0	0	0.000141378	0	Bacteria;Proteobacteria;Betaproteobacteria;Burkholderiales;Comamonadaceae;Comamonadaceae_unclassified;Comamonadaceae_unclassified;Comamonadaceae_unclassified	EU802152	0.0214477
310608690|DCO_BRZ_Bv4v5|Serp_Lig_GORupA_2013|1.3%|8	2.10648e-05	0	0	0	0	0	0	0	0.000119628	2.47884e-05	Bacteria;Proteobacteria;Alphaproteobacteria;Sphingomonadales;Sphingomonadaceae;Sphingomonadaceae_unclassified;Sphingomonadaceae_unclassified;Sphingomonadaceae_unclassified	EF632862	0.013369
310608949|DCO_BRZ_Bv4v5|Serp_Lig_GORupA_2013|0.5%|7	2.10648e-05	0	0	0	0	0	0	0	0	0.000161124	Bacteria;Proteobacteria;Betaproteobacteria;Burkholderiales;Comamonadaceae;Comamonadaceae_unclassified;Comamonadaceae_unclassified;Comamonadaceae_unclassified	EF111258	0.00536193
310609358|DCO_BRZ_Bv4v5|Serp_Lig_GORupA_2013|0.5%|5	2.10648e-05	0	0	0	0	0	0	0	8.70019e-05	6.19709e-05	Bacteria;Proteobacteria;Betaproteobacteria;Burkholderiales;Burkholderiaceae;Polynucleobacter;Polynucleobacter_cosmopolitanus;Polynucleobacter_cosmopolitanus_unclassified	AB447544	0.00536193
310609380|DCO_BRZ_Bv4v5|Serp_Lig_GORupA_2013|8.0%|5	2.10648e-05	0	0	0	4.20846e-05	6.32815e-05	0	0	5.43762e-05	0	Bacteria;Proteobacteria;Alphaproteobacteria;Rhodospirillales;Acetobacteraceae;Acetobacteraceae_unclassified;Acetobacteraceae_unclassified;Acetobacteraceae_unclassified	JF275037	0.0641711
310609385|DCO_BRZ_Bv4v5|Serp_Lig_GORupA_2013|7.8%|5	2.10648e-05	0	0	0	0	0	0	0	0.000141378	0	Bacteria;Bacteroidetes;Cytophagia;Cytophagales;Cytophagaceae;Pseudarcicella;Pseudarcicella_unclassified;Pseudarcicella_unclassified	FN668111	0.0831099
310609725|DCO_BRZ_Bv4v5|Serp_Lig_GORupA_2013|4.3%|4	2.10648e-05	0	0	0	0	0	0	0	6.52514e-05	8.67593e-05	Bacteria;Bacteroidetes;Sphingobacteriia;Sphingobacteriales;NS11-12_marine_group;uncultured_bacterium;uncultured_bacterium_unclassified;uncultured_bacterium_unclassified	HM267160	0.0161725
310610926|DCO_BRZ_Bv4v5|Serp_Lig_GORupA_2013|1.4%|3	2.10648e-05	0	0	0	0.000112226	1.26563e-05	0	0	4.3501e-05	0	Bacteria;Bacteroidetes;Flavobacteriia;Flavobacteriales;Flavobacteriaceae;Flavobacterium;Flavobacterium_unclassified;Flavobacterium_unclassified	KF556685	0.0135501
310611152|DCO_BRZ_Bv4v5|Serp_Lig_GORupA_2013|18.0%|3	2.10648e-05	0	0	0	2.80564e-05	0	0	0	3.26257e-05	9.91535e-05	Bacteria;Candidate_division_OD1;uncultured_bacterium;uncultured_bacterium_unclassified;uncultured_bacterium_unclassified;uncultured_bacterium_unclassified;uncultured_bacterium_unclassified;uncultured_bacterium_unclassified	HM445554	0.164021
310611365|DCO_BRZ_Bv4v5|Serp_Lig_GORupA_2013|4.9%|2	2.10648e-05	0	0	0	0.000140282	0	0	0	3.26257e-05	0	Bacteria;Proteobacteria;Alphaproteobacteria;Sphingomonadales;SWB04;uncultured_bacterium;uncultured_bacterium_unclassified;uncultured_bacterium_unclassified	HM128704	0.00808625
310611653|DCO_BRZ_Bv4v5|Serp_Lig_GORupA_2013|1.6%|2	2.10648e-05	0	0	0	0	1.26563e-05	0	0	3.26257e-05	0.000111548	Bacteria;Proteobacteria;Gammaproteobacteria;Legionellales;Coxiellaceae;Aquicella;Aquicella_unclassified;Aquicella_unclassified	HQ119580	0.00533333
310611727|DCO_BRZ_Bv4v5|Serp_Lig_GORupA_2013|3.2%|2	2.10648e-05	0	0	0	0	0	0	0	3.26257e-05	0.000123942	Bacteria;Proteobacteria;Gammaproteobacteria;NKB5;uncultured_bacterium;uncultured_bacterium_unclassified;uncultured_bacterium_unclassified;uncultured_bacterium_unclassified	DQ988300	0.0320856
310612238|DCO_BRZ_Bv4v5|Serp_Lig_GORupA_2013|0.0%|2	2.10648e-05	0	0	0	8.41692e-05	2.53126e-05	0	0	2.17505e-05	3.71826e-05	Bacteria;Proteobacteria;Gammaproteobacteria;Legionellales;Legionellaceae;Legionella;uncultured_Legionellales_bacterium;uncultured_Legionellales_bacterium_unclassified	AB753946	0.00533333
310612284|DCO_BRZ_Bv4v5|Serp_Lig_GORupA_2013|5.6%|2	2.10648e-05	0	0	0	5.61128e-05	8.85941e-05	0	0	2.17505e-05	0	Bacteria;Proteobacteria;Gammaproteobacteria;Thiotrichales;CHAB-XI-27;uncultured_bacterium;uncultured_bacterium_unclassified;uncultured_bacterium_unclassified	AF526927	0.0561497
310612812|DCO_BRZ_Bv4v5|Serp_Lig_GORupA_2013|13.3%|2	2.10648e-05	0	0	0	1.40282e-05	0	0	0	3.26257e-05	0.000111548	Bacteria;WCHB1-60;uncultured_candidate_division_WS5_bacterium;uncultured_candidate_division_WS5_bacterium_unclassified;uncultured_candidate_division_WS5_bacterium_unclassified;uncultured_candidate_division_WS5_bacterium_unclassified;uncultured_candidate_division_WS5_bacterium_unclassified;uncultured_candidate_division_WS5_bacterium_unclassified	JF922429	0.0239362
310613537|DCO_BRZ_Bv4v5|Serp_Lig_GORupA_2013|0.0%|2	2.10648e-05	0	0	0	9.81974e-05	3.79689e-05	0	0	3.26257e-05	0	Bacteria;Proteobacteria;Betaproteobacteria;Burkholderiales;Comamonadaceae;Comamonadaceae_unclassified;Comamonadaceae_unclassified;Comamonadaceae_unclassified	Z18533	0
310627965|DCO_BRZ_Bv4v5|Serp_Lig_GORupA_2013|3.8%|1	2.10648e-05	0	0	0	4.20846e-05	6.32815e-05	0	0	1.08752e-05	4.95767e-05	Bacteria;Proteobacteria;Alphaproteobacteria;Rhizobiales;Rhizobiales_unclassified;Rhizobiales_unclassified;Rhizobiales_unclassified;Rhizobiales_unclassified	HM773483	0.0241287
310642163|DCO_BRZ_Bv4v5|Serp_Lig_GORupA_2013|0.8%|1	2.10648e-05	0	0	0	8.41692e-05	7.59378e-05	0	0	1.08752e-05	0	Bacteria;Proteobacteria;Betaproteobacteria;Methylophilales;Methylophilaceae;Methylophilaceae_unclassified;Methylophilaceae_unclassified;Methylophilaceae_unclassified	GU572367	0.008
310646763|DCO_BRZ_Bv4v5|Serp_Lig_GORupA_2013|4.0%|1	2.10648e-05	0	0	0	2.80564e-05	0	0	0	3.26257e-05	9.91535e-05	Bacteria;Planctomycetes;Planctomycetacia;Planctomycetales;Planctomycetaceae;Blastopirellula;Blastopirellula_unclassified;Blastopirellula_unclassified	JF830208	0.0293333
310647814|DCO_BRZ_Bv4v5|Serp_Lig_GORupA_2013|4.3%|1	2.10648e-05	0	0	0	1.40282e-05	5.06252e-05	0	0	0	9.91535e-05	Bacteria;Planctomycetes;Planctomycetacia;Planctomycetales;Planctomycetaceae;Blastopirellula;uncultured_bacterium;uncultured_bacterium_unclassified	JF681394	0.00266667
313018441|DCO_BRZ_Bv4v5|Serp_Lig_GOR1CDEF_2013|0.5%|5	2.10648e-05	0	0	0	0	0	0	0.000120938	0	0	Bacteria;Firmicutes;Clostridia;Clostridiales;Clostridiaceae_4;Clostridiaceae_4_uncultured;uncultured_bacterium;uncultured_bacterium_unclassified	AM778012	0.00537634
313018517|DCO_BRZ_Bv4v5|Serp_Lig_GOR1CDEF_2013|2.4%|5	2.10648e-05	0	0	0	0	0	0	0.000120938	0	0	Bacteria;Bacteroidetes;Bacteroidia;Bacteroidales;ML635J-40_aquatic_group;uncultured_bacterium;uncultured_bacterium_unclassified;uncultured_bacterium_unclassified	AM778010	0.0242588
321253404|DCO_BRZ_Bv4v5|Serp_Lig_GOR1AB_2013|0.8%	2.10648e-05	0	0	0	0	0	0.000176083	0	0	0	Bacteria;Bacteroidetes;Bacteroidia;Bacteroidales;ML635J-40_aquatic_group;uncultured_bacterium;uncultured_bacterium_unclassified;uncultured_bacterium_unclassified	AM778011	0.00808625
321253473|DCO_BRZ_Bv4v5|Serp_Lig_GOR1AB_2013|6.9%	2.10648e-05	0	0	0	1.40282e-05	0	0.000108359	3.72117e-05	0	0	Bacteria;Proteobacteria;Gammaproteobacteria;Gammaproteobacteria_unclassified;Gammaproteobacteria_unclassified;Gammaproteobacteria_unclassified;Gammaproteobacteria_unclassified;Gammaproteobacteria_unclassified	KJ127994	0.016
321253720|DCO_BRZ_Bv4v5|Serp_Lig_GOR1AB_2013|0.5%	2.10648e-05	0	0	0	0	0	0.000121903	3.72117e-05	0	0	Bacteria;Bacteroidetes;Bacteroidia;Bacteroidales;ML635J-40_aquatic_group;uncultured_bacterium;uncultured_bacterium_unclassified;uncultured_bacterium_unclassified	AM778003	0.00539084
321253722|DCO_BRZ_Bv4v5|Serp_Lig_GOR1AB_2013|0.5%	2.10648e-05	0	0	0	0	0	6.77241e-05	7.44235e-05	0	0	Bacteria;Proteobacteria;Betaproteobacteria;Burkholderiales;Comamonadaceae;Comamonadaceae_unclassified;Comamonadaceae_unclassified;Comamonadaceae_unclassified	AM777949	0.00536193
321254113|DCO_BRZ_Bv4v5|Serp_Lig_GOR1AB_2013|3.5%	2.10648e-05	0	0	0	0	0	0	0	0.000141378	0	Bacteria;Candidate_division_OD1;uncultured_bacterium;uncultured_bacterium_unclassified;uncultured_bacterium_unclassified;uncultured_bacterium_unclassified;uncultured_bacterium_unclassified;uncultured_bacterium_unclassified	FJ792449	0.0345745
321254121|DCO_BRZ_Bv4v5|Serp_Lig_GOR1AB_2013|0.5%	2.10648e-05	0	0	0	0	0	0.000108359	4.65147e-05	0	0	Bacteria;Proteobacteria;Betaproteobacteria;Burkholderiales;Comamonadaceae;Comamonadaceae_unclassified;Comamonadaceae_unclassified;Comamonadaceae_unclassified	AM777949	0.00536193
321254222|DCO_BRZ_Bv4v5|Serp_Lig_GOR1AB_2013|0.5%	2.10648e-05	0	0	0	0	0	8.12689e-05	6.51205e-05	0	0	Bacteria;Proteobacteria;Betaproteobacteria;Burkholderiales;Comamonadaceae;Comamonadaceae_unclassified;Comamonadaceae_unclassified;Comamonadaceae_unclassified	AB552898	0.00536193
321254586|DCO_BRZ_Bv4v5|Serp_Lig_GOR1AB_2013|6.4%	2.10648e-05	0	0	0	0	0	5.41793e-05	8.37264e-05	0	0	Bacteria;Proteobacteria;Gammaproteobacteria;Gammaproteobacteria_unclassified;Gammaproteobacteria_unclassified;Gammaproteobacteria_unclassified;Gammaproteobacteria_unclassified;Gammaproteobacteria_unclassified	KJ127994	0.016
321254818|DCO_BRZ_Bv4v5|Serp_Lig_GOR1AB_2013|17.8%	2.10648e-05	0	0	0	0	0	5.41793e-05	9.30293e-06	2.17505e-05	7.43651e-05	Bacteria;Candidate_division_OP11;Microgenomates_bacterium_SCGC_AAA011-B20;Microgenomates_bacterium_SCGC_AAA011-B20_unclassified;Microgenomates_bacterium_SCGC_AAA011-B20_unclassified;Microgenomates_bacterium_SCGC_AAA011-B20_unclassified;Microgenomates_bacterium_SCGC_AAA011-B20_unclassified;Microgenomates_bacterium_SCGC_AAA011-B20_unclassified	AQSF01000009	0.139037
321255791|DCO_BRZ_Bv4v5|Serp_Lig_GOR1AB_2013|1.9%	2.10648e-05	0	0	0	0	1.26563e-05	2.70896e-05	1.86059e-05	0	9.91535e-05	Bacteria;Planctomycetes;Planctomycetacia;Planctomycetales;Planctomycetaceae;Planctomycetaceae_uncultured;Planctomycetaceae_unclassified;Planctomycetaceae_unclassified	KF596571	0.0186667
321256089|DCO_BRZ_Bv4v5|Serp_Lig_GOR1AB_2013|2.9%	2.10648e-05	0	0	0	0	0	2.70896e-05	0	0	0.000136336	Bacteria;Planctomycetes;Planctomycetacia;Planctomycetales;Planctomycetaceae;Pirellula;Pirellula_unclassified;Pirellula_unclassified	JF830227	0.00802139
321272633|DCO_BRZ_Bv4v5|Serp_Lig_GOR1AB_2013|0.5%	2.10648e-05	0	0	0	0	0	4.06344e-05	9.30293e-05	0	0	Bacteria;Firmicutes;Clostridia;Clostridiales;Clostridiaceae_4;Clostridiaceae_4_uncultured;uncultured_bacterium;uncultured_bacterium_unclassified	AM778012	0.00537634
200647448|DCO_BRZ_Bv4v5|Serp_LIG_BR2_back2_Jun12_Bv4v5|10.9%	1.94445e-05	0	2.18403e-05	0	4.20846e-05	6.32815e-05	0	0	0	3.71826e-05	Bacteria;Planctomycetes;Planctomycetacia;Planctomycetales;Planctomycetaceae;Planctomycetaceae_uncultured;Planctomycetaceae_unclassified;Planctomycetaceae_unclassified	AB630613	0.088
200657813|DCO_BRZ_Bv4v5|Serp_LIG_BR2_back2_Jun12_Bv4v5|0.3%	1.94445e-05	0	2.18403e-05	0	8.41692e-05	6.32815e-05	0	0	0	0	Bacteria;Bacteroidetes;Cytophagia;Cytophagales;Cytophagaceae;Arcicella;uncultured_bacterium;uncultured_bacterium_unclassified	AB989880	0.00271003
200668567|DCO_BRZ_Bv4v5|Serp_LIG_BR2_back2_Jun12_Bv4v5|2.9%	1.94445e-05	0	2.18403e-05	0	2.80564e-05	2.53126e-05	0	0	3.26257e-05	4.95767e-05	Bacteria;Proteobacteria;Alphaproteobacteria;Caulobacterales;Hyphomonadaceae;Hyphomonas;Hyphomonas_unclassified;Hyphomonas_unclassified	HE650064	0.0241287
201100350|DCO_BRZ_Bv4v5|Serp_LIG_BR2_back1_Jun12_Bv4v5|1.9%	1.94445e-05	1.92141e-05	4.36805e-05	0	0	1.26563e-05	0	0	2.17505e-05	7.43651e-05	Bacteria;Planctomycetes;Planctomycetacia;Planctomycetales;Planctomycetaceae;Pirellula;Pirellula_unclassified;Pirellula_unclassified	JX406218	0.0026738
201109444|DCO_BRZ_Bv4v5|Serp_LIG_BR2_back1_Jun12_Bv4v5|8.0%	1.94445e-05	1.92141e-05	0.000240243	0	0	0	0	0	0	0	Bacteria;Proteobacteria;Gammaproteobacteria;NKB5;uncultured_bacterium;uncultured_bacterium_unclassified;uncultured_bacterium_unclassified;uncultured_bacterium_unclassified	KC358004	0.013369
201110932|DCO_BRZ_Bv4v5|Serp_LIG_BR2_back1_Jun12_Bv4v5|0.3%	1.94445e-05	1.92141e-05	0	0	8.41692e-05	0	0	0	0	6.19709e-05	Bacteria;Planctomycetes;Planctomycetacia;Planctomycetales;Planctomycetaceae;Blastopirellula;uncultured_Planctomycetaceae_bacterium;uncultured_Planctomycetaceae_bacterium_unclassified	FJ542903	0.00266667
201114447|DCO_BRZ_Bv4v5|Serp_LIG_BR2_back1_Jun12_Bv4v5|0.3%	1.94445e-05	0	0.000262083	0	0	0	0	0	0	0	Bacteria;Proteobacteria;Gammaproteobacteria;Aeromonadales;Aeromonadaceae;Aeromonas;Aeromonas_unclassified;Aeromonas_unclassified	KF413422	0.0026738
201116739|DCO_BRZ_Bv4v5|Serp_LIG_BR2_back1_Jun12_Bv4v5|1.3%	1.94445e-05	0	6.55208e-05	0	4.20846e-05	7.59378e-05	0	0	0	0	Bacteria;Proteobacteria;Betaproteobacteria;Methylophilales;Methylophilaceae;Methylophilaceae_uncultured;uncultured_bacterium;uncultured_bacterium_unclassified	FR667462	0.00533333
201117078|DCO_BRZ_Bv4v5|Serp_LIG_BR2_back1_Jun12_Bv4v5|0.0%	1.94445e-05	0	0.000109201	0	0	5.06252e-05	0	0	0	3.71826e-05	Bacteria;Proteobacteria;Alphaproteobacteria;Caulobacterales;Caulobacteraceae;Asticcacaulis;uncultured_Gram-positive_bacterium;uncultured_Gram-positive_bacterium_unclassified	AF289151	0
201121420|DCO_BRZ_Bv4v5|Serp_LIG_BR2_back1_Jun12_Bv4v5|1.9%	1.94445e-05	3.84283e-05	4.36805e-05	0	2.80564e-05	7.59378e-05	0	0	0	0	Bacteria;Proteobacteria;Betaproteobacteria;Betaproteobacteria_unclassified;Betaproteobacteria_unclassified;Betaproteobacteria_unclassified;Betaproteobacteria_unclassified;Betaproteobacteria_unclassified	HQ864114	0.0186667
201126393|DCO_BRZ_Bv4v5|Serp_LIG_BR2_back1_Jun12_Bv4v5|1.6%	1.94445e-05	3.84283e-05	4.36805e-05	0	0	0	0	0	5.43762e-05	3.71826e-05	Bacteria;Proteobacteria;Gammaproteobacteria;NKB5;uncultured_soil_bacterium;uncultured_soil_bacterium_unclassified;uncultured_soil_bacterium_unclassified;uncultured_soil_bacterium_unclassified	AY493951	0.016
201129153|DCO_BRZ_Bv4v5|Serp_LIG_BR2_back1_Jun12_Bv4v5|0.3%	1.94445e-05	0	0	0	0.000168338	0	0	0	0	0	Bacteria;Proteobacteria;Betaproteobacteria;Neisseriales;Neisseriaceae;Iodobacter;Iodobacter_fluviatilis;Iodobacter_fluviatilis_unclassified	KC119221	0.00268097
201129453|DCO_BRZ_Bv4v5|Serp_LIG_BR2_back1_Jun12_Bv4v5|5.1%	1.94445e-05	7.68566e-05	0.000174722	0	0	0	0	0	0	0	Bacteria;Chlorobi;Chlorobia;Chlorobiales;OPB56;OPB56_unclassified;OPB56_unclassified;OPB56_unclassified	FR667398	0.00536193
201131007|DCO_BRZ_Bv4v5|Serp_LIG_BR2_back1_Jun12_Bv4v5|1.6%	1.94445e-05	0	8.7361e-05	0	0	7.59378e-05	0	0	1.08752e-05	1.23942e-05	Bacteria;Proteobacteria;Betaproteobacteria;Burkholderiales;Comamonadaceae;Ideonella;Ideonella_unclassified;Ideonella_unclassified	JQDR01002606	0.00268097
201131827|DCO_BRZ_Bv4v5|Serp_LIG_BR2_back1_Jun12_Bv4v5|2.1%	1.94445e-05	9.60707e-05	0	0	0	0	0	0	7.61267e-05	0	Bacteria;Proteobacteria;Gammaproteobacteria;NKB5;NKB5_unclassified;NKB5_unclassified;NKB5_unclassified;NKB5_unclassified	FJ542878	0.0213333
201133710|DCO_BRZ_Bv4v5|Serp_LIG_BR2_back1_Jun12_Bv4v5|1.3%	1.94445e-05	1.92141e-05	4.36805e-05	0	7.0141e-05	1.26563e-05	0	0	3.26257e-05	0	Bacteria;Verrucomicrobia;Verrucomicrobiae;Verrucomicrobiales;Verrucomicrobiaceae;Verrucomicrobiaceae_uncultured;uncultured_Verrucomicrobiales_bacterium;uncultured_Verrucomicrobiales_bacterium_unclassified	HQ691937	0.0106667
201137564|DCO_BRZ_Bv4v5|Serp_LIG_BR2_back1_Jun12_Bv4v5|4.5%	1.94445e-05	0	0	0	5.61128e-05	0.00010125	0	0	0	0	Bacteria;Proteobacteria;Alphaproteobacteria;Sphingomonadales;Sphingomonadaceae;Sandarakinorhabdus;Sandarakinorhabdus_unclassified;Sandarakinorhabdus_unclassified	JF979318	0.0374332
201140915|DCO_BRZ_Bv4v5|Serp_LIG_BR2_back1_Jun12_Bv4v5|0.0%	1.94445e-05	3.84283e-05	6.55208e-05	0	0	0	0	0	6.52514e-05	1.23942e-05	Bacteria;Proteobacteria;Betaproteobacteria;Burkholderiales;Burkholderiaceae;Limnobacter;Limnobacter_unclassified;Limnobacter_unclassified	HQ810050	0
201141162|DCO_BRZ_Bv4v5|Serp_LIG_BR2_back1_Jun12_Bv4v5|1.6%	1.94445e-05	0	4.36805e-05	6.64187e-05	4.20846e-05	6.32815e-05	0	0	1.08752e-05	0	Bacteria;Planctomycetes;Planctomycetacia;Planctomycetales;Planctomycetaceae;Gemmata;uncultured_bacterium;uncultured_bacterium_unclassified	JX406270	0.0106952
201143562|DCO_BRZ_Bv4v5|Serp_LIG_BR2_back1_Jun12_Bv4v5|3.7%	1.94445e-05	3.84283e-05	2.18403e-05	0	0	0	6.77241e-05	0	0	4.95767e-05	Bacteria;Planctomycetes;Planctomycetacia;Planctomycetales;Planctomycetaceae;Gemmata;Gemmata_sp._Br1-2;Gemmata_sp._Br1-2_unclassified	GQ889455	0
201146327|DCO_BRZ_Bv4v5|Serp_LIG_BR2_back1_Jun12_Bv4v5|100.0%	1.94445e-05	3.84283e-05	0.000218403	0	0	0	0	0	0	0	Bacteria;Bacteria_unclassified;Bacteria_unclassified;Bacteria_unclassified;Bacteria_unclassified;Bacteria_unclassified;Bacteria_unclassified;Bacteria_unclassified	KF738139	0.108108
201147664|DCO_BRZ_Bv4v5|Serp_LIG_BR2_back1_Jun12_Bv4v5|3.5%	1.94445e-05	0	2.18403e-05	0	5.61128e-05	0	0	0	4.3501e-05	3.71826e-05	Bacteria;Proteobacteria;Gammaproteobacteria;Legionellales;Coxiellaceae;Aquicella;Aquicella_unclassified;Aquicella_unclassified	JN616125	0.0187668
201149522|DCO_BRZ_Bv4v5|Serp_LIG_BR2_back1_Jun12_Bv4v5|13.1%	1.94445e-05	1.92141e-05	0	0	4.20846e-05	0.00010125	0	0	0	0	Bacteria;Proteobacteria;Proteobacteria_unclassified;Proteobacteria_unclassified;Proteobacteria_unclassified;Proteobacteria_unclassified;Proteobacteria_unclassified;Proteobacteria_unclassified	GQ348776	0.128
201149662|DCO_BRZ_Bv4v5|Serp_LIG_BR2_back1_Jun12_Bv4v5|1.1%	1.94445e-05	7.68566e-05	0.000109201	0	0	3.79689e-05	0	0	0	0	Bacteria;Verrucomicrobia;Opitutae;Opitutales;Opitutaceae;Opitutus;Opitutus_unclassified;Opitutus_unclassified	KC170394	0
201151610|DCO_BRZ_Bv4v5|Serp_LIG_BR2_back1_Jun12_Bv4v5|4.8%	1.94445e-05	0	0.000196562	0	0	3.79689e-05	0	0	0	0	Bacteria;Candidate_division_OP3;uncultured_planctomycete;uncultured_planctomycete_unclassified;uncultured_planctomycete_unclassified;uncultured_planctomycete_unclassified;uncultured_planctomycete_unclassified;uncultured_planctomycete_unclassified	GQ090853	0.00268097
201152568|DCO_BRZ_Bv4v5|Serp_LIG_BR2_back1_Jun12_Bv4v5|8.2%	1.94445e-05	7.68566e-05	0	0	0	0.00010125	0	0	0	0	Bacteria;TM6;uncultured_bacterium;uncultured_bacterium_unclassified;uncultured_bacterium_unclassified;uncultured_bacterium_unclassified;uncultured_bacterium_unclassified;uncultured_bacterium_unclassified	AB930530	0.0266667
201153260|DCO_BRZ_Bv4v5|Serp_LIG_BR2_back1_Jun12_Bv4v5|0.8%	1.94445e-05	0.000211356	0	0	0	0	0	0	0	1.23942e-05	Bacteria;Bacteroidetes;Sphingobacteriia;Sphingobacteriales;KD3-93;uncultured_bacterium;uncultured_bacterium_unclassified;uncultured_bacterium_unclassified	JF176318	0.00537634
201153461|DCO_BRZ_Bv4v5|Serp_LIG_BR2_back1_Jun12_Bv4v5|10.9%	1.94445e-05	1.92141e-05	0	0	4.20846e-05	0.00010125	0	0	0	0	Bacteria;TM6;uncultured_bacterium;uncultured_bacterium_unclassified;uncultured_bacterium_unclassified;uncultured_bacterium_unclassified;uncultured_bacterium_unclassified;uncultured_bacterium_unclassified	KC432398	0.0962567
201389200|DCO_BRZ_Bv4v5|Serp_LIG_GOR1_11_65_Oct11_A2_Bv4v5|3.5%	1.94445e-05	0	0	0	1.40282e-05	2.53126e-05	4.06344e-05	5.58176e-05	0	0	Bacteria;Candidate_division_KB1;uncultured_bacterium;uncultured_bacterium_unclassified;uncultured_bacterium_unclassified;uncultured_bacterium_unclassified;uncultured_bacterium_unclassified;uncultured_bacterium_unclassified	AB924395	0.0187668
201389386|DCO_BRZ_Bv4v5|Serp_LIG_GOR1_11_65_Oct11_A2_Bv4v5|1.1%	1.94445e-05	0	0	0	0	0	4.06344e-05	8.37264e-05	0	0	Bacteria;Proteobacteria;Alphaproteobacteria;Sphingomonadales;Erythrobacteraceae;Altererythrobacter;uncultured_Altererythrobacter_sp.;uncultured_Altererythrobacter_sp._unclassified	KF094290	0.0026738
201399347|DCO_BRZ_Bv4v5|Serp_LIG_GOR1_11_65_Oct11_A2_Bv4v5|0.5%	1.94445e-05	0	0	0.000132837	0	0	5.41793e-05	5.58176e-05	0	0	Bacteria;Proteobacteria;Betaproteobacteria;Burkholderiales;Comamonadaceae;Comamonadaceae_unclassified;Comamonadaceae_unclassified;Comamonadaceae_unclassified	AP014569	0.00536193
201400937|DCO_BRZ_Bv4v5|Serp_LIG_GOR1_11_65_Oct11_A2_Bv4v5|14.4%	1.94445e-05	0	0	0	0	0	0	0.000111635	0	0	Bacteria;Candidate_division_OD1;uncultured_bacterium;uncultured_bacterium_unclassified;uncultured_bacterium_unclassified;uncultured_bacterium_unclassified;uncultured_bacterium_unclassified;uncultured_bacterium_unclassified	AY193175	0.141732
201402795|DCO_BRZ_Bv4v5|Serp_LIG_GOR1_11_65_Oct11_A2_Bv4v5|0.3%	1.94445e-05	0	0	0.000199256	0	0	2.70896e-05	6.51205e-05	0	0	Bacteria;Bacteroidetes;Bacteroidia;Bacteroidales;ML635J-40_aquatic_group;uncultured_bacterium;uncultured_bacterium_unclassified;uncultured_bacterium_unclassified	AM778010	0.00269542
201403928|DCO_BRZ_Bv4v5|Serp_LIG_GOR1_11_65_Oct11_A2_Bv4v5|0.3%	1.94445e-05	0	0	0	1.40282e-05	0	5.41793e-05	6.51205e-05	0	0	Bacteria;Bacteroidetes;Bacteroidia;Bacteroidales;ML635J-40_aquatic_group;uncultured_bacterium;uncultured_bacterium_unclassified;uncultured_bacterium_unclassified	AM778016	0.00269542
203495134|DCO_BRZ_Bv4v5|Serp_LIG_Gor_upA_Jul12_Bv4v5|14.2%	1.94445e-05	0	0	0	0.000126254	0	0	0	0	3.71826e-05	Bacteria;Proteobacteria;Proteobacteria_unclassified;Proteobacteria_unclassified;Proteobacteria_unclassified;Proteobacteria_unclassified;Proteobacteria_unclassified;Proteobacteria_unclassified	GU305805	0.0188679
203495316|DCO_BRZ_Bv4v5|Serp_LIG_Gor_upA_Jul12_Bv4v5|6.7%	1.94445e-05	0	0	0	0.000126254	3.79689e-05	0	0	0	0	Bacteria;Proteobacteria;Deltaproteobacteria;Desulfovibrionales;Desulfovibrionaceae;Desulfovibrio;Desulfovibrio_unclassified;Desulfovibrio_unclassified	DQ355176	0.0672043
203495458|DCO_BRZ_Bv4v5|Serp_LIG_Gor_upA_Jul12_Bv4v5|9.9%	1.94445e-05	0	0	0	7.0141e-05	8.85941e-05	0	0	0	0	Bacteria;Proteobacteria;Betaproteobacteria;Betaproteobacteria_unclassified;Betaproteobacteria_unclassified;Betaproteobacteria_unclassified;Betaproteobacteria_unclassified;Betaproteobacteria_unclassified	KJ782950	0.0641711
203495506|DCO_BRZ_Bv4v5|Serp_LIG_Gor_upA_Jul12_Bv4v5|0.8%	1.94445e-05	0	0	0	8.41692e-05	7.59378e-05	0	0	0	0	Bacteria;Bacteroidetes;Flavobacteriia;Flavobacteriales;Cryomorphaceae;Fluviicola;Fluviicola_unclassified;Fluviicola_unclassified	FJ820414	0.00539084
203495512|DCO_BRZ_Bv4v5|Serp_LIG_Gor_upA_Jul12_Bv4v5|1.6%	1.94445e-05	0	0	0	8.41692e-05	7.59378e-05	0	0	0	0	Bacteria;Proteobacteria;Alphaproteobacteria;Rhodospirillales;Acetobacteraceae;Roseomonas;Roseomonas_unclassified;Roseomonas_unclassified	AM691109	0.0160428
203495888|DCO_BRZ_Bv4v5|Serp_LIG_Gor_upA_Jul12_Bv4v5|0.5%	1.94445e-05	0	0	0	9.81974e-05	6.32815e-05	0	0	0	0	Bacteria;Bacteroidetes;Flavobacteriia;Flavobacteriales;Flavobacteriaceae;Flavobacterium;Flavobacterium_unclassified;Flavobacterium_unclassified	JX196619	0.00542005
203496112|DCO_BRZ_Bv4v5|Serp_LIG_Gor_upA_Jul12_Bv4v5|2.4%	1.94445e-05	0	0	0	9.81974e-05	6.32815e-05	0	0	0	0	Bacteria;Proteobacteria;Alphaproteobacteria;Parvularculales;Parvularculaceae;Parvularcula;uncultured_bacterium;uncultured_bacterium_unclassified	JN628332	0.00536193
203496217|DCO_BRZ_Bv4v5|Serp_LIG_Gor_upA_Jul12_Bv4v5|10.6%	1.94445e-05	0	0	0	7.0141e-05	8.85941e-05	0	0	0	0	Bacteria;TM6;TM6_unclassified;TM6_unclassified;TM6_unclassified;TM6_unclassified;TM6_unclassified;TM6_unclassified	AB930750	0.101064
203496325|DCO_BRZ_Bv4v5|Serp_LIG_Gor_upA_Jul12_Bv4v5|0.5%	1.94445e-05	0	0	0	8.41692e-05	7.59378e-05	0	0	0	0	Bacteria;Bacteroidetes;Flavobacteriia;Flavobacteriales;Flavobacteriaceae;Flavobacterium;Flavobacterium_unclassified;Flavobacterium_unclassified	FJ820431	0.00540541
203496556|DCO_BRZ_Bv4v5|Serp_LIG_Gor_upA_Jul12_Bv4v5|5.1%	1.94445e-05	0	0	0	8.41692e-05	7.59378e-05	0	0	0	0	Bacteria;Chlorobi;Chlorobia;Chlorobiales;OPB56;OPB56_unclassified;OPB56_unclassified;OPB56_unclassified	FR667398	0.00268097
203496570|DCO_BRZ_Bv4v5|Serp_LIG_Gor_upA_Jul12_Bv4v5|8.5%	1.94445e-05	0	0	0	4.20846e-05	0.000113907	0	0	0	0	Bacteria;Cyanobacteria;Melainabacteria;Caenarcaniphilales;uncultured_cyanobacterium;uncultured_cyanobacterium_unclassified;uncultured_cyanobacterium_unclassified;uncultured_cyanobacterium_unclassified	GQ349422	0.0212766
203496663|DCO_BRZ_Bv4v5|Serp_LIG_Gor_upA_Jul12_Bv4v5|4.3%	1.94445e-05	0	0	0	9.81974e-05	6.32815e-05	0	0	0	0	Bacteria;Proteobacteria;Deltaproteobacteria;Myxococcales;0319-6G20;0319-6G20_unclassified;0319-6G20_unclassified;0319-6G20_unclassified	JF428996	0.04
203496925|DCO_BRZ_Bv4v5|Serp_LIG_Gor_upA_Jul12_Bv4v5|4.8%	1.94445e-05	0	0	0	2.80564e-05	0.000126563	0	0	0	0	Bacteria;Candidate_division_OP3;Candidate_division_OP3_unclassified;Candidate_division_OP3_unclassified;Candidate_division_OP3_unclassified;Candidate_division_OP3_unclassified;Candidate_division_OP3_unclassified;Candidate_division_OP3_unclassified	KC358554	0.0187668
203496980|DCO_BRZ_Bv4v5|Serp_LIG_Gor_upA_Jul12_Bv4v5|1.3%	1.94445e-05	0	0	0	7.0141e-05	8.85941e-05	0	0	0	0	Bacteria;Proteobacteria;Gammaproteobacteria;NKB5;uncultured_soil_bacterium;uncultured_soil_bacterium_unclassified;uncultured_soil_bacterium_unclassified;uncultured_soil_bacterium_unclassified	AY493951	0.0133333
203497115|DCO_BRZ_Bv4v5|Serp_LIG_Gor_upA_Jul12_Bv4v5|4.8%	1.94445e-05	0	0	0	5.61128e-05	0.00010125	0	0	0	0	Bacteria;Proteobacteria;Alphaproteobacteria;DB1-14;uncultured_bacterium;uncultured_bacterium_unclassified;uncultured_bacterium_unclassified;uncultured_bacterium_unclassified	KC358559	0.0268097
203497183|DCO_BRZ_Bv4v5|Serp_LIG_Gor_upA_Jul12_Bv4v5|6.1%	1.94445e-05	0	0	0	7.0141e-05	8.85941e-05	0	0	0	0	Bacteria;Spirochaetae;Spirochaetes;Spirochaetales;Leptospiraceae;Leptospira;uncultured_bacterium;uncultured_bacterium_unclassified	FJ820382	0.0586667
203497391|DCO_BRZ_Bv4v5|Serp_LIG_Gor_upA_Jul12_Bv4v5|8.3%	1.94445e-05	0	0	0	5.61128e-05	0.00010125	0	0	0	0	Bacteria;Cyanobacteria;Melainabacteria;Caenarcaniphilales;uncultured_cyanobacterium;uncultured_cyanobacterium_unclassified;uncultured_cyanobacterium_unclassified;uncultured_cyanobacterium_unclassified	GQ349422	0.0638298
203497424|DCO_BRZ_Bv4v5|Serp_LIG_Gor_upA_Jul12_Bv4v5|0.5%	1.94445e-05	0	0	0	5.61128e-05	0.00010125	0	0	0	0	Bacteria;Bacteroidetes;Flavobacteriia;Flavobacteriales;Flavobacteriaceae;Flavobacterium;Flavobacterium_unclassified;Flavobacterium_unclassified	KF704084	0.00542005
203497584|DCO_BRZ_Bv4v5|Serp_LIG_Gor_upA_Jul12_Bv4v5|0.5%	1.94445e-05	0	0	0	4.20846e-05	0.000113907	0	0	0	0	Bacteria;Bacteroidetes;Flavobacteriia;Flavobacteriales;Flavobacteriaceae;Flavobacterium;Flavobacterium_unclassified;Flavobacterium_unclassified	JQ977413	0.00542005
203497697|DCO_BRZ_Bv4v5|Serp_LIG_Gor_upA_Jul12_Bv4v5|0.3%	1.94445e-05	0	0	0	5.61128e-05	0.00010125	0	0	0	0	Bacteria;Verrucomicrobia;Opitutae;Opitutales;Opitutaceae;Opitutus;uncultured_soil_bacterium;uncultured_soil_bacterium_unclassified	FQ659883	0.008
203497757|DCO_BRZ_Bv4v5|Serp_LIG_Gor_upA_Jul12_Bv4v5|16.4%	1.94445e-05	0	0	0	0	0.000151876	0	0	0	0	Bacteria;Bacteroidetes;Sphingobacteriia;Sphingobacteriales;Saprospiraceae;Saprospiraceae_uncultured;Saprospiraceae_unclassified;Saprospiraceae_unclassified	JN458774	0.153425
203498205|DCO_BRZ_Bv4v5|Serp_LIG_Gor_upA_Jul12_Bv4v5|0.0%	1.94445e-05	0	0	0	0	0.000151876	0	0	0	0	Bacteria;Bacteroidetes;Bacteroidia;Bacteroidales;Porphyromonadaceae;Paludibacter;Paludibacter_unclassified;Paludibacter_unclassified	FJ382221	0
203522641|DCO_BRZ_Bv4v5|Serp_LIG_Gor_upA_Jul12_Bv4v5|1.1%	1.94445e-05	0	0	0	1.40282e-05	0	0	0	0	0.000136336	Bacteria;Proteobacteria;Betaproteobacteria;Burkholderiales;Burkholderiaceae;Polynucleobacter;uncultured_bacterium;uncultured_bacterium_unclassified	AY792238	0.0107239
205067935|DCO_BRZ_Bv4v5|Serp_LIG_BR2_back1_Jun12_Bv4v5|0.0%	1.94445e-05	0.000153713	8.7361e-05	0	0	0	0	0	0	0	Bacteria;Actinobacteria;Actinobacteria;Micromonosporales;Micromonosporaceae;Actinoplanes;Actinoplanes_derwentensis;Actinoplanes_derwentensis_unclassified	U58526	0
205069831|DCO_BRZ_Bv4v5|Serp_LIG_BR2_back1_Jun12_Bv4v5|0.5%	1.94445e-05	7.68566e-05	0.000174722	0	0	0	0	0	0	0	Bacteria;Proteobacteria;Gammaproteobacteria;Aeromonadales;Aeromonadaceae;Aeromonas;Aeromonas_unclassified;Aeromonas_unclassified	CP000644	0.00534759
205087464|DCO_BRZ_Bv4v5|Serp_LIG_BR2_back1_Jun12_Bv4v5|0.3%	1.94445e-05	9.60707e-05	0.000109201	0	2.80564e-05	0	0	0	0	0	Bacteria;Proteobacteria;Alphaproteobacteria;Sphingomonadales;Sphingomonadaceae;Novosphingobium;Novosphingobium_unclassified;Novosphingobium_unclassified	AB470419	0.0026738
205103745|DCO_BRZ_Bv4v5|Serp_LIG_BR2_back1_Jun12_Bv4v5|0.5%	1.94445e-05	3.84283e-05	2.18403e-05	0	0	0	9.48137e-05	1.86059e-05	0	0	Bacteria;Proteobacteria;Alphaproteobacteria;Sphingomonadales;Erythrobacteraceae;Erythrobacteraceae_uncultured;uncultured_bacterium;uncultured_bacterium_unclassified	HM274468	0
205105259|DCO_BRZ_Bv4v5|Serp_LIG_BR2_back1_Jun12_Bv4v5|2.1%	1.94445e-05	1.92141e-05	0	0	0.000140282	1.26563e-05	0	0	0	0	Bacteria;Proteobacteria;Betaproteobacteria;Betaproteobacteria_unclassified;Betaproteobacteria_unclassified;Betaproteobacteria_unclassified;Betaproteobacteria_unclassified;Betaproteobacteria_unclassified	EU800906	0.0214477
205812443|DCO_BRZ_Bv4v5|Serp_LIG_BR2_back2_Jun12_Bv4v5|2.1%	1.94445e-05	0	2.18403e-05	0	7.0141e-05	0	0	0	4.3501e-05	2.47884e-05	Bacteria;Proteobacteria;Gammaproteobacteria;Legionellales;Legionellaceae;Legionella;Legionella_unclassified;Legionella_unclassified	LN614827	0.0213333
310219644|DCO_BRZ_Bv4v5|Serp_Lig_GORupB_2013|0.5%|5	1.94445e-05	0	0	0	0	3.79689e-05	0	0	0	0.000111548	Bacteria;Proteobacteria;Alphaproteobacteria;Sphingomonadales;Sphingomonadaceae;Sphingomonadaceae_unclassified;Sphingomonadaceae_unclassified;Sphingomonadaceae_unclassified	CU926137	0.00534759
310608619|DCO_BRZ_Bv4v5|Serp_Lig_GORupA_2013|5.1%|8	1.94445e-05	0	0	0	0	0	0	0	0.000130503	0	Bacteria;Proteobacteria;Betaproteobacteria;Burkholderiales;Burkholderiaceae;Polynucleobacter;uncultured_bacterium;uncultured_bacterium_unclassified	EU802152	0.0348525
310608872|DCO_BRZ_Bv4v5|Serp_Lig_GORupA_2013|0.5%|7	1.94445e-05	0	0	0	0	0	0	0	7.61267e-05	6.19709e-05	Bacteria;Proteobacteria;Alphaproteobacteria;Sphingomonadales;Sphingomonadaceae;Sphingomonadaceae_uncultured;Sphingomonadaceae_unclassified;Sphingomonadaceae_unclassified	GU321346	0.00534759
310608951|DCO_BRZ_Bv4v5|Serp_Lig_GORupA_2013|0.8%|7	1.94445e-05	0	0	0	0	0	0	0	0.000108752	2.47884e-05	Bacteria;Bacteroidetes;Cytophagia;Cytophagales;Cytophagaceae;Emticicia;uncultured_bacterium;uncultured_bacterium_unclassified	FJ801214	0.00817439
310609131|DCO_BRZ_Bv4v5|Serp_Lig_GORupA_2013|10.1%|6	1.94445e-05	0	0	0	0	0	0	0	0.000108752	2.47884e-05	Bacteria;Proteobacteria;TA18;TA18_unclassified;TA18_unclassified;TA18_unclassified;TA18_unclassified;TA18_unclassified	GU451524	0.096
310609282|DCO_BRZ_Bv4v5|Serp_Lig_GORupA_2013|3.8%|5	1.94445e-05	0	0	0	0	0	0	0	0.000130503	0	Bacteria;Proteobacteria;Betaproteobacteria;Burkholderiales;Comamonadaceae;Comamonadaceae_unclassified;Comamonadaceae_unclassified;Comamonadaceae_unclassified	JF228062	0.0348525
310609313|DCO_BRZ_Bv4v5|Serp_Lig_GORupA_2013|0.8%|5	1.94445e-05	0	0	0	0	0	0	0	0.000130503	0	Bacteria;Proteobacteria;Betaproteobacteria;Burkholderiales;Burkholderiaceae;Polynucleobacter;uncultured_bacterium;uncultured_bacterium_unclassified	EU801835	0.0080429
[truncated: 220,183+ more rows]

## Sheet: raw counts
Representative_Sequence	All samples	BR2-river-2012a	BR2-river-2012b	GOR34-spring1-2011	GOR34-river-2012a	GOR34-river-2012b	GOR34-spring1-2013a	GOR34-spring1-2013b	GOR34-river-2013a	GOR34-river-2013b	taxonomy	Best Match	Best Match
[truncated: 221,518+ more rows]
