# Supplementary material for: Metagenomic identification of active methanogens and methanotrophs in serpentinite springs of the Voltri Massif, Italy
Source: PeerJ. 2017 Jan 26;5:e2945. doi: 10.7717/peerj.2945 (PMC5274519; doi:10.7717/peerj.2945)
Supplement: File S4 [file peerj-05-2945-s004.xlsx]

## Sheet: percent
Representative sequence	All samples	BR2-river-2012a	BR2-river-2012b	GOR34-spring1-2011	GOR34-river-2012a	GOR34-river-2012b	GOR34-spring1-2013a	GOR34-spring1-2013b	GOR34-river-2013a	GOR34-river-2013b	Taxonomy	Best Match	Best Match
All sequences	402139	36474	29855	724	33999	115	267	101232	94369	851	All taxonomies	NCBI Accession	Distance
199621188|DCO_BRZ_Av4v5|Serp_LIG_BR2_back1_Jun12_Av4v5|0.0%	0.199033	0.398887	0.358968	0	0.466367	0	0	0.00461317	0.405186	0.250294	Archaea(100);Thaumarchaeota(100);Marine_Group_I(100);Unknown_Order(100);Unknown_Family(100);Candidatus_Nitrosoarchaeum(100);unclassified;	JX426808	0
317129113|DCO_BRZ_Av4v5|Serp_Lig_GOR1AB_2013|3.4%	0.107234	0	0	0	0	0	0.333333	0.424471	0.000360288	0.0352526	Archaea(100);Euryarchaeota(100);Methanobacteria(100);Methanobacteriales(100);Methanobacteriaceae(100);Methanobacterium(89);unclassified;	AY768827	0.0343915
236763947|DCO_BRZ_Av4v5|Serp_LIG_LER20_LS11_127_Oct11|0.8%	0.0256528	0	0	0	0	0	0	0	0	0	Archaea(100);Euryarchaeota(100);Methanobacteria(100);Methanobacteriales(100);Methanobacteriaceae(100);Methanobacterium(100);uncultured_archaeon(95);	JN192477	0.00529101
199621318|DCO_BRZ_Av4v5|Serp_LIG_BR2_back1_Jun12_Av4v5|0.0%	0.0251729	0.000877337	0.00338302	0	0.000470602	0.026087	0	0	0	0	Archaea(100);Thaumarchaeota(100);Soil_Crenarchaeotic_Group(SCG)(99);unclassified;unclassified;unclassified;unclassified;	EF022338	0
199621210|DCO_BRZ_Av4v5|Serp_LIG_BR2_back1_Jun12_Av4v5|0.0%	0.0243846	0.00169984	0.0148049	0	0	0	0	0.000424767	0.000169547	0	Archaea(100);Thaumarchaeota(100);unclassified;unclassified;unclassified;unclassified;unclassified;	AF418934	0
317129115|DCO_BRZ_Av4v5|Serp_Lig_GOR1AB_2013|0.5%	0.0241086	0	0	0.0220994	0	0	0.0674157	0.0953651	0	0.00822562	Archaea(100);Euryarchaeota(100);Methanobacteria(100);Methanobacteriales(100);Methanobacteriaceae(100);Methanobacterium(100);unclassified;	AY796044	0.00529101
199621192|DCO_BRZ_Av4v5|Serp_LIG_BR2_back1_Jun12_Av4v5|1.3%	0.0198787	0.0188353	0.0794507	0	0.0111768	0	0	3.95132e-05	0.0479607	0.0293772	Archaea(100);Thaumarchaeota(100);Marine_Group_I(100);Unknown_Order(91);Unknown_Family(91);unclassified;unclassified;	HE796542	0.0106101
199606699|DCO_BRZ_Av4v5|Serp_LIG_GOR1_11_65_Oct11_A2_Av4v5|4.2%	0.0184513	0	0	0.0359116	0	0	0	0	0	0	Archaea(100);Euryarchaeota(100);Thermoplasmata(100);South_African_Goldmine_Gp(SAGMEG)(100);unclassified;unclassified;unclassified;	JQ817013	0.037037
199621380|DCO_BRZ_Av4v5|Serp_LIG_BR2_back1_Jun12_Av4v5|0.0%	0.0154225	0.00076767	0.00311506	0	0	0	0	6.91481e-05	0.000699382	0	Archaea(100);Thaumarchaeota(100);Soil_Crenarchaeotic_Group(SCG)(100);unclassified;unclassified;unclassified;unclassified;	HQ269158	0
318795591|DCO_BRZ_Av4v5|Serp_Lig_GORupA_2013|0.0%	0.0121674	0	0	0	0	0	0	0	0.000169547	0	Archaea(100);Euryarchaeota(100);Methanomicrobia(100);Methanocellales(100);Methanocellaceae(100);Rice_Cluster_I(100);unclassified;	EU155960	0
199621191|DCO_BRZ_Av4v5|Serp_LIG_BR2_back1_Jun12_Av4v5|0.3%	0.0104541	0.0231398	0.0205326	0	0.0330304	0	0	9.8783e-06	0.0171243	0.00822562	Archaea(100);Thaumarchaeota(100);Marine_Group_I(100);unclassified;unclassified;unclassified;unclassified;	AM055706	0.00265252
199621315|DCO_BRZ_Av4v5|Serp_LIG_BR2_back1_Jun12_Av4v5|14.2%	0.00941217	0.00167242	0.00264612	0	0.00561781	0	0.011236	0.000810021	0.0353506	0.0164512	Archaea(100);Parvarchaeota(100);uncultured_euryarchaeote(100);unclassified;unclassified;unclassified;unclassified;	KJ566437	0
199621194|DCO_BRZ_Av4v5|Serp_LIG_BR2_back1_Jun12_Av4v5|0.0%	0.00794253	0.0127488	0.010283	0	0.0262655	0	0	9.8783e-05	0.0160328	0.00705053	Archaea(100);Thaumarchaeota(100);Marine_Group_I(100);Thaumarchaeota_archaeon_MY2(97);unclassified;unclassified;unclassified;	AVSQ01000019	0
317221967|DCO_BRZ_Av4v5|Serp_Lig_GOR1CDEF_2013|2.4%	0.00707218	0	0	0	0	0	0	0.0280741	2.11934e-05	0	Archaea(100);Euryarchaeota(100);Methanobacteria(100);Methanobacteriales(100);Methanobacteriaceae(100);Methanobacterium(97);unclassified;	AY796044	0.0238095
199621190|DCO_BRZ_Av4v5|Serp_LIG_BR2_back1_Jun12_Av4v5|0.0%	0.00564481	0.0378352	0.0251214	0	0.00335304	0	0	0	0.000264918	0	Archaea(100);Thaumarchaeota(100);Marine_Group_I(99);uncultured_archaeon(92);unclassified;unclassified;unclassified;	DQ190078	0
199621193|DCO_BRZ_Av4v5|Serp_LIG_BR2_back1_Jun12_Av4v5|0.5%	0.00560005	0.0175193	0.0268967	0	0.00879438	0	0	0.000424767	0.00495926	0	Archaea(100);Thaumarchaeota(100);unclassified;unclassified;unclassified;unclassified;unclassified;	JN397856	0.00265252
236763953|DCO_BRZ_Av4v5|Serp_LIG_LER20_LS11_127_Oct11|0.3%	0.00481674	0	0	0	0	0	0	0	0	0	Archaea(100);Euryarchaeota(100);Methanobacteria(100);Methanobacteriales(100);Methanobacteriaceae(100);Methanobacterium(99);Methanobacterium_lacus(96);	HQ110085	0.0026455
199621197|DCO_BRZ_Av4v5|Serp_LIG_BR2_back1_Jun12_Av4v5|1.9%	0.00401851	0.00891046	0.00388545	0	0.0140004	0	0	0	0.00740709	0	Archaea(100);Thaumarchaeota(100);Marine_Group_I(100);unclassified;unclassified;unclassified;unclassified;	AB050238	0.0185676
199911645|DCO_BRZ_Av4v5|Serp_LIG_Gor_upA_Jul12_Av4v5|0.0%	0.00390412	0	0	0	2.94126e-05	0	0	0	0	0	Archaea(100);Miscellaneous_Crenarchaeotic_Group(100);unclassified;unclassified;unclassified;unclassified;unclassified;	EU155993	0
317129119|DCO_BRZ_Av4v5|Serp_Lig_GOR1AB_2013|3.4%	0.00382952	0	0	0	0	0	0.0149813	0.0151731	0	0	Archaea(100);Euryarchaeota(100);Methanobacteria(100);Methanobacteriales(100);Methanobacteriaceae(100);unclassified;unclassified;	AY796044	0.0343915
199621196|DCO_BRZ_Av4v5|Serp_LIG_BR2_back1_Jun12_Av4v5|1.1%	0.00374746	0.00954104	0.0161112	0	0.00476485	0	0	0	0.0054679	0	Archaea(100);Thaumarchaeota(100);South_African_Gold_Mine_Gp_1(SAGMCG-1)(81);uncultured_archaeon(80);unclassified;unclassified;unclassified;	JN397856	0.00795756
236763959|DCO_BRZ_Av4v5|Serp_LIG_LER20_LS11_127_Oct11|0.3%	0.00298902	0	0	0	0	0	0	0	0	0	Archaea(100);Euryarchaeota(100);Methanomicrobia(100);Methanosarcinales(100);Methanosarcinaceae(100);Methanosarcina(100);unclassified;	JN810750	0
199621209|DCO_BRZ_Av4v5|Serp_LIG_BR2_back1_Jun12_Av4v5|0.0%	0.00296664	0.00148051	0.00267962	0	0.00352952	0	0	9.8783e-06	0.00872108	0	Archaea(100);Thaumarchaeota(100);Soil_Crenarchaeotic_Group(SCG)(100);Unknown_Order(100);Unknown_Family(100);Candidatus_Nitrososphaera(100);uncultured_bacterium(100);	AM039532	0
199607041|DCO_BRZ_Av4v5|Serp_LIG_GOR1_11_65_Oct11_A2_Av4v5|0.0%	0.00267321	0	0	0.00276243	0	0	0	0	0	0	Archaea(100);Miscellaneous_Crenarchaeotic_Group(100);unclassified;unclassified;unclassified;unclassified;unclassified;	FJ901687	0
317221972|DCO_BRZ_Av4v5|Serp_Lig_GOR1CDEF_2013|0.0%	0.00249665	0	0	0	0	0	0	0.00863363	0	0	Archaea(100);Euryarchaeota(100);Methanomicrobia(100);Methanosarcinales(100);Methanosaetaceae(100);Methanosaeta(100);unclassified;	HE796122	0
199849124|DCO_BRZ_Av4v5|Serp_LIG_BR2_back2_Jun12_Av4v5|0.0%	0.00233999	0	0.000234467	0	0	0	0	0	0	0	Archaea(100);Thaumarchaeota(100);Soil_Crenarchaeotic_Group(SCG)(100);unclassified;unclassified;unclassified;unclassified;	GQ871369	0.00265252
317221973|DCO_BRZ_Av4v5|Serp_Lig_GOR1CDEF_2013|100.0%	0.00227782	0	0	0.0220994	0.000176476	0	0	0.0088312	0	0	Archaea(100);unclassified;unclassified;unclassified;unclassified;unclassified;unclassified;	L48407	0
199622895|DCO_BRZ_Av4v5|Serp_LIG_BR2_back1_Jun12_Av4v5|0.0%	0.0022629	0.000109667	0	0	0.00402953	0	0	0.00222262	0	0	Archaea(100);Euryarchaeota(100);Thermoplasmata(100);Thermoplasmatales(100);Terrestrial_Miscellaneous_Gp(TMEG)(98);uncultured_euryarchaeote(98);unclassified;	AB364940	0.00265252
236763954|DCO_BRZ_Av4v5|Serp_LIG_LER20_LS11_127_Oct11|0.3%	0.0021684	0	0	0	0	0	0	0	0	0	Archaea(100);Euryarchaeota(100);Methanobacteria(100);Methanobacteriales(100);Methanobacteriaceae(100);Methanobacterium(100);unclassified;	JN192477	0
199621198|DCO_BRZ_Av4v5|Serp_LIG_BR2_back1_Jun12_Av4v5|14.4%	0.00207142	0.0125843	0.00659856	0	0.000441189	0	0	0	0.00170607	0	Archaea(100);Aenigmarchaeota(100);Deep_Sea_Euryarchaeotic_Group(DSEG)(100);uncultured_archaeon(100);unclassified;unclassified;unclassified;	JX196240	0.00265957
236763957|DCO_BRZ_Av4v5|Serp_LIG_LER20_LS11_127_Oct11|0.3%	0.00177551	0	0	0	0	0	0	0	0	0	Archaea(100);Euryarchaeota(100);Methanobacteria(100);Methanobacteriales(100);Methanobacteriaceae(100);Methanobacterium(100);unclassified;	EU155989	0.0026455
199849622|DCO_BRZ_Av4v5|Serp_LIG_BR2_back2_Jun12_Av4v5|0.0%	0.00177302	0	0.000133981	0	0	0	0	0	0	0	Archaea(100);Thaumarchaeota(100);Soil_Crenarchaeotic_Group(SCG)(100);uncultured_crenarchaeote(89);unclassified;unclassified;unclassified;	GQ871300	0
317129224|DCO_BRZ_Av4v5|Serp_Lig_GOR1AB_2013|3.4%	0.00176307	0	0	0	0	0	0.00374532	0.00699384	0	0	Archaea(100);Euryarchaeota(100);Methanobacteria(100);Methanobacteriales(100);Methanobacteriaceae(100);Methanobacterium(87);unclassified;	AY768827	0.0343915
317221971|DCO_BRZ_Av4v5|Serp_Lig_GOR1CDEF_2013|100.0%	0.00174069	0	0	0.0110497	0	0	0	0.00667773	0	0	Archaea(100);Euryarchaeota(100);unclassified;unclassified;unclassified;unclassified;unclassified;	EU432165	0
318794785|DCO_BRZ_Av4v5|Serp_Lig_GORupA_2013|11.9%	0.00169842	0	0	0	0.000264714	0	0	0	0.00708919	0.00587544	Archaea(100);Aenigmarchaeota(100);Deep_Sea_Euryarchaeotic_Group(DSEG)(100);uncultured_archaeon(87);unclassified;unclassified;unclassified;	EF367565	0.121693
236763958|DCO_BRZ_Av4v5|Serp_LIG_LER20_LS11_127_Oct11|0.0%	0.00166112	0	0	0	0	0	0	0	0	0	Archaea(100);Euryarchaeota(100);Methanomicrobia(100);Methanocellales(100);Methanocellaceae(100);Methanocella(100);uncultured_archaeon(100);	EU155966	0.00529101
318794786|DCO_BRZ_Av4v5|Serp_Lig_GORupA_2013|16.2%	0.00159646	0	0	0	0.000882379	0	0	0	0.00648518	0	Archaea(100);Aenigmarchaeota(96);Deep_Sea_Euryarchaeotic_Group(DSEG)(94);unclassified;unclassified;unclassified;unclassified;	KJ563948	0.121693
199621208|DCO_BRZ_Av4v5|Serp_LIG_BR2_back1_Jun12_Av4v5|0.0%	0.00154176	0.00205626	0.00857478	0	0.000470602	0	0	0	0.0028929	0	Archaea(100);Thaumarchaeota(100);Soil_Crenarchaeotic_Group(SCG)(96);unclassified;unclassified;unclassified;unclassified;	AY943032	0
236763966|DCO_BRZ_Av4v5|Serp_LIG_LER20_LS11_127_Oct11|0.5%	0.00135277	0	0	0	0	0	0	0	0	0	Archaea(100);Euryarchaeota(100);Methanomicrobia(100);Methanocellales(100);Methanocellaceae(100);Rice_Cluster_I(100);unclassified;	JN649163	0.00529101
199636887|DCO_BRZ_Av4v5|Serp_LIG_BR2_back1_Jun12_Av4v5|0.0%	0.00130303	5.48336e-05	0	0	0.000117651	0	0	0	0.000275514	0	Archaea(100);Euryarchaeota(100);Methanobacteria(100);Methanobacteriales(100);Methanobacteriaceae(100);unclassified;unclassified;	EU333914	0
199622059|DCO_BRZ_Av4v5|Serp_LIG_BR2_back1_Jun12_Av4v5|100.0%	0.00125578	0.000219334	0	0	0.000647078	0	0	0	0.00503343	0	Archaea(100);Aenigmarchaeota(98);Deep_Sea_Euryarchaeotic_Group(DSEG)(94);unclassified;unclassified;unclassified;unclassified;	AB049035	0.181586
236763965|DCO_BRZ_Av4v5|Serp_LIG_LER20_LS11_127_Oct11|1.3%	0.00116129	0	0	0	0	0	0	0	0	0	Archaea(100);Euryarchaeota(100);Methanomicrobia(100);Methanocellales(100);Methanocellaceae(100);Methanocella(100);uncultured_archaeon(99);	HE796261	0.00793651
317221976|DCO_BRZ_Av4v5|Serp_Lig_GOR1CDEF_2013|0.5%	0.0011588	0	0	0.0165746	0	0	0	0.00448475	0	0	Archaea(100);Parvarchaeota(100);uncultured_archaeon(100);unclassified;unclassified;unclassified;unclassified;	FJ810527	0.00527705
199384056|DCO_BRZ_Av4v5|Serp_LIG_LER20_lipids2011_Av4v5|0.0%	0.00111404	0	0	0	0	0	0	0	0	0	Archaea(100);Thaumarchaeota(100);Soil_Crenarchaeotic_Group(SCG)(100);uncultured_crenarchaeote_TRC132-9(97);unclassified;unclassified;unclassified;	AF227639	0
199621742|DCO_BRZ_Av4v5|Serp_LIG_BR2_back1_Jun12_Av4v5|0.0%	0.00108172	0.000137084	0.000133981	0	0.0102944	0	0	0	0.000805349	0	Archaea(100);Euryarchaeota(100);Methanomicrobia(100);Methanosarcinales(100);Methanosaetaceae(100);Methanosaeta(100);unclassified;	HE796177	0
199621204|DCO_BRZ_Av4v5|Serp_LIG_BR2_back1_Jun12_Av4v5|1.3%	0.00107177	0.00350935	0.00261263	0	0.0051178	0	0	0	0.000540432	0	Archaea(100);Thaumarchaeota(100);Marine_Group_I(100);unclassified;unclassified;unclassified;unclassified;	EF444603	0.0132626
199622465|DCO_BRZ_Av4v5|Serp_LIG_BR2_back1_Jun12_Av4v5|0.3%	0.0010469	5.48336e-05	0	0	0	0	0	0	0.00438703	0.00587544	Archaea(100);Thaumarchaeota(100);Marine_Group_I(98);Unknown_Order(98);Unknown_Family(98);Candidatus_Nitrosoarchaeum(98);unclassified;	FN691647	0.00265252
318796926|DCO_BRZ_Av4v5|Serp_Lig_GORupA_2013|2.1%	0.00100463	0	0	0	0	0	0	0	8.47736e-05	0	Archaea(100);Euryarchaeota(100);Methanomicrobia(100);Methanocellales(100);Methanocellaceae(100);Rice_Cluster_I(100);unclassified;	AM114193	0.021164
317221980|DCO_BRZ_Av4v5|Serp_Lig_GOR1CDEF_2013|3.4%	0.000939973	0	0	0	0	0	0	0.003734	0	0	Archaea(100);Euryarchaeota(100);Methanobacteria(100);Methanobacteriales(100);Methanobacteriaceae(100);Methanobacterium(90);unclassified;	AY768827	0.0343915
199621203|DCO_BRZ_Av4v5|Serp_LIG_BR2_back1_Jun12_Av4v5|0.3%	0.000935	0.00318035	0.00301457	0	0.00497073	0	0	0	0	0	Archaea(100);Thaumarchaeota(100);Marine_Group_I(100);Unknown_Order(100);Unknown_Family(100);Candidatus_Nitrosoarchaeum(99);unclassified;	FJ718916	0.00530504
199413151|DCO_BRZ_Av4v5|Serp_LIG_LER20_11_117_Oct11_A2_Av4v5|0.3%	0.000833045	0	0	0	0	0	0	0	0	0	Archaea(100);Thaumarchaeota(100);Soil_Crenarchaeotic_Group(SCG)(100);unclassified;unclassified;unclassified;unclassified;	KJ566474	0.00265252
236763969|DCO_BRZ_Av4v5|Serp_LIG_LER20_LS11_127_Oct11|0.8%	0.000780825	0	0	0	0	0	0	0	0	0	Archaea(100);Euryarchaeota(100);Thermoplasmata(100);Thermoplasmatales(100);Terrestrial_Miscellaneous_Gp(TMEG)(83);uncultured_euryarchaeote(80);unclassified;	JN398041	0
199333101|DCO_BRZ_Av4v5|Serp_LIG_PIO14_11_83_Oct11_A2_Av4v5|3.7%	0.000778338	0	0	0	0	0	0	0	0	0	Archaea(100);Euryarchaeota(100);Methanobacteria(100);Methanobacteriales(100);Methanobacteriaceae(100);unclassified;unclassified;	KC831396	0.00793651
199621536|DCO_BRZ_Av4v5|Serp_LIG_BR2_back1_Jun12_Av4v5|0.0%	0.000746011	0.000329001	0	0	0.00223536	0	0	0	0.0022465	0	Archaea(100);Thaumarchaeota(100);Marine_Group_I(100);Unknown_Order(99);Unknown_Family(99);Candidatus_Nitrosoarchaeum(95);uncultured_archaeon(95);	AM055707	0
317221982|DCO_BRZ_Av4v5|Serp_Lig_GOR1CDEF_2013|16.9%	0.000743524	0	0	0	0	0	0	0.00295361	0	0	Archaea(100);unclassified;unclassified;unclassified;unclassified;unclassified;unclassified;	KM258074	0.296117
199621207|DCO_BRZ_Av4v5|Serp_LIG_BR2_back1_Jun12_Av4v5|0.8%	0.000728604	0.00246751	0.00334952	0	0.00067649	0	0	0.000138296	0.000699382	0	Archaea(100);Thaumarchaeota(100);South_African_Gold_Mine_Gp_1(SAGMCG-1)(100);uncultured_archaeon(100);unclassified;unclassified;unclassified;	AB294259	0.00795756
199622167|DCO_BRZ_Av4v5|Serp_LIG_BR2_back1_Jun12_Av4v5|14.3%	0.000726117	0.000137084	0	0	0.00111768	0	0	0.000740872	0.00184383	0	Archaea(100);Parvarchaeota(98);uncultured_euryarchaeote(82);unclassified;unclassified;unclassified;unclassified;	GU127414	0.126984
199861364|DCO_BRZ_Av4v5|Serp_LIG_BR2_back2_Jun12_Av4v5|13.5%	0.000713684	0	0.000100486	0	0	0	0	0	0.00300946	0	Archaea(100);Parvarchaeota(98);uncultured_archaeon(82);unclassified;unclassified;unclassified;unclassified;	FJ810533	0.237952
199622857|DCO_BRZ_Av4v5|Serp_LIG_BR2_back1_Jun12_Av4v5|0.3%	0.000711197	0	0	0	0	0	0	0	0	0	Archaea(100);Thaumarchaeota(100);Soil_Crenarchaeotic_Group(SCG)(100);Unknown_Order(100);Unknown_Family(100);Candidatus_Nitrososphaera(100);unclassified;	JQ817607	0.00265252
199607003|DCO_BRZ_Av4v5|Serp_LIG_GOR1_11_65_Oct11_A2_Av4v5|1.6%	0.00070125	0	0	0.00138122	0	0	0	0	0	0	Archaea(100);Euryarchaeota(100);Thermoplasmata(100);South_African_Goldmine_Gp(SAGMEG)(100);unclassified;unclassified;unclassified;	DQ226076	0.015873
317129116|DCO_BRZ_Av4v5|Serp_Lig_GOR1AB_2013|0.0%	0.00068633	0	0	0	0	0.2	0.0636704	0.000810021	0.000614609	0.112808	Archaea(100);Euryarchaeota(100);Methanomicrobia(100);Methanosarcinales(100);Methanosarcinaceae(100);ANME-3(100);uncultured_archaeon(100);	FJ791308	0
199858317|DCO_BRZ_Av4v5|Serp_LIG_BR2_back2_Jun12_Av4v5|0.0%	0.000668923	0	0	0	0	0	0	0	0	0	Archaea(100);Euryarchaeota(100);Methanobacteria(100);Methanobacteriales(100);Methanobacteriaceae(100);Methanobacterium(100);unclassified;	HQ110085	0.0026455
199621750|DCO_BRZ_Av4v5|Serp_LIG_BR2_back1_Jun12_Av4v5|0.0%	0.000666436	0.000191918	0	0	0	0	0	0	0	0	Archaea(100);Thaumarchaeota(100);Soil_Crenarchaeotic_Group(SCG)(100);uncultured_euryarchaeote(99);unclassified;unclassified;unclassified;	KJ566471	0
318794793|DCO_BRZ_Av4v5|Serp_Lig_GORupA_2013|2.4%	0.000611729	0	0	0	2.94126e-05	0	0	0	0.00259619	0	Archaea(100);Miscellaneous_Euryarchaeotic_Group(MEG)(100);uncultured_archaeon(89);unclassified;unclassified;unclassified;unclassified;	FJ604792	0.0237467
199621342|DCO_BRZ_Av4v5|Serp_LIG_BR2_back1_Jun12_Av4v5|0.3%	0.000606755	0.000630586	0.00314855	0	0	0	0	0	0.00134578	0	Archaea(100);Thaumarchaeota(100);Soil_Crenarchaeotic_Group(SCG)(86);unclassified;unclassified;unclassified;unclassified;	AJ627422	0.00530504
236763972|DCO_BRZ_Av4v5|Serp_LIG_LER20_LS11_127_Oct11|0.3%	0.000594322	0	0	0	0	0	0	0	0	0	Archaea(100);Euryarchaeota(100);Methanomicrobia(100);Methanosarcinales(100);Methanosarcinaceae(100);Methanosarcina(100);unclassified;	KF758469	0.0026455
317223137|DCO_BRZ_Av4v5|Serp_Lig_GOR1CDEF_2013|1.3%	0.000584375	0	0	0	0	0	0	9.8783e-05	0	0	Archaea(100);Euryarchaeota(100);Thermoplasmata(100);South_African_Goldmine_Gp(SAGMEG)(100);uncultured_archaeon(100);unclassified;unclassified;	JN229556	0.010582
199621257|DCO_BRZ_Av4v5|Serp_LIG_BR2_back1_Jun12_Av4v5|0.3%	0.000569455	0.00101442	0.00117233	0	0.00132357	0	0	0	0.00116564	0.00117509	Archaea(100);Thaumarchaeota(100);Marine_Group_I(100);Unknown_Order(100);Unknown_Family(100);Candidatus_Nitrosoarchaeum(100);uncultured_archaeon(87);	GQ302600	0.00529101
199621930|DCO_BRZ_Av4v5|Serp_LIG_BR2_back1_Jun12_Av4v5|16.1%	0.000564481	0.000274168	0.00077039	0	0.000323539	0	0	0	0.0019392	0	Archaea(100);Parvarchaeota(92);uncultured_euryarchaeote(92);unclassified;unclassified;unclassified;unclassified;	KJ566437	0.265672
199381715|DCO_BRZ_Av4v5|Serp_LIG_LER20_lipids2011_Av4v5|0.5%	0.000559508	0	0	0	0	0	0	0	0	0	Archaea(100);Miscellaneous_Crenarchaeotic_Group(100);unclassified;unclassified;unclassified;unclassified;unclassified;	KJ424513	0.00265252
317221987|DCO_BRZ_Av4v5|Serp_Lig_GOR1CDEF_2013|3.4%	0.000557021	0	0	0	0	0	0	0.00221274	0	0	Archaea(100);Euryarchaeota(100);Methanobacteria(100);Methanobacteriales(100);Methanobacteriaceae(100);Methanobacterium(84);unclassified;	AY796044	0.0343915
317221984|DCO_BRZ_Av4v5|Serp_Lig_GOR1CDEF_2013|4.0%	0.000539614	0	0	0	0	0	0	0.00213371	1.05967e-05	0	Archaea(100);Miscellaneous_Euryarchaeotic_Group(MEG)(100);unclassified;unclassified;unclassified;unclassified;unclassified;	AB611672	0.0369393
317221988|DCO_BRZ_Av4v5|Serp_Lig_GOR1CDEF_2013|3.4%	0.000522207	0	0	0	0	0	0	0.00207444	0	0	Archaea(100);Euryarchaeota(100);Methanobacteria(100);Methanobacteriales(100);Methanobacteriaceae(100);Methanobacterium(82);unclassified;	AY768827	0.0343915
199908694|DCO_BRZ_Av4v5|Serp_LIG_Gor_upA_Jul12_Av4v5|0.0%	0.000507287	0	0	0	0	0	0	0	0	0	Archaea(100);Euryarchaeota(100);Methanomicrobia(100);Methanomicrobiales(100);Methanoregulaceae(100);Methanoregula(100);uncultured_archaeon(84);	JN397914	0
317221993|DCO_BRZ_Av4v5|Serp_Lig_GOR1CDEF_2013|3.4%	0.000477447	0	0	0	0	0	0	0.00189663	0	0	Archaea(100);Euryarchaeota(100);Methanobacteria(100);Methanobacteriales(100);Methanobacteriaceae(100);Methanobacterium(85);unclassified;	AY796044	0.0343915
318794800|DCO_BRZ_Av4v5|Serp_Lig_GORupA_2013|15.0%	0.000465013	0	0	0	0.000588253	0	0	0	0.00174846	0.00235018	Archaea(100);Parvarchaeota(92);unclassified;unclassified;unclassified;unclassified;unclassified;	FJ810527	0.134211
199627218|DCO_BRZ_Av4v5|Serp_LIG_BR2_back1_Jun12_Av4v5|5.3%	0.000457553	0	0.000167476	0.00552486	0	0	0	0.00151138	0.000233127	0	Archaea(100);Miscellaneous_Euryarchaeotic_Group(MEG)(100);unclassified;unclassified;unclassified;unclassified;unclassified;	FJ604792	0.0527704
199414626|DCO_BRZ_Av4v5|Serp_LIG_LER20_11_117_Oct11_A2_Av4v5|0.3%	0.000440146	0	0	0	0	0	0	0	0	0	Archaea(100);Miscellaneous_Crenarchaeotic_Group(100);unclassified;unclassified;unclassified;unclassified;unclassified;	KC926148	0.00265252
317221989|DCO_BRZ_Av4v5|Serp_Lig_GOR1CDEF_2013|1.9%	0.000435173	0	0	0	0	0	0	0.0017287	0	0	Archaea(100);Euryarchaeota(100);Thermoplasmata(100);Thermoplasmatales(100);ASC21(100);uncultured_archaeon(100);unclassified;	HM187513	0.0132626
199621215|DCO_BRZ_Av4v5|Serp_LIG_BR2_back1_Jun12_Av4v5|0.0%	0.000420253	0.00235784	0	0	0.00161769	0	0	0	0.000296708	0	Archaea(100);Thaumarchaeota(100);Marine_Group_I(100);uncultured_archaeon(99);unclassified;unclassified;unclassified;	FJ810537	0
318794813|DCO_BRZ_Av4v5|Serp_Lig_GORupA_2013|11.3%	0.000412793	0	0	0	0.000264714	0	0	0	0.00166368	0	Archaea(100);Parvarchaeota(97);uncultured_euryarchaeote(82);unclassified;unclassified;unclassified;unclassified;	KJ566437	0.256716
199621904|DCO_BRZ_Av4v5|Serp_LIG_BR2_back1_Jun12_Av4v5|1.3%	0.000412793	0.000383835	0.00154078	0	0.000764728	0	0	0	0.000847736	0	Archaea(100);Thaumarchaeota(100);Marine_Group_I(100);unclassified;unclassified;unclassified;unclassified;	JX870149	0.0106101
317232173|DCO_BRZ_Av4v5|Serp_Lig_GOR1CDEF_2013|16.4%	0.000407819	0	0	0	0	0	0	9.8783e-06	0.00171667	0.00117509	Archaea(100);Woesearchaeota_(DHVEG-6)(100);unclassified;unclassified;unclassified;unclassified;unclassified;	KJ566463	0.100264
199382858|DCO_BRZ_Av4v5|Serp_LIG_LER20_lipids2011_Av4v5|0.8%	0.000405332	0	0	0	0	0	0	0	0	0	Archaea(100);Euryarchaeota(100);Thermoplasmata(100);Thermoplasmatales(100);Thermoplasmatales_Incertae_Sedis(100);Methanomassiliicoccus(100);uncultured_archaeon(99);	HQ269179	0.00530504
199621269|DCO_BRZ_Av4v5|Serp_LIG_BR2_back1_Jun12_Av4v5|0.3%	0.000402846	0.00115151	0.00127282	0	0.00241184	0	0	0	0	0	Archaea(100);Thaumarchaeota(100);Marine_Group_I(99);Unknown_Order(99);Unknown_Family(99);Candidatus_Nitrosoarchaeum(98);unclassified;	JN562364	0.00265252
199621292|DCO_BRZ_Av4v5|Serp_LIG_BR2_back1_Jun12_Av4v5|14.4%	0.000400359	0.00244009	0.000971362	0	0.000235301	0	0	0	0.000370885	0	Archaea(100);Aenigmarchaeota(99);Deep_Sea_Euryarchaeotic_Group(DSEG)(99);uncultured_archaeon(99);unclassified;unclassified;unclassified;	JX196240	0.0452128
317129207|DCO_BRZ_Av4v5|Serp_Lig_GOR1AB_2013|14.6%	0.000382952	0	0	0	0	0	0.00374532	0.00151138	0	0	Archaea(100);Parvarchaeota(91);unclassified;unclassified;unclassified;unclassified;unclassified;	FJ810533	0.286982
318794807|DCO_BRZ_Av4v5|Serp_Lig_GORupA_2013|11.8%	0.000382952	0	0	0	0.000705903	0	0	0	0.00137757	0	Archaea(100);Parvarchaeota(100);unclassified;unclassified;unclassified;unclassified;unclassified;	FJ810536	0.243243
318794819|DCO_BRZ_Av4v5|Serp_Lig_GORupA_2013|0.3%	0.000380465	0	0	0	0.000823554	0	0	0	0.00113385	0	Archaea(100);Thaumarchaeota(100);Marine_Group_I(100);unclassified;unclassified;unclassified;unclassified;	GU127410	0.00265252
318794820|DCO_BRZ_Av4v5|Serp_Lig_GORupA_2013|9.2%	0.000380465	0	0	0	0.000441189	0	0	0	0.00144115	0.00235018	Archaea(100);Miscellaneous_Euryarchaeotic_Group(MEG)(100);uncultured_archaeon(85);unclassified;unclassified;unclassified;unclassified;	AJ131278	0.0804598
236763989|DCO_BRZ_Av4v5|Serp_LIG_LER20_LS11_127_Oct11|1.6%	0.000380465	0	0	0	0	0	0	0	0	0	Archaea(100);Euryarchaeota(100);Methanomicrobia(100);Methanocellales(100);Methanocellaceae(100);Methanocella(100);uncultured_archaeon(88);	HE796261	0.010582
199860629|DCO_BRZ_Av4v5|Serp_LIG_BR2_back2_Jun12_Av4v5|0.5%	0.000373005	0	3.34952e-05	0	0	0	0	0	0	0	Archaea(100);Euryarchaeota(100);Methanomicrobia(100);Methanomicrobiales(100);Methanoregulaceae(100);Methanoregula(100);unclassified;	AY780566	0.00529101
199621225|DCO_BRZ_Av4v5|Serp_LIG_BR2_back1_Jun12_Av4v5|0.3%	0.000365545	0.00150792	0.00103835	0	0.00173535	0	0	0	0	0	Archaea(100);Thaumarchaeota(100);Marine_Group_I(99);Unknown_Order(99);Unknown_Family(99);Candidatus_Nitrosoarchaeum(97);unclassified;	JN562364	0.00265252
199859687|DCO_BRZ_Av4v5|Serp_LIG_BR2_back2_Jun12_Av4v5|0.0%	0.000363059	0	3.34952e-05	0	0.00273537	0	0	0	0	0	Archaea(100);Euryarchaeota(100);Methanomicrobia(100);Methanomicrobiales(100);Methanoregulaceae(100);Methanoregula(100);uncultured_euryarchaeote(98);	JN397655	0
199621355|DCO_BRZ_Av4v5|Serp_LIG_BR2_back1_Jun12_Av4v5|15.9%	0.000340678	0.000795087	0.000301457	0	0	0	0	0.000948317	0	0	Archaea(100);Aenigmarchaeota(90);Deep_Sea_Euryarchaeotic_Group(DSEG)(88);unclassified;unclassified;unclassified;unclassified;	KJ563948	0.119048
199416305|DCO_BRZ_Av4v5|Serp_LIG_LER20_11_117_Oct11_A2_Av4v5|0.5%	0.000340678	0	0	0	0	0	0	0	0	0	Archaea(100);Miscellaneous_Crenarchaeotic_Group(100);uncultured_methanogenic_archaeon(95);unclassified;unclassified;unclassified;unclassified;	KF758471	0
317129138|DCO_BRZ_Av4v5|Serp_Lig_GOR1AB_2013|0.0%	0.000333218	0	0	0	0	0	0.00374532	0.00130394	0	0	Archaea(100);Thaumarchaeota(100);Soil_Crenarchaeotic_Group(SCG)(98);Unknown_Order(98);Unknown_Family(98);Candidatus_Nitrososphaera(98);unclassified;	KC437211	0
236763982|DCO_BRZ_Av4v5|Serp_LIG_LER20_LS11_127_Oct11|1.9%	0.000330731	0	0	0	0	0	0	0	0	0	Archaea(100);Euryarchaeota(100);Methanomicrobia(100);Methanomicrobiales(100);unclassified;unclassified;unclassified;	JN649301	0.015873
199621270|DCO_BRZ_Av4v5|Serp_LIG_BR2_back1_Jun12_Av4v5|17.2%	0.000330731	0.00167242	0.000502428	0	0.000117651	0	0	0	0.000561625	0	Archaea(100);Woesearchaeota_(DHVEG-6)(100);uncultured_euryarchaeote(82);unclassified;unclassified;unclassified;unclassified;	CP010426	0.148148
317221994|DCO_BRZ_Av4v5|Serp_Lig_GOR1CDEF_2013|1.1%	0.000320785	0	0	0	8.82379e-05	0	0	0.00115576	0	0	Archaea(100);Miscellaneous_Crenarchaeotic_Group(100);unidentified_archaeon(94);unclassified;unclassified;unclassified;unclassified;	KC926092	0.00530504
317129140|DCO_BRZ_Av4v5|Serp_Lig_GOR1AB_2013|0.3%	0.000313324	0	0	0	0	0	0.00374532	0.00123479	0	0	Archaea(100);Euryarchaeota(100);Thermoplasmata(100);Thermoplasmatales(100);Thermoplasmatales_Incertae_Sedis(100);Methanomassiliicoccus(100);uncultured_archaeon(99);	CP005934	0.00265252
199621949|DCO_BRZ_Av4v5|Serp_LIG_BR2_back1_Jun12_Av4v5|0.3%	0.000310838	0.000274168	0.000267962	0	0.000882379	0	0	0	0.000805349	0.00117509	Archaea(100);Thaumarchaeota(100);Marine_Group_I(100);Unknown_Order(100);Unknown_Family(100);Candidatus_Nitrosoarchaeum(100);uncultured_crenarchaeote(85);	HQ316983	0.00265252
318794849|DCO_BRZ_Av4v5|Serp_Lig_GORupA_2013|8.2%	0.000308351	0	0	0	0	0	0	0	0.00131399	0	Archaea(100);Diapherotrites(100);uncultured_archaeon(99);unclassified;unclassified;unclassified;unclassified;	JQ750522	0.0714286
199621808|DCO_BRZ_Av4v5|Serp_LIG_BR2_back1_Jun12_Av4v5|1.9%	0.000300891	0.000191918	0.000937866	0	0.000264714	0	0	0.000760629	0	0	Archaea(100);Thaumarchaeota(100);AK31(100);uncultured_archaeon(100);unclassified;unclassified;unclassified;	KC588524	0.0106101
199622744|DCO_BRZ_Av4v5|Serp_LIG_BR2_back1_Jun12_Av4v5|0.3%	0.000298404	0	0	0	0	0	0	0	0.0012716	0	Archaea(100);Thaumarchaeota(100);Marine_Group_I(99);Unknown_Order(99);Unknown_Family(99);Candidatus_Nitrosoarchaeum(99);unclassified;	FN691711	0.00265252
199621247|DCO_BRZ_Av4v5|Serp_LIG_BR2_back1_Jun12_Av4v5|15.9%	0.000298404	0.00211109	0.000602914	0	0	0	0	0	0.000264918	0	Archaea(100);Woesearchaeota_(DHVEG-6)(99);unclassified;unclassified;unclassified;unclassified;unclassified;	CP010426	0.137566
318794843|DCO_BRZ_Av4v5|Serp_Lig_GORupA_2013|17.9%	0.000298404	0	0	0	0	0	0	0	0.00125041	0.00235018	Archaea(100);unclassified;unclassified;unclassified;unclassified;unclassified;unclassified;	FJ810527	0.153034
199621578|DCO_BRZ_Av4v5|Serp_LIG_BR2_back1_Jun12_Av4v5|0.3%	0.000293431	0.000493502	0.000569419	0	0.00067649	0	0	0	0.000529835	0	Archaea(100);Thaumarchaeota(100);Marine_Group_I(100);Unknown_Order(100);Unknown_Family(100);Candidatus_Nitrosoarchaeum(98);unclassified;	DQ190076	0.00265252
199333107|DCO_BRZ_Av4v5|Serp_LIG_PIO14_11_83_Oct11_A2_Av4v5|4.5%	0.000290944	0	0	0	0	0	0	0	0	0	Archaea(100);Euryarchaeota(100);Thermoplasmata(100);South_African_Goldmine_Gp(SAGMEG)(100);unclassified;unclassified;unclassified;	JQ817013	0.0396825
199413117|DCO_BRZ_Av4v5|Serp_LIG_LER20_11_117_Oct11_A2_Av4v5|0.0%	0.000288457	0	0	0	0	0	0	0	0	0	Archaea(100);Thaumarchaeota(100);Soil_Crenarchaeotic_Group(SCG)(100);unclassified;unclassified;unclassified;unclassified;	AB801191	0
318794869|DCO_BRZ_Av4v5|Serp_Lig_GORupA_2013|100.0%	0.000285971	0	0	0	0	0	0	0	0.00118683	0	Archaea(100);Aenigmarchaeota(99);Deep_Sea_Euryarchaeotic_Group(DSEG)(99);uncultured_archaeon(98);unclassified;unclassified;unclassified;	FN691627	0.15443
199621403|DCO_BRZ_Av4v5|Serp_LIG_BR2_back1_Jun12_Av4v5|0.3%	0.000285971	0.000658003	0.000468933	0	0.000882379	0	0	0	0.000498045	0	Archaea(100);Thaumarchaeota(100);Marine_Group_I(97);Unknown_Order(97);Unknown_Family(97);Candidatus_Nitrosoarchaeum(96);unclassified;	KC604425	0.00265252
199621841|DCO_BRZ_Av4v5|Serp_LIG_BR2_back1_Jun12_Av4v5|0.3%	0.000283484	0.000164501	0.000301457	0	0.000264714	0	0	0	0.000943106	0	Archaea(100);Thaumarchaeota(100);Marine_Group_I(99);Unknown_Order(99);Unknown_Family(99);Candidatus_Nitrosoarchaeum(99);unclassified;	KC604425	0.00265252
199621371|DCO_BRZ_Av4v5|Serp_LIG_BR2_back1_Jun12_Av4v5|0.3%	0.000280997	0.000548336	0.000334952	0	0.000764728	0	0	0	0.000593415	0	Archaea(100);Thaumarchaeota(100);Marine_Group_I(100);Unknown_Order(100);Unknown_Family(100);Candidatus_Nitrosoarchaeum(97);unclassified;	FN691647	0.00265252
199907462|DCO_BRZ_Av4v5|Serp_LIG_Gor_upA_Jul12_Av4v5|0.3%	0.000280997	0	0	0	0.00332363	0	0	0	0	0	Archaea(100);Euryarchaeota(100);Methanomicrobia(100);Methanosarcinales(100);Methanosaetaceae(100);Methanosaeta(100);unclassified;	AY177805	0.0026455
317222033|DCO_BRZ_Av4v5|Serp_Lig_GOR1CDEF_2013|18.0%	0.000278511	0	0	0	0	0	0	0.00098783	0.00012716	0	Archaea(100);Aenigmarchaeota(83);unclassified;unclassified;unclassified;unclassified;unclassified;	FN554054	0.162234
317222032|DCO_BRZ_Av4v5|Serp_Lig_GOR1CDEF_2013|16.4%	0.000276024	0	0	0	0	0	0	0.00109649	0	0	Archaea(100);Parvarchaeota(90);unclassified;unclassified;unclassified;unclassified;unclassified;	FJ810527	0.134211
317129186|DCO_BRZ_Av4v5|Serp_Lig_GOR1AB_2013|5.8%	0.000276024	0	0	0	0	0	0.00374532	0.00108661	0	0	Archaea(100);Miscellaneous_Euryarchaeotic_Group(MEG)(100);uncultured_euryarchaeote(95);unclassified;unclassified;unclassified;unclassified;	KJ566495	0.042328
199382149|DCO_BRZ_Av4v5|Serp_LIG_LER20_lipids2011_Av4v5|0.3%	0.000276024	0	0	0	0	0	0	0	0	0	Archaea(100);Thaumarchaeota(100);Soil_Crenarchaeotic_Group(SCG)(100);unclassified;unclassified;unclassified;unclassified;	DQ278122	0.00265252
199621666|DCO_BRZ_Av4v5|Serp_LIG_BR2_back1_Jun12_Av4v5|0.3%	0.000276024	0.000411252	0.000669905	0	0.000647078	0	0	0	0.000572222	0	Archaea(100);Thaumarchaeota(100);Marine_Group_I(99);Unknown_Order(96);Unknown_Family(96);Candidatus_Nitrosoarchaeum(92);uncultured_crenarchaeote(80);	KC604519	0.00265252
236763999|DCO_BRZ_Av4v5|Serp_LIG_LER20_LS11_127_Oct11|0.3%	0.000273537	0	0	0	0	0	0	0	0	0	Archaea(100);Euryarchaeota(100);Methanomicrobia(100);Methanosarcinales(100);Methanosaetaceae(100);Methanosaeta(100);unclassified;	JN649138	0
236763990|DCO_BRZ_Av4v5|Serp_LIG_LER20_LS11_127_Oct11|0.8%	0.000273537	0	0	0	0	0	0	0	0	0	Archaea(100);Miscellaneous_Crenarchaeotic_Group(100);uncultured_methanogenic_archaeon(87);unclassified;unclassified;unclassified;unclassified;	GU135492	0.00530504
317221997|DCO_BRZ_Av4v5|Serp_Lig_GOR1CDEF_2013|17.2%	0.000271051	0	0	0	0	0	0	0.00107673	0	0	Archaea(100);Aenigmarchaeota(89);unclassified;unclassified;unclassified;unclassified;unclassified;	AB019743	0.261398
199636971|DCO_BRZ_Av4v5|Serp_LIG_BR2_back1_Jun12_Av4v5|0.0%	0.000271051	2.74168e-05	0	0	0	0	0	0	0	0	Archaea(100);Euryarchaeota(100);Methanomicrobia(100);Methanomicrobiales(100);Methanospirillaceae(100);Methanospirillum(100);unclassified;	HF569045	0
199621914|DCO_BRZ_Av4v5|Serp_LIG_BR2_back1_Jun12_Av4v5|0.3%	0.000271051	0.000383835	0.000267962	0	0.000205888	0	0	0	0.000805349	0	Archaea(100);Thaumarchaeota(100);Marine_Group_I(88);Unknown_Order(88);Unknown_Family(88);Candidatus_Nitrosoarchaeum(88);unclassified;	FN691647	0.00265252
317221998|DCO_BRZ_Av4v5|Serp_Lig_GOR1CDEF_2013|100.0%	0.000268564	0	0	0	0	0	0	0.00106686	0	0	Archaea(100);Woesearchaeota_(DHVEG-6)(100);unclassified;unclassified;unclassified;unclassified;unclassified;	JWKX01000012	0.298742
199621601|DCO_BRZ_Av4v5|Serp_LIG_BR2_back1_Jun12_Av4v5|0.3%	0.000268564	0.000356418	0.000301457	0	0.000352952	0	0	0	0.000784156	0	Archaea(100);Thaumarchaeota(100);Marine_Group_I(100);Unknown_Order(100);Unknown_Family(100);Candidatus_Nitrosoarchaeum(100);unclassified;	FN691647	0.00265252
199622901|DCO_BRZ_Av4v5|Serp_LIG_BR2_back1_Jun12_Av4v5|14.0%	0.000258617	0.000137084	0	0	0.00117651	0	0	0	0.000625205	0	Archaea(100);Woesearchaeota_(DHVEG-6)(100);unclassified;unclassified;unclassified;unclassified;unclassified;	JWKX01000012	0.239852
199621685|DCO_BRZ_Av4v5|Serp_LIG_BR2_back1_Jun12_Av4v5|0.5%	0.000258617	0.000356418	0.0021102	0	0	0	0	0	0	0	Archaea(100);Thaumarchaeota(100);Soil_Crenarchaeotic_Group(SCG)(99);uncultured_euryarchaeote(95);unclassified;unclassified;unclassified;	KJ566475	0
199621953|DCO_BRZ_Av4v5|Serp_LIG_BR2_back1_Jun12_Av4v5|0.3%	0.00025613	0.000274168	0.000502428	0	0	0	0	0.000325984	0.000476852	0	Archaea(100);Thaumarchaeota(100);Soil_Crenarchaeotic_Group(SCG)(100);Unknown_Order(100);Unknown_Family(100);Candidatus_Nitrososphaera(100);unclassified;	AJ535119	0.00265252
199621505|DCO_BRZ_Av4v5|Serp_LIG_BR2_back1_Jun12_Av4v5|0.0%	0.00025613	0.000575753	0.000535924	0	0.000794141	0	0	0	0.000349691	0	Archaea(100);Thaumarchaeota(100);Marine_Group_I(100);Unknown_Order(100);Unknown_Family(100);Candidatus_Nitrosoarchaeum(100);uncultured_archaeon(81);	FJ718916	0
318795281|DCO_BRZ_Av4v5|Serp_Lig_GORupA_2013|0.0%	0.00024867	0	0	0	0	0	0	0	0	0	Archaea(100);Euryarchaeota(100);Methanomicrobia(100);Methanosarcinales(100);Methanosaetaceae(100);Methanosaeta(100);unclassified;	JN649128	0.0026455
199621335|DCO_BRZ_Av4v5|Serp_LIG_BR2_back1_Jun12_Av4v5|0.8%	0.00024867	0.000932171	0.00221068	0	0	0	0	0	0	0	Archaea(100);Euryarchaeota(100);Methanomicrobia(100);Methanosarcinales(100);GOM_Arc_I(100);Candidatus_Methanoperedens(100);uncultured_archaeon(100);	JN398009	0.00527705
199621465|DCO_BRZ_Av4v5|Serp_LIG_BR2_back1_Jun12_Av4v5|0.3%	0.00024867	0.000438669	0.000267962	0	0.000470602	0	0	0	0.000582819	0	Archaea(100);Thaumarchaeota(100);Marine_Group_I(100);Unknown_Order(100);Unknown_Family(100);Candidatus_Nitrosoarchaeum(100);unclassified;	DQ190076	0.00265252
199621410|DCO_BRZ_Av4v5|Serp_LIG_BR2_back1_Jun12_Av4v5|0.3%	0.000246184	0.000520919	0.000200971	0	0.000588253	0	0	0	0.000529835	0.00352526	Archaea(100);Thaumarchaeota(100);Marine_Group_I(100);Unknown_Order(100);Unknown_Family(100);Candidatus_Nitrosoarchaeum(100);unclassified;	KC604425	0.00265252
199621386|DCO_BRZ_Av4v5|Serp_LIG_BR2_back1_Jun12_Av4v5|0.3%	0.000246184	0.000438669	0.000301457	0	0.000411777	0	0	0	0.000625205	0	Archaea(100);Thaumarchaeota(100);Marine_Group_I(93);Unknown_Order(92);Unknown_Family(92);Candidatus_Nitrosoarchaeum(91);unclassified;	HQ316983	0.00265252
199917915|DCO_BRZ_Av4v5|Serp_LIG_Gor_upA_Jul12_Av4v5|0.3%	0.000246184	0	0	0	0	0	0	0	0	0	Archaea(100);Euryarchaeota(100);Methanomicrobia(100);Methanomicrobiales(100);Methanoregulaceae(100);Methanoregula(100);unclassified;	AF424773	0.0026455
199621682|DCO_BRZ_Av4v5|Serp_LIG_BR2_back1_Jun12_Av4v5|0.3%	0.000243697	0.000356418	0.000468933	0	0.00067649	0	0	0	0.000498045	0.00117509	Archaea(100);Thaumarchaeota(100);Marine_Group_I(100);Unknown_Order(100);Unknown_Family(100);Candidatus_Nitrosoarchaeum(100);uncultured_crenarchaeote(80);	KC604425	0.00265252
199621544|DCO_BRZ_Av4v5|Serp_LIG_BR2_back1_Jun12_Av4v5|0.3%	0.000243697	0.000466085	0.000368447	0	0.000500015	0	0	0	0.000551028	0	Archaea(100);Thaumarchaeota(100);Marine_Group_I(97);Unknown_Order(97);Unknown_Family(97);Candidatus_Nitrosoarchaeum(97);unclassified;	JN562362	0.00265252
199621571|DCO_BRZ_Av4v5|Serp_LIG_BR2_back1_Jun12_Av4v5|0.3%	0.000238723	0.000356418	0.000301457	0	0.000323539	0	0	0	0.000667592	0	Archaea(100);Thaumarchaeota(100);Marine_Group_I(97);Unknown_Order(96);Unknown_Family(96);Candidatus_Nitrosoarchaeum(92);uncultured_crenarchaeote(80);	FN691647	0.00265252
317222075|DCO_BRZ_Av4v5|Serp_Lig_GOR1CDEF_2013|100.0%	0.000236237	0	0	0	0	0	0	0.000938438	0	0	Archaea(100);Miscellaneous_Euryarchaeotic_Group(MEG)(100);uncultured_archaeon(86);unclassified;unclassified;unclassified;unclassified;	DQ337102	0.195
199621538|DCO_BRZ_Av4v5|Serp_LIG_BR2_back1_Jun12_Av4v5|0.3%	0.000236237	0.000356418	0.000368447	0	0.000588253	0	0	0	0.000529835	0	Archaea(100);Thaumarchaeota(100);Marine_Group_I(99);Unknown_Order(99);Unknown_Family(99);Candidatus_Nitrosoarchaeum(99);unclassified;	EU309860	0.00265252
199621211|DCO_BRZ_Av4v5|Serp_LIG_BR2_back1_Jun12_Av4v5|5.8%	0.000236237	0.00189176	0.000870876	0	0	0	0	0	0	0	Archaea(100);Aenigmarchaeota(100);Deep_Sea_Euryarchaeotic_Group(DSEG)(100);unclassified;unclassified;unclassified;unclassified;	DQ133424	0.249191
317222045|DCO_BRZ_Av4v5|Serp_Lig_GOR1CDEF_2013|2.4%	0.00023375	0	0	0	0	0	0	0.00092856	0	0	Archaea(100);Euryarchaeota(100);Methanobacteria(100);Methanobacteriales(100);Methanobacteriaceae(100);Methanobacterium(97);unclassified;	AY768827	0.0238095
199621970|DCO_BRZ_Av4v5|Serp_LIG_BR2_back1_Jun12_Av4v5|14.0%	0.00023375	0.000191918	0	0	0.000500015	0	0	0.000227201	0.000498045	0	Archaea(100);Woesearchaeota_(DHVEG-6)(100);unclassified;unclassified;unclassified;unclassified;unclassified;	JWKX01000012	0.250923
199621609|DCO_BRZ_Av4v5|Serp_LIG_BR2_back1_Jun12_Av4v5|0.3%	0.00023375	0.000301585	0.000401943	0	0.000352952	0	0	0	0.000614609	0	Archaea(100);Thaumarchaeota(100);Marine_Group_I(99);Unknown_Order(99);Unknown_Family(99);Candidatus_Nitrosoarchaeum(97);unclassified;	FN691711	0.00265252
317222170|DCO_BRZ_Av4v5|Serp_Lig_GOR1CDEF_2013|3.4%	0.000231263	0	0	0	0	0	0	0.000918682	0	0	Archaea(100);Euryarchaeota(100);Methanobacteria(100);Methanobacteriales(100);Methanobacteriaceae(100);Methanobacterium(86);unclassified;	AY796044	0.0343915
199621899|DCO_BRZ_Av4v5|Serp_LIG_BR2_back1_Jun12_Av4v5|0.3%	0.000231263	0.000246751	0.000267962	0	0.000264714	0	0	0	0.000709979	0	Archaea(100);Thaumarchaeota(100);Marine_Group_I(99);Unknown_Order(99);Unknown_Family(99);Candidatus_Nitrosoarchaeum(99);unclassified;	KC604519	0.00265252
317222192|DCO_BRZ_Av4v5|Serp_Lig_GOR1CDEF_2013|3.4%	0.000228777	0	0	0	0	0	0	0.000908804	0	0	Archaea(100);Euryarchaeota(100);Methanobacteria(100);Methanobacteriales(100);Methanobacteriaceae(100);Methanobacterium(92);unclassified;	AY768827	0.0343915
199333114|DCO_BRZ_Av4v5|Serp_LIG_PIO14_11_83_Oct11_A2_Av4v5|1.3%	0.000228777	0	0	0	0	0	0	0	0	0	Archaea(100);Miscellaneous_Crenarchaeotic_Group(100);uncultured_crenarchaeote(95);unclassified;unclassified;unclassified;unclassified;	JX196235	0.00265252
199621634|DCO_BRZ_Av4v5|Serp_LIG_BR2_back1_Jun12_Av4v5|0.3%	0.000228777	0.000356418	0.000133981	0	0.000617665	0	0	0	0.000572222	0	Archaea(100);Thaumarchaeota(100);Marine_Group_I(100);Unknown_Order(100);Unknown_Family(100);Candidatus_Nitrosoarchaeum(93);unclassified;	HQ316983	0.00265252
199607008|DCO_BRZ_Av4v5|Serp_LIG_GOR1_11_65_Oct11_A2_Av4v5|0.8%	0.000228777	0	0	0	0	0	0	0	0	0	Archaea(100);Euryarchaeota(100);Methanomicrobia(100);Methanosarcinales(100);GOM_Arc_I(100);Candidatus_Methanoperedens(100);uncultured_archaeon(100);	KC604537	0
199621798|DCO_BRZ_Av4v5|Serp_LIG_BR2_back1_Jun12_Av4v5|100.0%	0.000228777	0.00068542	0.000602914	0	0.00114709	0	0	0	0.000105967	0	Archaea(100);Miscellaneous_Euryarchaeotic_Group(MEG)(96);unclassified;unclassified;unclassified;unclassified;unclassified;	FJ604792	0.263158
199621782|DCO_BRZ_Av4v5|Serp_LIG_BR2_back1_Jun12_Av4v5|0.3%	0.000228777	0.000301585	0.000301457	0	0.000382364	0	0	0	0.000604012	0	Archaea(100);Thaumarchaeota(100);Marine_Group_I(100);Unknown_Order(100);Unknown_Family(100);Candidatus_Nitrosoarchaeum(99);uncultured_archaeon(80);	DQ190076	0.00265252
199621508|DCO_BRZ_Av4v5|Serp_LIG_BR2_back1_Jun12_Av4v5|0.3%	0.000228777	0.000411252	0.000301457	0	0.000500015	0	0	0	0.000540432	0	Archaea(100);Thaumarchaeota(100);unclassified;unclassified;unclassified;unclassified;unclassified;	FN691711	0.00265252
199621532|DCO_BRZ_Av4v5|Serp_LIG_BR2_back1_Jun12_Av4v5|8.7%	0.00022629	0.000466085	0	0	0	0	0	0.000730994	0	0	Archaea(100);Aenigmarchaeota(100);Deep_Sea_Euryarchaeotic_Group(DSEG)(100);unclassified;unclassified;unclassified;unclassified;	KM258074	0.238889
199621512|DCO_BRZ_Av4v5|Serp_LIG_BR2_back1_Jun12_Av4v5|0.3%	0.00022629	0.000383835	0.000334952	0	0.000794141	0	0	0	0.000423868	0	Archaea(100);Thaumarchaeota(100);Marine_Group_I(100);Unknown_Order(100);Unknown_Family(100);Candidatus_Nitrosoarchaeum(98);uncultured_crenarchaeote(81);	JN562362	0.00265252
199621624|DCO_BRZ_Av4v5|Serp_LIG_BR2_back1_Jun12_Av4v5|0.3%	0.00022629	0.000246751	0.000334952	0	0.000470602	0	0	0	0.000572222	0	Archaea(100);Thaumarchaeota(100);Marine_Group_I(99);Unknown_Order(99);Unknown_Family(99);Candidatus_Nitrosoarchaeum(99);unclassified;	KC604519	0.00265252
199621807|DCO_BRZ_Av4v5|Serp_LIG_BR2_back1_Jun12_Av4v5|0.3%	0.00022629	0.000329001	0.000669905	0	0.000352952	0	0	0	0.000487448	0	Archaea(100);Thaumarchaeota(100);Marine_Group_I(100);Unknown_Order(100);Unknown_Family(100);Candidatus_Nitrosoarchaeum(99);unclassified;	KC604425	0.00265252
199621513|DCO_BRZ_Av4v5|Serp_LIG_BR2_back1_Jun12_Av4v5|0.3%	0.000223803	0.000493502	0.000234467	0	0.000470602	0	0	0	0.000519238	0	Archaea(100);Thaumarchaeota(100);Marine_Group_I(100);Unknown_Order(100);Unknown_Family(100);Candidatus_Nitrosoarchaeum(100);uncultured_crenarchaeote(89);	DQ190076	0.00265252
317222068|DCO_BRZ_Av4v5|Serp_Lig_GOR1CDEF_2013|3.4%	0.000221317	0	0	0	0	0	0	0.000879169	0	0	Archaea(100);Euryarchaeota(100);Methanobacteria(100);Methanobacteriales(100);Methanobacteriaceae(100);Methanobacterium(92);unclassified;	AY796044	0.0343915
199621421|DCO_BRZ_Av4v5|Serp_LIG_BR2_back1_Jun12_Av4v5|0.3%	0.000221317	0.000466085	0.000301457	0	0.000294126	0	0	0	0.000519238	0	Archaea(100);Thaumarchaeota(100);Marine_Group_I(100);Unknown_Order(100);Unknown_Family(100);Candidatus_Nitrosoarchaeum(99);unclassified;	EU309860	0.00265252
199621697|DCO_BRZ_Av4v5|Serp_LIG_BR2_back1_Jun12_Av4v5|0.3%	0.00021883	0.000438669	0.000401943	0	0.000294126	0	0	0	0.000529835	0	Archaea(100);Thaumarchaeota(100);Marine_Group_I(100);Unknown_Order(100);Unknown_Family(100);Candidatus_Nitrosoarchaeum(100);uncultured_crenarchaeote(83);	EU309860	0.00265252
199621514|DCO_BRZ_Av4v5|Serp_LIG_BR2_back1_Jun12_Av4v5|0.3%	0.00021883	0.000466085	0.000468933	0	0.000588253	0	0	0	0.000381481	0	Archaea(100);Thaumarchaeota(100);Marine_Group_I(100);Unknown_Order(100);Unknown_Family(100);Candidatus_Nitrosoarchaeum(98);unclassified;	KC604425	0.00265252
317222984|DCO_BRZ_Av4v5|Serp_Lig_GOR1CDEF_2013|100.0%	0.000216343	0	0	0	0	0	0	0.000859412	0	0	unknown;unclassified;unclassified;unclassified;unclassified;unclassified;unclassified;	JN088883	0
199412799|DCO_BRZ_Av4v5|Serp_LIG_LER20_11_117_Oct11_A2_Av4v5|0.8%	0.000216343	0	0	0	0	0	0	0	0	0	Archaea(100);Thaumarchaeota(100);Soil_Crenarchaeotic_Group(SCG)(95);unclassified;unclassified;unclassified;unclassified;	KJ566475	0.00530504
199621391|DCO_BRZ_Av4v5|Serp_LIG_BR2_back1_Jun12_Av4v5|0.3%	0.000216343	0.000603169	0.000334952	0	0.000235301	0	0	0	0.000498045	0	Archaea(100);Thaumarchaeota(100);Marine_Group_I(99);Unknown_Order(99);Unknown_Family(99);Candidatus_Nitrosoarchaeum(99);unclassified;	HQ316966	0.00265252
199621577|DCO_BRZ_Av4v5|Serp_LIG_BR2_back1_Jun12_Av4v5|0.3%	0.000216343	0.000274168	0.000368447	0	0.000382364	0	0	0	0.000561625	0	Archaea(100);Thaumarchaeota(100);Marine_Group_I(100);Unknown_Order(100);Unknown_Family(100);Candidatus_Nitrosoarchaeum(100);unclassified;	EU309860	0.00265252
199333110|DCO_BRZ_Av4v5|Serp_LIG_PIO14_11_83_Oct11_A2_Av4v5|4.7%	0.000213856	0	0	0	0	0	0	0	0	0	Archaea(100);Euryarchaeota(100);Thermoplasmata(100);South_African_Goldmine_Gp(SAGMEG)(100);unclassified;unclassified;unclassified;	JQ817013	0.042328
317129261|DCO_BRZ_Av4v5|Serp_Lig_GOR1AB_2013|13.8%	0.00021137	0	0	0	0	0	0.00374532	0.000819899	1.05967e-05	0	Archaea(100);Parvarchaeota(95);unclassified;unclassified;unclassified;unclassified;unclassified;	FJ810533	0.242515
199623004|DCO_BRZ_Av4v5|Serp_LIG_BR2_back1_Jun12_Av4v5|14.3%	0.00021137	0.000109667	0	0	8.82379e-05	0	0	0	0.000826543	0	Archaea(100);Aenigmarchaeota(100);Deep_Sea_Euryarchaeotic_Group(DSEG)(94);unclassified;unclassified;unclassified;unclassified;	KM258074	0.272222
199621485|DCO_BRZ_Av4v5|Serp_LIG_BR2_back1_Jun12_Av4v5|0.3%	0.00021137	0.000493502	0.000401943	0	0.000352952	0	0	0	0.000455658	0	Archaea(100);Thaumarchaeota(100);Marine_Group_I(98);Unknown_Order(98);Unknown_Family(98);Candidatus_Nitrosoarchaeum(96);uncultured_crenarchaeote(80);	KC604519	0.00265252
317222070|DCO_BRZ_Av4v5|Serp_Lig_GOR1CDEF_2013|3.4%	0.000208883	0	0	0	0	0	0	0.000829777	0	0	Archaea(100);Euryarchaeota(100);Methanobacteria(100);Methanobacteriales(100);Methanobacteriaceae(100);Methanobacterium(86);unclassified;	AY768827	0.0343915
199621448|DCO_BRZ_Av4v5|Serp_LIG_BR2_back1_Jun12_Av4v5|0.3%	0.000208883	0.000548336	0.000334952	0	0.000529427	0	0	0	0.000381481	0	Archaea(100);Thaumarchaeota(100);Marine_Group_I(100);Unknown_Order(100);Unknown_Family(100);Candidatus_Nitrosoarchaeum(100);unclassified;	DQ190076	0.00265252
199621818|DCO_BRZ_Av4v5|Serp_LIG_BR2_back1_Jun12_Av4v5|0.3%	0.000208883	0.000274168	0.000334952	0	0.000441189	0	0	0	0.000455658	0	Archaea(100);Thaumarchaeota(100);Marine_Group_I(100);Unknown_Order(100);Unknown_Family(100);Candidatus_Nitrosoarchaeum(99);unclassified;	HQ331116	0.0026455
199621931|DCO_BRZ_Av4v5|Serp_LIG_BR2_back1_Jun12_Av4v5|0.3%	0.000208883	0.000191918	0.000334952	0	0.000382364	0	0	0	0.000572222	0	Archaea(100);Thaumarchaeota(100);Marine_Group_I(99);Unknown_Order(99);Unknown_Family(99);Candidatus_Nitrosoarchaeum(98);unclassified;	FN691711	0.00265252
199621375|DCO_BRZ_Av4v5|Serp_LIG_BR2_back1_Jun12_Av4v5|0.3%	0.000208883	0.00068542	0.000368447	0	0.000500015	0	0	0	0.000328498	0	Archaea(100);Thaumarchaeota(100);Marine_Group_I(100);Unknown_Order(100);Unknown_Family(100);Candidatus_Nitrosoarchaeum(100);unclassified;	JN562362	0.00265252
199621799|DCO_BRZ_Av4v5|Serp_LIG_BR2_back1_Jun12_Av4v5|0.3%	0.000208883	0.000356418	0.000401943	0	0.000323539	0	0	0	0.000508642	0	Archaea(100);Thaumarchaeota(100);Marine_Group_I(99);Unknown_Order(99);Unknown_Family(99);Candidatus_Nitrosoarchaeum(98);unclassified;	EU309860	0.00265252
199621679|DCO_BRZ_Av4v5|Serp_LIG_BR2_back1_Jun12_Av4v5|0.3%	0.000208883	0.000383835	0.000569419	0	0.000470602	0	0	0	0.000381481	0	Archaea(100);Thaumarchaeota(100);Marine_Group_I(100);Unknown_Order(99);Unknown_Family(99);Candidatus_Nitrosoarchaeum(98);unclassified;	KC604519	0.00265252
199621535|DCO_BRZ_Av4v5|Serp_LIG_BR2_back1_Jun12_Av4v5|0.3%	0.000206396	0.000493502	0.000569419	0	0.000441189	0	0	0	0.000339094	0	Archaea(100);Thaumarchaeota(100);Marine_Group_I(100);Unknown_Order(100);Unknown_Family(100);Candidatus_Nitrosoarchaeum(93);unclassified;	JN562364	0.00265252
199621749|DCO_BRZ_Av4v5|Serp_LIG_BR2_back1_Jun12_Av4v5|0.3%	0.000206396	0.000383835	0.000234467	0	0.000441189	0	0	0	0.000498045	0	Archaea(100);Thaumarchaeota(100);Marine_Group_I(98);Unknown_Order(98);Unknown_Family(98);Candidatus_Nitrosoarchaeum(97);unclassified;	KC604519	0.00265252
199622132|DCO_BRZ_Av4v5|Serp_LIG_BR2_back1_Jun12_Av4v5|0.3%	0.000206396	0.000191918	0.000535924	0	0.000294126	0	0	0	0.000529835	0	Archaea(100);Thaumarchaeota(100);Marine_Group_I(86);Unknown_Order(86);Unknown_Family(86);Candidatus_Nitrosoarchaeum(86);unclassified;	KC604425	0.00265252
199621594|DCO_BRZ_Av4v5|Serp_LIG_BR2_back1_Jun12_Av4v5|0.3%	0.00020391	0.000383835	0.000234467	0	0.000647078	0	0	0	0.000413271	0	Archaea(100);Thaumarchaeota(100);Marine_Group_I(93);Unknown_Order(93);Unknown_Family(93);Candidatus_Nitrosoarchaeum(92);unclassified;	HQ316983	0.00265252
199412326|DCO_BRZ_Av4v5|Serp_LIG_LER20_11_117_Oct11_A2_Av4v5|0.0%	0.00020391	0	0	0	0	0	0	0	0	0	Archaea(100);Thaumarchaeota(100);Soil_Crenarchaeotic_Group(SCG)(100);uncultured_archaeon(97);unclassified;unclassified;unclassified;	JX196223	0.00795756
318794995|DCO_BRZ_Av4v5|Serp_Lig_GORupA_2013|15.1%	0.00020391	0	0	0	0.000705903	0	0	0	0.000614609	0	Archaea(100);Woesearchaeota_(DHVEG-6)(100);unclassified;unclassified;unclassified;unclassified;unclassified;	JWKX01000012	0.232472
317222100|DCO_BRZ_Av4v5|Serp_Lig_GOR1CDEF_2013|3.4%	0.000201423	0	0	0	0	0	0	0.000800142	0	0	Archaea(100);Euryarchaeota(100);Methanobacteria(100);Methanobacteriales(100);Methanobacteriaceae(100);Methanobacterium(88);unclassified;	AY796044	0.0343915
317222839|DCO_BRZ_Av4v5|Serp_Lig_GOR1CDEF_2013|100.0%	0.000201423	0	0	0	0	0	0	0.000800142	0	0	Archaea(100);unclassified;unclassified;unclassified;unclassified;unclassified;unclassified;	EF444601	0.294118
199621891|DCO_BRZ_Av4v5|Serp_LIG_BR2_back1_Jun12_Av4v5|0.3%	0.000201423	0.000109667	0.000401943	0	0.000617665	0	0	0	0.000445061	0	Archaea(100);Thaumarchaeota(100);Marine_Group_I(100);Unknown_Order(99);Unknown_Family(99);Candidatus_Nitrosoarchaeum(99);unclassified;	HQ316983	0.00265252
199621525|DCO_BRZ_Av4v5|Serp_LIG_BR2_back1_Jun12_Av4v5|0.3%	0.000201423	0.000383835	0.000200971	0	0.000411777	0	0	0	0.000498045	0	Archaea(100);Thaumarchaeota(100);Marine_Group_I(100);Unknown_Order(100);Unknown_Family(100);Candidatus_Nitrosoarchaeum(100);unclassified;	FN691647	0.00265252
318795255|DCO_BRZ_Av4v5|Serp_Lig_GORupA_2013|8.2%	0.000201423	0	0	0	0.00150004	0	0	0	0.000286111	0	Archaea(100);Diapherotrites(99);uncultured_archaeon(99);unclassified;unclassified;unclassified;unclassified;	AJ969765	0.0846561
199621642|DCO_BRZ_Av4v5|Serp_LIG_BR2_back1_Jun12_Av4v5|0.3%	0.000201423	0.000164501	0.000334952	0	0.000735316	0	0	0	0.000402675	0	Archaea(100);Thaumarchaeota(100);Marine_Group_I(100);Unknown_Order(100);Unknown_Family(100);Candidatus_Nitrosoarchaeum(100);unclassified;	FN691711	0.00265252
199621542|DCO_BRZ_Av4v5|Serp_LIG_BR2_back1_Jun12_Av4v5|0.3%	0.000201423	0.000411252	0.000368447	0	0.000441189	0	0	0	0.000423868	0	Archaea(100);Thaumarchaeota(100);Marine_Group_I(100);Unknown_Order(99);Unknown_Family(99);Candidatus_Nitrosoarchaeum(97);unclassified;	DQ190076	0.00265252
199621471|DCO_BRZ_Av4v5|Serp_LIG_BR2_back1_Jun12_Av4v5|0.3%	0.000201423	0.000493502	0.000200971	0	0.000500015	0	0	0	0.000423868	0	Archaea(100);Thaumarchaeota(100);Marine_Group_I(100);Unknown_Order(100);Unknown_Family(100);Candidatus_Nitrosoarchaeum(100);unclassified;	KC604519	0.00265252
317222098|DCO_BRZ_Av4v5|Serp_Lig_GOR1CDEF_2013|3.4%	0.000198936	0	0	0	0	0	0	0.000790264	0	0	Archaea(100);Euryarchaeota(100);Methanobacteria(100);Methanobacteriales(100);Methanobacteriaceae(100);Methanobacterium(80);unclassified;	AY796044	0.0343915
199621625|DCO_BRZ_Av4v5|Serp_LIG_BR2_back1_Jun12_Av4v5|0.3%	0.000198936	0.000356418	0.000301457	0	0.000617665	0	0	0	0.000392078	0	Archaea(100);Thaumarchaeota(100);Marine_Group_I(100);Unknown_Order(100);Unknown_Family(100);Candidatus_Nitrosoarchaeum(100);unclassified;	KC604519	0.00265252
199621398|DCO_BRZ_Av4v5|Serp_LIG_BR2_back1_Jun12_Av4v5|0.3%	0.000198936	0.000466085	0.000200971	0	0.000382364	0	0	0	0.000466255	0	Archaea(100);Thaumarchaeota(100);Marine_Group_I(87);Unknown_Order(87);Unknown_Family(87);Candidatus_Nitrosoarchaeum(87);unclassified;	HQ316983	0.00265252
317222185|DCO_BRZ_Av4v5|Serp_Lig_GOR1CDEF_2013|3.4%	0.000196449	0	0	0	0	0	0	0.000780386	0	0	Archaea(100);Euryarchaeota(100);Methanobacteria(100);Methanobacteriales(100);Methanobacteriaceae(100);Methanobacterium(85);unclassified;	AY768827	0.0343915
317222082|DCO_BRZ_Av4v5|Serp_Lig_GOR1CDEF_2013|12.4%	0.000196449	0	0	0	0.000117651	0	0	0.000740872	0	0	Archaea(100);Parvarchaeota(100);unclassified;unclassified;unclassified;unclassified;unclassified;	FJ810536	0.265672
317129244|DCO_BRZ_Av4v5|Serp_Lig_GOR1AB_2013|2.6%	0.000196449	0	0	0	8.82379e-05	0	0.00374532	0.000740872	0	0	Archaea(100);Aenigmarchaeota(100);Deep_Sea_Euryarchaeotic_Group(DSEG)(100);unclassified;unclassified;unclassified;unclassified;	DQ133424	0.252366
199621747|DCO_BRZ_Av4v5|Serp_LIG_BR2_back1_Jun12_Av4v5|0.3%	0.000196449	0.000274168	0.000234467	0	0.000617665	0	0	0	0.000402675	0	Archaea(100);Thaumarchaeota(100);Marine_Group_I(99);Unknown_Order(99);Unknown_Family(99);Candidatus_Nitrosoarchaeum(97);unclassified;	EU309860	0.00265252
199621797|DCO_BRZ_Av4v5|Serp_LIG_BR2_back1_Jun12_Av4v5|0.3%	0.000196449	0.000191918	0	0	0.000294126	0	0	0	0.000646399	0	Archaea(100);Thaumarchaeota(100);Marine_Group_I(100);Unknown_Order(100);Unknown_Family(100);Candidatus_Nitrosoarchaeum(100);uncultured_archaeon(81);	KC604519	0.00265252
199621409|DCO_BRZ_Av4v5|Serp_LIG_BR2_back1_Jun12_Av4v5|0.3%	0.000193963	0.000603169	0.000502428	0	0.000235301	0	0	0	0.000349691	0	Archaea(100);Thaumarchaeota(100);Marine_Group_I(95);Unknown_Order(95);Unknown_Family(95);Candidatus_Nitrosoarchaeum(94);unclassified;	KC604519	0.00265252
199621416|DCO_BRZ_Av4v5|Serp_LIG_BR2_back1_Jun12_Av4v5|0.3%	0.000193963	0.000411252	0.000234467	0	0.00055884	0	0	0	0.000360288	0	Archaea(100);Thaumarchaeota(100);Marine_Group_I(99);Unknown_Order(99);Unknown_Family(99);Candidatus_Nitrosoarchaeum(99);unclassified;	KC604519	0.00265252
199621917|DCO_BRZ_Av4v5|Serp_LIG_BR2_back1_Jun12_Av4v5|0.3%	0.000193963	0.000219334	0.000502428	0	0.000352952	0	0	0	0.000455658	0	Archaea(100);Thaumarchaeota(100);Marine_Group_I(97);Unknown_Order(97);Unknown_Family(97);Candidatus_Nitrosoarchaeum(94);unclassified;	EU309860	0.00265252
199621422|DCO_BRZ_Av4v5|Serp_LIG_BR2_back1_Jun12_Av4v5|0.3%	0.000193963	0.000603169	0.000234467	0	0	0	0	0	0.000519238	0	Archaea(100);Thaumarchaeota(100);Marine_Group_I(100);Unknown_Order(99);Unknown_Family(99);Candidatus_Nitrosoarchaeum(97);unclassified;	DQ190076	0.00265252
199621700|DCO_BRZ_Av4v5|Serp_LIG_BR2_back1_Jun12_Av4v5|0.3%	0.000193963	0.000274168	0	0	0.00067649	0	0	0	0.000476852	0	Archaea(100);Thaumarchaeota(100);Marine_Group_I(99);Unknown_Order(99);Unknown_Family(99);Candidatus_Nitrosoarchaeum(97);uncultured_crenarchaeote(82);	FN691647	0.00265252
317222077|DCO_BRZ_Av4v5|Serp_Lig_GOR1CDEF_2013|3.4%	0.000191476	0	0	0	0	0	0	0.000760629	0	0	Archaea(100);Euryarchaeota(100);Methanobacteria(100);Methanobacteriales(100);Methanobacteriaceae(100);Methanobacterium(86);unclassified;	AY768827	0.0343915
199621660|DCO_BRZ_Av4v5|Serp_LIG_BR2_back1_Jun12_Av4v5|15.6%	0.000191476	0.000411252	0.000234467	0	0.000588253	0	0	0	0.000370885	0	Archaea(100);Woesearchaeota_(DHVEG-6)(100);unclassified;unclassified;unclassified;unclassified;unclassified;	KJ566431	0.137566
199621901|DCO_BRZ_Av4v5|Serp_LIG_BR2_back1_Jun12_Av4v5|0.3%	0.000191476	0.000301585	0.000234467	0	0.000411777	0	0	0	0.000476852	0	Archaea(100);Thaumarchaeota(100);Marine_Group_I(100);Unknown_Order(100);Unknown_Family(100);Candidatus_Nitrosoarchaeum(98);unclassified;	FN691711	0.00265252
199621796|DCO_BRZ_Av4v5|Serp_LIG_BR2_back1_Jun12_Av4v5|0.3%	0.000191476	0.000274168	0.000267962	0	0.000352952	0	0	0	0.000487448	0	Archaea(100);Thaumarchaeota(100);Marine_Group_I(100);Unknown_Order(100);Unknown_Family(100);Candidatus_Nitrosoarchaeum(100);unclassified;	JN562364	0.00265252
317222157|DCO_BRZ_Av4v5|Serp_Lig_GOR1CDEF_2013|9.5%	0.000188989	0	0	0	0	0	0	0.000750751	0	0	Archaea(100);Parvarchaeota(100);unclassified;unclassified;unclassified;unclassified;unclassified;	FJ810527	0.0949868
317222146|DCO_BRZ_Av4v5|Serp_Lig_GOR1CDEF_2013|3.4%	0.000188989	0	0	0	0	0	0	0.000750751	0	0	Archaea(100);Euryarchaeota(100);Methanobacteria(100);Methanobacteriales(100);Methanobacteriaceae(100);Methanobacterium(94);unclassified;	AY796044	0.0343915
317222202|DCO_BRZ_Av4v5|Serp_Lig_GOR1CDEF_2013|3.4%	0.000188989	0	0	0	0	0	0	0.000750751	0	0	Archaea(100);Euryarchaeota(100);Methanobacteria(100);Methanobacteriales(100);Methanobacteriaceae(100);Methanobacterium(80);unclassified;	AY768827	0.0343915
199621214|DCO_BRZ_Av4v5|Serp_LIG_BR2_back1_Jun12_Av4v5|0.0%	0.000188989	0	0.00254564	0	0	0	0	0	0	0	Archaea(100);Thaumarchaeota(100);Marine_Group_I(100);uncultured_archaeon(98);unclassified;unclassified;unclassified;	FJ810537	0.00265252
199621603|DCO_BRZ_Av4v5|Serp_LIG_BR2_back1_Jun12_Av4v5|0.3%	0.000188989	0.000411252	0.000301457	0	0.000205888	0	0	0	0.000402675	0	Archaea(100);Thaumarchaeota(100);Marine_Group_I(99);Unknown_Order(99);Unknown_Family(99);Candidatus_Nitrosoarchaeum(99);uncultured_crenarchaeote(91);	JN562364	0.00265252
317222203|DCO_BRZ_Av4v5|Serp_Lig_GOR1CDEF_2013|3.4%	0.000186503	0	0	0	0	0	0	0.000740872	0	0	Archaea(100);Euryarchaeota(100);Methanobacteria(100);Methanobacteriales(100);Methanobacteriaceae(100);Methanobacterium(89);unclassified;	AY796044	0.0343915
199621206|DCO_BRZ_Av4v5|Serp_LIG_BR2_back1_Jun12_Av4v5|0.3%	0.000186503	0	0	0	0	0	0.00374532	0.000730994	0	0	Archaea(100);Thaumarchaeota(100);Marine_Group_I(100);uncultured_archaeon(98);unclassified;unclassified;unclassified;	FJ810537	0.00265252
199621459|DCO_BRZ_Av4v5|Serp_LIG_BR2_back1_Jun12_Av4v5|0.3%	0.000186503	0.000438669	0.000368447	0	0.000411777	0	0	0	0.000349691	0.00117509	Archaea(100);Thaumarchaeota(100);Marine_Group_I(98);Unknown_Order(98);Unknown_Family(98);Candidatus_Nitrosoarchaeum(98);unclassified;	DQ190076	0.00265252
199622269|DCO_BRZ_Av4v5|Serp_LIG_BR2_back1_Jun12_Av4v5|0.3%	0.000186503	0.000137084	0.000234467	0	0.000470602	0	0	0	0.000487448	0	Archaea(100);Thaumarchaeota(100);Marine_Group_I(100);Unknown_Order(100);Unknown_Family(100);Candidatus_Nitrosoarchaeum(100);unclassified;	FN691711	0.00265252
199621506|DCO_BRZ_Av4v5|Serp_LIG_BR2_back1_Jun12_Av4v5|0.3%	0.000186503	0.000274168	0.000200971	0	0.000382364	0	0	0	0.000392078	0	Archaea(100);Thaumarchaeota(100);Marine_Group_I(100);Unknown_Order(100);Unknown_Family(100);Candidatus_Nitrosoarchaeum(100);unclassified;	DQ190076	0.00265252
199621952|DCO_BRZ_Av4v5|Serp_LIG_BR2_back1_Jun12_Av4v5|0.3%	0.000186503	0.000246751	0.000267962	0	0.000617665	0	0	0	0.000392078	0	Archaea(100);Thaumarchaeota(100);Marine_Group_I(98);Unknown_Order(98);Unknown_Family(98);Candidatus_Nitrosoarchaeum(98);uncultured_crenarchaeote(80);	JN562364	0.00265252
199621530|DCO_BRZ_Av4v5|Serp_LIG_BR2_back1_Jun12_Av4v5|0.3%	0.000184016	0.000301585	0.000334952	0	0.000352952	0	0	0	0.000434465	0	Archaea(100);Thaumarchaeota(100);Marine_Group_I(99);Unknown_Order(99);Unknown_Family(99);Candidatus_Nitrosoarchaeum(98);unclassified;	JN562362	0.00265252
199621646|DCO_BRZ_Av4v5|Serp_LIG_BR2_back1_Jun12_Av4v5|0.3%	0.000184016	0.000301585	0.000267962	0	0.000588253	0	0	0	0.000275514	0	Archaea(100);Thaumarchaeota(100);Marine_Group_I(98);Unknown_Order(98);Unknown_Family(98);Candidatus_Nitrosoarchaeum(96);unclassified;	FN691711	0.00265252
199622032|DCO_BRZ_Av4v5|Serp_LIG_BR2_back1_Jun12_Av4v5|0.3%	0.000184016	0.000219334	0.000301457	0	0.000441189	0	0	0	0.000445061	0	Archaea(100);Thaumarchaeota(100);Marine_Group_I(97);Unknown_Order(97);Unknown_Family(97);Candidatus_Nitrosoarchaeum(96);unclassified;	KC604425	0.00265252
199621430|DCO_BRZ_Av4v5|Serp_LIG_BR2_back1_Jun12_Av4v5|0.3%	0.000184016	0.000548336	0.000334952	0	0.000382364	0	0	0	0.000328498	0	Archaea(100);Thaumarchaeota(100);Marine_Group_I(100);Unknown_Order(100);Unknown_Family(100);Candidatus_Nitrosoarchaeum(99);unclassified;	HQ316983	0.00265252
318794905|DCO_BRZ_Av4v5|Serp_Lig_GORupA_2013|14.2%	0.000184016	0	0	0	0	0	0	0	0.000784156	0	Archaea(100);Parvarchaeota(99);uncultured_archaeon(80);unclassified;unclassified;unclassified;unclassified;	FJ810536	0.14248
199621510|DCO_BRZ_Av4v5|Serp_LIG_BR2_back1_Jun12_Av4v5|0.3%	0.000184016	0.000466085	0.000200971	0	0.000411777	0	0	0	0.000381481	0	Archaea(100);Thaumarchaeota(100);Marine_Group_I(100);Unknown_Order(100);Unknown_Family(100);Candidatus_Nitrosoarchaeum(100);unclassified;	HQ316983	0.00265252
199621499|DCO_BRZ_Av4v5|Serp_LIG_BR2_back1_Jun12_Av4v5|0.3%	0.000184016	0.000466085	0.000234467	0	0.000352952	0	0	0	0.000402675	0	Archaea(100);Thaumarchaeota(100);Marine_Group_I(100);Unknown_Order(100);Unknown_Family(100);Candidatus_Nitrosoarchaeum(100);unclassified;	FN691711	0.00265252
317222128|DCO_BRZ_Av4v5|Serp_Lig_GOR1CDEF_2013|3.4%	0.000181529	0	0	0	0	0	0	0.000721116	0	0	Archaea(100);Euryarchaeota(100);Methanobacteria(100);Methanobacteriales(100);Methanobacteriaceae(100);unclassified;unclassified;	AY768827	0.0343915
317222253|DCO_BRZ_Av4v5|Serp_Lig_GOR1CDEF_2013|13.5%	0.000181529	0	0	0.00138122	0.000117651	0	0	0.000572941	0.000105967	0	Archaea(100);Woesearchaeota_(DHVEG-6)(100);unclassified;unclassified;unclassified;unclassified;unclassified;	JWKX01000012	0.0925926
199622833|DCO_BRZ_Av4v5|Serp_LIG_BR2_back1_Jun12_Av4v5|13.7%	0.000181529	8.22504e-05	0.000100486	0.0497238	0	0	0	0.000306227	0	0	Archaea(100);Parvarchaeota(100);uncultured_euryarchaeote(98);unclassified;unclassified;unclassified;unclassified;	KJ566437	0.253731
199622048|DCO_BRZ_Av4v5|Serp_LIG_BR2_back1_Jun12_Av4v5|0.3%	0.000181529	0.000164501	0.000267962	0	0.000264714	0	0	0	0.000508642	0.00117509	Archaea(100);Thaumarchaeota(100);Marine_Group_I(96);Unknown_Order(96);Unknown_Family(96);Candidatus_Nitrosoarchaeum(96);unclassified;	FN691711	0.00265252
199621588|DCO_BRZ_Av4v5|Serp_LIG_BR2_back1_Jun12_Av4v5|0.3%	0.000181529	0.000329001	0.000401943	0	0.000470602	0	0	0	0.000349691	0	Archaea(100);Thaumarchaeota(100);Marine_Group_I(100);Unknown_Order(100);Unknown_Family(100);Candidatus_Nitrosoarchaeum(98);unclassified;	DQ190076	0.00265252
199621436|DCO_BRZ_Av4v5|Serp_LIG_BR2_back1_Jun12_Av4v5|0.3%	0.000181529	0.000383835	0.000435438	0	0.000382364	0	0	0	0.000349691	0	Archaea(100);Thaumarchaeota(100);unclassified;unclassified;unclassified;unclassified;unclassified;	KC604519	0.00265252
199621548|DCO_BRZ_Av4v5|Serp_LIG_BR2_back1_Jun12_Av4v5|0.3%	0.000181529	0.000466085	0.000401943	0	0.000411777	0	0	0	0.000307304	0.00117509	Archaea(100);Thaumarchaeota(100);Marine_Group_I(100);Unknown_Order(100);Unknown_Family(100);Candidatus_Nitrosoarchaeum(100);unclassified;	HQ316983	0.00265252
199622096|DCO_BRZ_Av4v5|Serp_LIG_BR2_back1_Jun12_Av4v5|0.3%	0.000179043	0.000191918	0	0	0.000617665	0	0	0	0.000466255	0	Archaea(100);Thaumarchaeota(100);Marine_Group_I(100);Unknown_Order(100);Unknown_Family(100);Candidatus_Nitrosoarchaeum(100);unclassified;	FN691711	0.00265252
317129120|DCO_BRZ_Av4v5|Serp_Lig_GOR1AB_2013|2.1%	0.000179043	0	0	0.0925414	0	0	0.0187266	0	0	0	Archaea(100);Euryarchaeota(100);Methanobacteria(100);Methanobacteriales(100);Methanobacteriaceae(100);Methanobacterium(100);unclassified;	AY768827	0.021164
318794925|DCO_BRZ_Av4v5|Serp_Lig_GORupA_2013|14.6%	0.000179043	0	0	0	0	0	0	0	0.000731172	0.00117509	Archaea(100);Parvarchaeota(98);uncultured_archaeon(84);unclassified;unclassified;unclassified;unclassified;	KJ566476	0.116095
317222175|DCO_BRZ_Av4v5|Serp_Lig_GOR1CDEF_2013|3.4%	0.000176556	0	0	0	0	0	0	0.000701359	0	0	Archaea(100);Euryarchaeota(100);Methanobacteria(100);Methanobacteriales(100);Methanobacteriaceae(100);Methanobacterium(88);unclassified;	AY796044	0.0343915
199621910|DCO_BRZ_Av4v5|Serp_LIG_BR2_back1_Jun12_Av4v5|0.3%	0.000176556	0.000191918	0.000301457	0	0.00100003	0	0	0	0.000211934	0	Archaea(100);Thaumarchaeota(100);Marine_Group_I(100);Unknown_Order(100);Unknown_Family(100);Candidatus_Nitrosoarchaeum(100);unclassified;	KC604519	0.00265252
236764006|DCO_BRZ_Av4v5|Serp_LIG_LER20_LS11_127_Oct11|0.5%	0.000176556	0	0	0	0	0	0	0	0	0	Archaea(100);Thaumarchaeota(100);Soil_Crenarchaeotic_Group(SCG)(100);uncultured_archaeon(100);unclassified;unclassified;unclassified;	JQ684408	0
318794976|DCO_BRZ_Av4v5|Serp_Lig_GORupA_2013|19.9%	0.000176556	0	0	0	8.82379e-05	0	0	0	0.000720576	0	Archaea(100);Diapherotrites(100);Diapherotrites_Incertae_Sedis(100);Unknown_Order(100);Unknown_Family(100);Candidatus_Iainarchaeum(100);Diapherotrites_archaeon_SCGC_AAA011-N19(94);	ASMS01000005	0.124011
317222196|DCO_BRZ_Av4v5|Serp_Lig_GOR1CDEF_2013|3.4%	0.000174069	0	0	0	0	0	0	0.000691481	0	0	Archaea(100);Euryarchaeota(100);Methanobacteria(100);Methanobacteriales(100);Methanobacteriaceae(100);Methanobacterium(86);unclassified;	AY768827	0.0343915
199621556|DCO_BRZ_Av4v5|Serp_LIG_BR2_back1_Jun12_Av4v5|0.3%	0.000174069	0	0.000502428	0	0.000411777	0	0	0	0.000434465	0	Archaea(100);Thaumarchaeota(100);Marine_Group_I(100);Unknown_Order(100);Unknown_Family(100);Candidatus_Nitrosoarchaeum(99);unclassified;	KC604519	0.00265252
199621804|DCO_BRZ_Av4v5|Serp_LIG_BR2_back1_Jun12_Av4v5|0.3%	0.000174069	0.000164501	0	0	0.000617665	0	0	0	0.000455658	0	Archaea(100);Thaumarchaeota(100);Marine_Group_I(100);Unknown_Order(100);Unknown_Family(100);Candidatus_Nitrosoarchaeum(97);unclassified;	KC604519	0.00265252
317222228|DCO_BRZ_Av4v5|Serp_Lig_GOR1CDEF_2013|3.4%	0.000171582	0	0	0	0	0	0	0.000681603	0	0	Archaea(100);Euryarchaeota(100);Methanobacteria(100);Methanobacteriales(100);Methanobacteriaceae(100);Methanobacterium(88);unclassified;	AY796044	0.0343915
317222122|DCO_BRZ_Av4v5|Serp_Lig_GOR1CDEF_2013|3.4%	0.000171582	0	0	0	0	0	0	0.000681603	0	0	Archaea(100);Euryarchaeota(100);Methanobacteria(100);Methanobacteriales(100);Methanobacteriaceae(100);Methanobacterium(81);unclassified;	AY796044	0.0343915
318794990|DCO_BRZ_Av4v5|Serp_Lig_GORupA_2013|17.5%	0.000171582	0	0	0	0	0	0	0	0.000720576	0.00117509	Archaea(100);Woesearchaeota_(DHVEG-6)(99);unclassified;unclassified;unclassified;unclassified;unclassified;	JWKX01000012	0.12963
199621435|DCO_BRZ_Av4v5|Serp_LIG_BR2_back1_Jun12_Av4v5|0.3%	0.000171582	0.000383835	0.000234467	0	0.000382364	0	0	0	0.000307304	0	Archaea(100);Thaumarchaeota(100);Marine_Group_I(100);Unknown_Order(100);Unknown_Family(100);Candidatus_Nitrosoarchaeum(100);unclassified;	JN562362	0.00265252
199622532|DCO_BRZ_Av4v5|Serp_LIG_BR2_back1_Jun12_Av4v5|0.3%	0.000171582	0.000137084	0.000301457	0	0.000441189	0	0	0	0.000423868	0	Archaea(100);Thaumarchaeota(100);Marine_Group_I(100);Unknown_Order(100);Unknown_Family(100);Candidatus_Nitrosoarchaeum(100);unclassified;	JN562364	0.00265252
199621726|DCO_BRZ_Av4v5|Serp_LIG_BR2_back1_Jun12_Av4v5|0.0%	0.000171582	0.000329001	0.000535924	0	0.00120592	0	0	0	0	0	Archaea(100);Thaumarchaeota(100);Marine_Group_I(100);uncultured_archaeon(96);unclassified;unclassified;unclassified;	DQ337110	0
199621739|DCO_BRZ_Av4v5|Serp_LIG_BR2_back1_Jun12_Av4v5|0.3%	0.000171582	0.000219334	0.000334952	0	0.000264714	0	0	0	0.000370885	0	Archaea(100);Thaumarchaeota(100);Marine_Group_I(100);Unknown_Order(100);Unknown_Family(100);Candidatus_Nitrosoarchaeum(99);uncultured_crenarchaeote(84);	FN691647	0.00265252
317222129|DCO_BRZ_Av4v5|Serp_Lig_GOR1CDEF_2013|3.4%	0.000169096	0	0	0	0	0	0	0.000671724	0	0	Archaea(100);Euryarchaeota(100);Methanobacteria(100);Methanobacteriales(100);Methanobacteriaceae(100);Methanobacterium(85);unclassified;	AY768827	0.0343915
317222155|DCO_BRZ_Av4v5|Serp_Lig_GOR1CDEF_2013|3.4%	0.000169096	0	0	0	0	0	0	0.000671724	0	0	Archaea(100);Euryarchaeota(100);Methanobacteria(100);Methanobacteriales(100);Methanobacteriaceae(100);Methanobacterium(84);unclassified;	AY796044	0.0343915
317222191|DCO_BRZ_Av4v5|Serp_Lig_GOR1CDEF_2013|3.4%	0.000169096	0	0	0	0	0	0	0.000671724	0	0	Archaea(100);Euryarchaeota(100);Methanobacteria(100);Methanobacteriales(100);Methanobacteriaceae(100);Methanobacterium(83);unclassified;	AY796044	0.0343915
199623065|DCO_BRZ_Av4v5|Serp_LIG_BR2_back1_Jun12_Av4v5|0.3%	0.000169096	0.000164501	0.000301457	0	0.000735316	0	0	0	0.000296708	0	Archaea(100);Thaumarchaeota(100);Marine_Group_I(100);Unknown_Order(100);Unknown_Family(100);Candidatus_Nitrosoarchaeum(100);unclassified;	HQ316983	0.00265252
199621693|DCO_BRZ_Av4v5|Serp_LIG_BR2_back1_Jun12_Av4v5|0.3%	0.000169096	0.000301585	0.000167476	0	0.000205888	0	0	0	0.000455658	0	Archaea(100);Thaumarchaeota(100);Marine_Group_I(99);Unknown_Order(99);Unknown_Family(99);Candidatus_Nitrosoarchaeum(98);uncultured_crenarchaeote(85);	KC604425	0.00265252
199621343|DCO_BRZ_Av4v5|Serp_LIG_BR2_back1_Jun12_Av4v5|0.3%	0.000169096	0.000630586	0.000468933	0	0.000411777	0	0	0	0.000180144	0	Archaea(100);Thaumarchaeota(100);Marine_Group_I(99);Unknown_Order(99);Unknown_Family(99);Candidatus_Nitrosoarchaeum(96);unclassified;	HQ316983	0.00265252
317222125|DCO_BRZ_Av4v5|Serp_Lig_GOR1CDEF_2013|3.4%	0.000166609	0	0	0	0	0	0	0.000661846	0	0	Archaea(100);Euryarchaeota(100);Methanobacteria(100);Methanobacteriales(100);Methanobacteriaceae(100);Methanobacterium(83);unclassified;	AY768827	0.0343915
317222273|DCO_BRZ_Av4v5|Serp_Lig_GOR1CDEF_2013|3.4%	0.000166609	0	0	0	0	0	0	0.000661846	0	0	Archaea(100);Euryarchaeota(100);Methanobacteria(100);Methanobacteriales(100);Methanobacteriaceae(100);Methanobacterium(89);unclassified;	AY768827	0.0343915
199622192|DCO_BRZ_Av4v5|Serp_LIG_BR2_back1_Jun12_Av4v5|0.3%	0.000166609	8.22504e-05	0.000200971	0	0.000500015	0	0	0	0.000434465	0	Archaea(100);Thaumarchaeota(100);Marine_Group_I(100);Unknown_Order(100);Unknown_Family(100);Candidatus_Nitrosoarchaeum(99);uncultured_crenarchaeote(80);	HQ316983	0.00265252
199621567|DCO_BRZ_Av4v5|Serp_LIG_BR2_back1_Jun12_Av4v5|0.3%	0.000166609	0.000356418	0.000502428	0	0.000264714	0	0	0	0.000307304	0	Archaea(100);Thaumarchaeota(100);Marine_Group_I(100);Unknown_Order(100);Unknown_Family(100);Candidatus_Nitrosoarchaeum(100);uncultured_archaeon(80);	JN562367	0
199621407|DCO_BRZ_Av4v5|Serp_LIG_BR2_back1_Jun12_Av4v5|0.3%	0.000166609	0.000548336	0.000200971	0	0.000235301	0	0	0	0.000328498	0	Archaea(100);Thaumarchaeota(100);Marine_Group_I(99);Unknown_Order(99);Unknown_Family(99);Candidatus_Nitrosoarchaeum(99);unclassified;	JN562362	0.00265252
199621433|DCO_BRZ_Av4v5|Serp_LIG_BR2_back1_Jun12_Av4v5|0.3%	0.000166609	0.000438669	0.000301457	0	0.000294126	0	0	0	0.000339094	0	Archaea(100);Thaumarchaeota(100);Marine_Group_I(100);Unknown_Order(100);Unknown_Family(100);Candidatus_Nitrosoarchaeum(100);uncultured_crenarchaeote(83);	EU309860	0.00265252
317222148|DCO_BRZ_Av4v5|Serp_Lig_GOR1CDEF_2013|3.4%	0.000164122	0	0	0	0	0	0	0.000651968	0	0	Archaea(100);Euryarchaeota(100);Methanobacteria(100);Methanobacteriales(100);Methanobacteriaceae(100);Methanobacterium(86);unclassified;	AY796044	0.0343915
317222206|DCO_BRZ_Av4v5|Serp_Lig_GOR1CDEF_2013|3.4%	0.000164122	0	0	0	0	0	0	0.000651968	0	0	Archaea(100);Euryarchaeota(100);Methanobacteria(100);Methanobacteriales(100);Methanobacteriaceae(100);Methanobacterium(93);unclassified;	AY768827	0.0343915
317222084|DCO_BRZ_Av4v5|Serp_Lig_GOR1CDEF_2013|3.4%	0.000164122	0	0	0	0	0	0	0.000651968	0	0	Archaea(100);Euryarchaeota(100);Methanobacteria(100);Methanobacteriales(100);Methanobacteriaceae(100);Methanobacterium(88);unclassified;	AY768827	0.0343915
199623227|DCO_BRZ_Av4v5|Serp_LIG_BR2_back1_Jun12_Av4v5|0.0%	0.000164122	2.74168e-05	0.000200971	0	0	0	0	0	0	0	Archaea(100);Thaumarchaeota(100);Soil_Crenarchaeotic_Group(SCG)(100);uncultured_crenarchaeote(83);unclassified;unclassified;unclassified;	GQ871309	0
199621586|DCO_BRZ_Av4v5|Serp_LIG_BR2_back1_Jun12_Av4v5|0.3%	0.000164122	0.000356418	0.000167476	0	0.000323539	0	0	0	0.000392078	0	Archaea(100);Thaumarchaeota(100);Marine_Group_I(100);Unknown_Order(100);Unknown_Family(100);Candidatus_Nitrosoarchaeum(99);unclassified;	JN562362	0.00265252
199621455|DCO_BRZ_Av4v5|Serp_LIG_BR2_back1_Jun12_Av4v5|0.3%	0.000164122	0.000383835	0.000334952	0	0.000441189	0	0	0	0.000275514	0.00117509	Archaea(100);Thaumarchaeota(100);Marine_Group_I(100);Unknown_Order(100);Unknown_Family(100);Candidatus_Nitrosoarchaeum(100);unclassified;	JN562362	0.00265252
199621698|DCO_BRZ_Av4v5|Serp_LIG_BR2_back1_Jun12_Av4v5|0.3%	0.000164122	0.000274168	0.000234467	0	0.000441189	0	0	0	0.000360288	0	Archaea(100);Thaumarchaeota(100);Marine_Group_I(82);Unknown_Order(82);Unknown_Family(82);unclassified;unclassified;	JN562362	0.00265252
199621595|DCO_BRZ_Av4v5|Serp_LIG_BR2_back1_Jun12_Av4v5|0.3%	0.000161636	0.000329001	0.000401943	0	0.000411777	0	0	0	0.000275514	0.00117509	Archaea(100);Thaumarchaeota(100);Marine_Group_I(100);Unknown_Order(100);Unknown_Family(100);Candidatus_Nitrosoarchaeum(99);unclassified;	DQ190076	0.00265252
199621784|DCO_BRZ_Av4v5|Serp_LIG_BR2_back1_Jun12_Av4v5|0.3%	0.000161636	0.000329001	0.000167476	0	0.000470602	0	0	0	0.000317901	0.00117509	Archaea(100);Thaumarchaeota(100);Marine_Group_I(100);Unknown_Order(100);Unknown_Family(100);Candidatus_Nitrosoarchaeum(97);uncultured_crenarchaeote(85);	FN691647	0.00265252
236764010|DCO_BRZ_Av4v5|Serp_LIG_LER20_LS11_127_Oct11|2.4%	0.000161636	0	0	0	0	0	0	0	0	0	Archaea(100);Euryarchaeota(100);Methanomicrobia(100);Methanocellales(100);uncultured_archaeon(80);unclassified;unclassified;	KP769476	0.010582
199634512|DCO_BRZ_Av4v5|Serp_LIG_BR2_back1_Jun12_Av4v5|0.3%	0.000161636	0	0	0	0.000411777	0	0	0	0.000508642	0	Archaea(100);Thaumarchaeota(100);Marine_Group_I(100);Unknown_Order(100);Unknown_Family(100);Candidatus_Nitrosoarchaeum(100);unclassified;	JN562364	0.00265252
199621440|DCO_BRZ_Av4v5|Serp_LIG_BR2_back1_Jun12_Av4v5|14.6%	0.000161636	0.000932171	0	0	2.94126e-05	0	0	0	0.000317901	0	Archaea(100);Woesearchaeota_(DHVEG-6)(100);unclassified;unclassified;unclassified;unclassified;unclassified;	JWKX01000012	0.137566
317222309|DCO_BRZ_Av4v5|Serp_Lig_GOR1CDEF_2013|3.4%	0.000159149	0	0	0	0	0	0	0.000632211	0	0	Archaea(100);Euryarchaeota(100);Methanobacteria(100);Methanobacteriales(100);Methanobacteriaceae(100);Methanobacterium(83);unclassified;	AY768827	0.0343915
317222245|DCO_BRZ_Av4v5|Serp_Lig_GOR1CDEF_2013|3.4%	0.000159149	0	0	0	0	0	0	0.000632211	0	0	Archaea(100);Euryarchaeota(100);Methanobacteria(100);Methanobacteriales(100);Methanobacteriaceae(100);Methanobacterium(90);unclassified;	AY768827	0.0343915
317222204|DCO_BRZ_Av4v5|Serp_Lig_GOR1CDEF_2013|3.4%	0.000159149	0	0	0	0	0	0	0.000632211	0	0	Archaea(100);Euryarchaeota(100);Methanobacteria(100);Methanobacteriales(100);Methanobacteriaceae(100);Methanobacterium(81);unclassified;	AY768827	0.0343915
199631002|DCO_BRZ_Av4v5|Serp_LIG_BR2_back1_Jun12_Av4v5|0.3%	0.000159149	0	0.000535924	0	0.000411777	0	0	0	0.000233127	0	Archaea(100);Thaumarchaeota(100);Marine_Group_I(99);Unknown_Order(99);Unknown_Family(99);Candidatus_Nitrosoarchaeum(99);unclassified;	EU309860	0.00265252
318794973|DCO_BRZ_Av4v5|Serp_Lig_GORupA_2013|17.4%	0.000159149	0	0	0	8.82379e-05	0	0	0	0.000646399	0	Archaea(100);unclassified;unclassified;unclassified;unclassified;unclassified;unclassified;	GU127414	0.156085
199634173|DCO_BRZ_Av4v5|Serp_LIG_BR2_back1_Jun12_Av4v5|2.4%	0.000159149	5.48336e-05	0	0	0	0	0	0	0	0	Archaea(100);Euryarchaeota(100);Thermoplasmata(100);Thermoplasmatales(100);Marine_Group_II(100);uncultured_archaeon(100);unclassified;	KC604518	0
199621445|DCO_BRZ_Av4v5|Serp_LIG_BR2_back1_Jun12_Av4v5|0.3%	0.000159149	0.000493502	0.000267962	0	0.000352952	0	0	0	0.000275514	0	Archaea(100);Thaumarchaeota(100);Marine_Group_I(99);Unknown_Order(99);Unknown_Family(99);Candidatus_Nitrosoarchaeum(98);unclassified;	KC604519	0.00265252
317222235|DCO_BRZ_Av4v5|Serp_Lig_GOR1CDEF_2013|3.4%	0.000156662	0	0	0	0	0	0	0.000622333	0	0	Archaea(100);Euryarchaeota(100);Methanobacteria(100);Methanobacteriales(100);Methanobacteriaceae(100);Methanobacterium(86);unclassified;	AY796044	0.0343915
317222189|DCO_BRZ_Av4v5|Serp_Lig_GOR1CDEF_2013|3.4%	0.000156662	0	0	0	0	0	0	0.000622333	0	0	Archaea(100);Euryarchaeota(100);Methanobacteria(100);Methanobacteriales(100);Methanobacteriaceae(100);Methanobacterium(85);unclassified;	AY768827	0.0343915
317222133|DCO_BRZ_Av4v5|Serp_Lig_GOR1CDEF_2013|3.4%	0.000156662	0	0	0	0	0	0	0.000622333	0	0	Archaea(100);Euryarchaeota(100);Methanobacteria(100);Methanobacteriales(100);Methanobacteriaceae(100);Methanobacterium(88);unclassified;	AY768827	0.0343915
317222168|DCO_BRZ_Av4v5|Serp_Lig_GOR1CDEF_2013|3.4%	0.000156662	0	0	0	0	0	0	0.000622333	0	0	Archaea(100);Euryarchaeota(100);Methanobacteria(100);Methanobacteriales(100);Methanobacteriaceae(100);Methanobacterium(80);unclassified;	AY768827	0.0343915
199621576|DCO_BRZ_Av4v5|Serp_LIG_BR2_back1_Jun12_Av4v5|0.3%	0.000156662	0.000493502	0.000200971	0	0.000235301	0	0	0	0.000317901	0	Archaea(100);Thaumarchaeota(100);Marine_Group_I(100);Unknown_Order(100);Unknown_Family(100);Candidatus_Nitrosoarchaeum(100);unclassified;	JN562364	0.00265252
317222150|DCO_BRZ_Av4v5|Serp_Lig_GOR1CDEF_2013|3.4%	0.000154176	0	0	0	0	0	0	0.000612455	0	0	Archaea(100);Euryarchaeota(100);Methanobacteria(100);Methanobacteriales(100);Methanobacteriaceae(100);Methanobacterium(83);unclassified;	AY768827	0.0343915
317129240|DCO_BRZ_Av4v5|Serp_Lig_GOR1AB_2013|15.4%	0.000154176	0	0	0	5.88253e-05	0	0.00374532	0.00058282	0	0	Archaea(100);Aenigmarchaeota(100);Deep_Sea_Euryarchaeotic_Group(DSEG)(99);uncultured_archaeon(99);unclassified;unclassified;unclassified;	HM244100	0.0185676
318795035|DCO_BRZ_Av4v5|Serp_Lig_GORupA_2013|100.0%	0.000154176	0	0	0	8.82379e-05	0	0	0	0.000625205	0	Archaea(100);Aenigmarchaeota(98);Deep_Sea_Euryarchaeotic_Group(DSEG)(94);unclassified;unclassified;unclassified;unclassified;	DQ133424	0.228346
199621675|DCO_BRZ_Av4v5|Serp_LIG_BR2_back1_Jun12_Av4v5|0.3%	0.000154176	0.000356418	0.000133981	0	0.000588253	0	0	0	0.000264918	0	Archaea(100);Thaumarchaeota(100);Marine_Group_I(100);Unknown_Order(100);Unknown_Family(100);Candidatus_Nitrosoarchaeum(100);unclassified;	DQ190076	0.00265252
199621737|DCO_BRZ_Av4v5|Serp_LIG_BR2_back1_Jun12_Av4v5|0.3%	0.000154176	0.000246751	0	0	0.000411777	0	0	0	0.000360288	0	Archaea(100);Thaumarchaeota(100);Marine_Group_I(100);Unknown_Order(100);Unknown_Family(100);Candidatus_Nitrosoarchaeum(100);unclassified;	DQ190076	0.00265252
199622124|DCO_BRZ_Av4v5|Serp_LIG_BR2_back1_Jun12_Av4v5|0.0%	0.000154176	0.000219334	0.00180874	0	0	0	0	0	0	0	Archaea(100);Thaumarchaeota(100);unclassified;unclassified;unclassified;unclassified;unclassified;	GQ871301	0.00265252
199621503|DCO_BRZ_Av4v5|Serp_LIG_BR2_back1_Jun12_Av4v5|0.3%	0.000154176	0.000493502	0.000200971	0	0.000382364	0	0	0	0.000264918	0	Archaea(100);Thaumarchaeota(100);Marine_Group_I(98);Unknown_Order(98);Unknown_Family(98);Candidatus_Nitrosoarchaeum(98);uncultured_crenarchaeote(84);	JN562364	0.00265252
199621794|DCO_BRZ_Av4v5|Serp_LIG_BR2_back1_Jun12_Av4v5|0.3%	0.000154176	0	0.000267962	0	0	0	0	0	0.000572222	0	Archaea(100);Thaumarchaeota(100);Marine_Group_I(99);Unknown_Order(99);Unknown_Family(99);Candidatus_Nitrosoarchaeum(98);unclassified;	KC604519	0.00265252
317222116|DCO_BRZ_Av4v5|Serp_Lig_GOR1CDEF_2013|3.4%	0.000151689	0	0	0	0	0	0	0.000602576	0	0	Archaea(100);Euryarchaeota(100);Methanobacteria(100);Methanobacteriales(100);Methanobacteriaceae(100);Methanobacterium(90);unclassified;	AY796044	0.0343915
199333111|DCO_BRZ_Av4v5|Serp_LIG_PIO14_11_83_Oct11_A2_Av4v5|3.7%	0.000151689	0	0	0	0	0	0	0	0	0	Archaea(100);Euryarchaeota(100);Thermoplasmata(100);South_African_Goldmine_Gp(SAGMEG)(100);unclassified;unclassified;unclassified;	AB364934	0.026455
199621715|DCO_BRZ_Av4v5|Serp_LIG_BR2_back1_Jun12_Av4v5|0.3%	0.000151689	0.000191918	0.000301457	0	0.000470602	0	0	0	0.000307304	0	Archaea(100);Thaumarchaeota(100);Marine_Group_I(99);Unknown_Order(99);Unknown_Family(99);Candidatus_Nitrosoarchaeum(97);unclassified;	JN562364	0.00265252
199621846|DCO_BRZ_Av4v5|Serp_LIG_BR2_back1_Jun12_Av4v5|0.3%	0.000151689	0.000246751	0.000200971	0	0.00055884	0	0	0	0.000222531	0	Archaea(100);Thaumarchaeota(100);Marine_Group_I(100);Unknown_Order(100);Unknown_Family(100);Candidatus_Nitrosoarchaeum(100);unclassified;	HQ316983	0.00265252
199621613|DCO_BRZ_Av4v5|Serp_LIG_BR2_back1_Jun12_Av4v5|0.3%	0.000151689	0.000301585	0.000401943	0	0	0	0	0	0.000349691	0	Archaea(100);Thaumarchaeota(100);Marine_Group_I(99);Unknown_Order(99);Unknown_Family(99);Candidatus_Nitrosoarchaeum(99);uncultured_crenarchaeote(83);	KC604519	0.00265252
199621480|DCO_BRZ_Av4v5|Serp_LIG_BR2_back1_Jun12_Av4v5|0.3%	0.000151689	0.000438669	0	0	0.000352952	0	0	0	0.000264918	0	Archaea(100);Thaumarchaeota(100);Marine_Group_I(100);Unknown_Order(100);Unknown_Family(100);Candidatus_Nitrosoarchaeum(100);unclassified;	KC604519	0.00265252
317222331|DCO_BRZ_Av4v5|Serp_Lig_GOR1CDEF_2013|3.4%	0.000149202	0	0	0	0	0	0	0.000592698	0	0	Archaea(100);Euryarchaeota(100);Methanobacteria(100);Methanobacteriales(100);Methanobacteriaceae(100);Methanobacterium(90);unclassified;	AY768827	0.0343915
317222151|DCO_BRZ_Av4v5|Serp_Lig_GOR1CDEF_2013|3.4%	0.000149202	0	0	0	0	0	0	0.000592698	0	0	Archaea(100);Euryarchaeota(100);Methanobacteria(100);Methanobacteriales(100);Methanobacteriaceae(100);Methanobacterium(83);unclassified;	AY768827	0.0343915
317222153|DCO_BRZ_Av4v5|Serp_Lig_GOR1CDEF_2013|3.4%	0.000149202	0	0	0	0	0	0	0.000592698	0	0	Archaea(100);Euryarchaeota(100);Methanobacteria(100);Methanobacteriales(100);Methanobacteriaceae(100);Methanobacterium(84);unclassified;	AY768827	0.0343915
199621353|DCO_BRZ_Av4v5|Serp_LIG_BR2_back1_Jun12_Av4v5|100.0%	0.000149202	0.00101442	0.000368447	0	0.000352952	0	0	0	0	0	Archaea(100);Woesearchaeota_(DHVEG-6)(100);uncultured_euryarchaeote(83);unclassified;unclassified;unclassified;unclassified;	KJ566507	0.0901857
318795011|DCO_BRZ_Av4v5|Serp_Lig_GORupA_2013|13.7%	0.000149202	0	0	0	8.82379e-05	0	0	0	0.000604012	0	Archaea(100);Parvarchaeota(99);unclassified;unclassified;unclassified;unclassified;unclassified;	GU127414	0.0846561
318795124|DCO_BRZ_Av4v5|Serp_Lig_GORupA_2013|16.9%	0.000149202	0	0	0	0.000647078	0	0	0	0.000402675	0	Archaea(100);Woesearchaeota_(DHVEG-6)(100);unclassified;unclassified;unclassified;unclassified;unclassified;	JWKX01000012	0.219424
199622123|DCO_BRZ_Av4v5|Serp_LIG_BR2_back1_Jun12_Av4v5|0.3%	0.000146715	0.000137084	0.000368447	0	0.000294126	0	0	9.8783e-06	0.000339094	0	Archaea(100);Thaumarchaeota(100);Marine_Group_I(98);Unknown_Order(98);Unknown_Family(98);Candidatus_Nitrosoarchaeum(98);unclassified;	FN691711	0.00265252
318795056|DCO_BRZ_Av4v5|Serp_Lig_GORupA_2013|0.0%	0.000146715	0	0	0	0	0	0	0	0.000572222	0	Archaea(100);Thaumarchaeota(100);unclassified;unclassified;unclassified;unclassified;unclassified;	KC604507	0
199621519|DCO_BRZ_Av4v5|Serp_LIG_BR2_back1_Jun12_Av4v5|0.3%	0.000146715	0.000356418	0.000401943	0	0.000323539	0	0	0	0.000243724	0	Archaea(100);Thaumarchaeota(100);Marine_Group_I(100);Unknown_Order(100);Unknown_Family(100);Candidatus_Nitrosoarchaeum(100);unclassified;	JN562364	0.00265252
199621610|DCO_BRZ_Av4v5|Serp_LIG_BR2_back1_Jun12_Av4v5|0.3%	0.000146715	0.000466085	0.000100486	0	0.000176476	0	0	0	0.000349691	0	Archaea(100);Thaumarchaeota(100);Marine_Group_I(100);Unknown_Order(100);Unknown_Family(100);Candidatus_Nitrosoarchaeum(100);unclassified;	FN691647	0.00265252
199621686|DCO_BRZ_Av4v5|Serp_LIG_BR2_back1_Jun12_Av4v5|0.3%	0.000146715	0.000219334	0.000334952	0	0.000352952	0	0	0	0.000307304	0	Archaea(100);Thaumarchaeota(100);Marine_Group_I(98);Unknown_Order(98);Unknown_Family(98);Candidatus_Nitrosoarchaeum(98);unclassified;	JN562364	0.00265252
317222232|DCO_BRZ_Av4v5|Serp_Lig_GOR1CDEF_2013|3.7%	0.000144229	0	0	0	0	0	0	0.000572941	0	0	Archaea(100);Miscellaneous_Euryarchaeotic_Group(MEG)(100);uncultured_euryarchaeote(91);unclassified;unclassified;unclassified;unclassified;	FJ604792	0.0369393
317222169|DCO_BRZ_Av4v5|Serp_Lig_GOR1CDEF_2013|3.4%	0.000144229	0	0	0	0	0	0	0.000572941	0	0	Archaea(100);Euryarchaeota(100);Methanobacteria(100);Methanobacteriales(100);Methanobacteriaceae(100);Methanobacterium(91);unclassified;	AY796044	0.0343915
317129154|DCO_BRZ_Av4v5|Serp_Lig_GOR1AB_2013|3.4%	0.000144229	0	0	0	0	0	0.00374532	0.000563063	0	0	Archaea(100);Euryarchaeota(100);Methanobacteria(100);Methanobacteriales(100);Methanobacteriaceae(100);Methanobacterium(86);unclassified;	AY768827	0.0343915
317222218|DCO_BRZ_Av4v5|Serp_Lig_GOR1CDEF_2013|3.4%	0.000144229	0	0	0	0	0	0	0.000563063	0	0.00117509	Archaea(100);Euryarchaeota(100);Methanobacteria(100);Methanobacteriales(100);Methanobacteriaceae(100);Methanobacterium(87);unclassified;	AY768827	0.0343915
199621553|DCO_BRZ_Av4v5|Serp_LIG_BR2_back1_Jun12_Av4v5|0.3%	0.000144229	0	0	0	0	0	0	0	0.000614609	0	Archaea(100);Thaumarchaeota(100);Marine_Group_I(100);Unknown_Order(100);Unknown_Family(100);Candidatus_Nitrosoarchaeum(100);unclassified;	EU309860	0.00265252
318794943|DCO_BRZ_Av4v5|Serp_Lig_GORupA_2013|16.1%	0.000144229	0	0	0	0	0	0	0	0.000614609	0	Archaea(100);Woesearchaeota_(DHVEG-6)(100);unclassified;unclassified;unclassified;unclassified;unclassified;	JWKX01000012	0.223022
199621920|DCO_BRZ_Av4v5|Serp_LIG_BR2_back1_Jun12_Av4v5|0.3%	0.000144229	0.000246751	0.000368447	0	0.000352952	0	0	0	0.000275514	0	Archaea(100);Thaumarchaeota(100);Marine_Group_I(100);Unknown_Order(100);Unknown_Family(100);Candidatus_Nitrosoarchaeum(99);unclassified;	FN691647	0.00265252
199621684|DCO_BRZ_Av4v5|Serp_LIG_BR2_back1_Jun12_Av4v5|0.3%	0.000144229	0.000274168	0.000468933	0	0.000294126	0	0	0	0.000243724	0	Archaea(100);Thaumarchaeota(100);Marine_Group_I(98);Unknown_Order(98);Unknown_Family(98);Candidatus_Nitrosoarchaeum(98);unclassified;	EU309860	0.00265252
317222216|DCO_BRZ_Av4v5|Serp_Lig_GOR1CDEF_2013|3.4%	0.000141742	0	0	0	0	0	0	0.000563063	0	0	Archaea(100);Euryarchaeota(100);Methanobacteria(100);Methanobacteriales(100);Methanobacteriaceae(100);Methanobacterium(87);unclassified;	AY796044	0.0343915
317222252|DCO_BRZ_Av4v5|Serp_Lig_GOR1CDEF_2013|3.4%	0.000141742	0	0	0	0	0	0	0.000563063	0	0	Archaea(100);Euryarchaeota(100);Methanobacteria(100);Methanobacteriales(100);Methanobacteriaceae(100);unclassified;unclassified;	AY796044	0.0343915
317222217|DCO_BRZ_Av4v5|Serp_Lig_GOR1CDEF_2013|3.4%	0.000141742	0	0	0	0	0	0	0.000563063	0	0	Archaea(100);Euryarchaeota(100);Methanobacteria(100);Methanobacteriales(100);Methanobacteriaceae(100);Methanobacterium(86);unclassified;	AY796044	0.0343915
199621540|DCO_BRZ_Av4v5|Serp_LIG_BR2_back1_Jun12_Av4v5|0.8%	0.000141742	0.000383835	0	0	0	0	0	0.00034574	0	0	Archaea(100);Thaumarchaeota(100);Soil_Crenarchaeotic_Group(SCG)(96);Unknown_Order(96);Unknown_Family(96);Candidatus_Nitrososphaera(96);unclassified;	JX196246	0
199621261|DCO_BRZ_Av4v5|Serp_LIG_BR2_back1_Jun12_Av4v5|1.1%	0.000141742	0.000904754	0.000602914	0	0.000176476	0	0	0	0	0	Archaea(100);Thaumarchaeota(100);Marine_Group_I(100);unclassified;unclassified;unclassified;unclassified;	GU591568	0.00795756
199621681|DCO_BRZ_Av4v5|Serp_LIG_BR2_back1_Jun12_Av4v5|0.3%	0.000141742	0.000246751	0.000368447	0	0.000323539	0	0	0	0.000264918	0.00117509	Archaea(100);Thaumarchaeota(100);Marine_Group_I(98);Unknown_Order(98);Unknown_Family(98);Candidatus_Nitrosoarchaeum(98);uncultured_crenarchaeote(87);	JN562364	0.00265252
317222225|DCO_BRZ_Av4v5|Serp_Lig_GOR1CDEF_2013|3.4%	0.000139255	0	0	0	0	0	0	0.000553185	0	0	Archaea(100);Euryarchaeota(100);Methanobacteria(100);Methanobacteriales(100);Methanobacteriaceae(100);Methanobacterium(86);unclassified;	AY796044	0.0343915
317222320|DCO_BRZ_Av4v5|Serp_Lig_GOR1CDEF_2013|2.9%	0.000139255	0	0	0	0	0	0	0.000553185	0	0	Archaea(100);Euryarchaeota(100);Methanobacteria(100);Methanobacteriales(100);Methanobacteriaceae(100);Methanobacterium(90);unclassified;	AY768827	0.0291005
317222208|DCO_BRZ_Av4v5|Serp_Lig_GOR1CDEF_2013|3.4%	0.000139255	0	0	0	0	0	0	0.000553185	0	0	Archaea(100);Euryarchaeota(100);Methanobacteria(100);Methanobacteriales(100);Methanobacteriaceae(100);Methanobacterium(86);unclassified;	AY796044	0.0343915
317222257|DCO_BRZ_Av4v5|Serp_Lig_GOR1CDEF_2013|13.2%	0.000139255	0	0	0	0	0	0	0.000553185	0	0	Archaea(100);Parvarchaeota(99);uncultured_archaeon(90);unclassified;unclassified;unclassified;unclassified;	FJ810539	0.132275
317222186|DCO_BRZ_Av4v5|Serp_Lig_GOR1CDEF_2013|3.4%	0.000139255	0	0	0	0	0	0	0.000553185	0	0	Archaea(100);Euryarchaeota(100);Methanobacteria(100);Methanobacteriales(100);Methanobacteriaceae(100);Methanobacterium(93);unclassified;	AY768827	0.0343915
317222268|DCO_BRZ_Av4v5|Serp_Lig_GOR1CDEF_2013|3.4%	0.000139255	0	0	0	0	0	0	0.000553185	0	0	Archaea(100);Euryarchaeota(100);Methanobacteria(100);Methanobacteriales(100);Methanobacteriaceae(100);Methanobacterium(82);unclassified;	AY768827	0.0343915
199622230|DCO_BRZ_Av4v5|Serp_LIG_BR2_back1_Jun12_Av4v5|14.8%	0.000139255	0.000191918	0	0	0	0	0	0.000385254	0.000105967	0	Archaea(100);Woesearchaeota_(DHVEG-6)(100);unclassified;unclassified;unclassified;unclassified;unclassified;	CP010426	0.12963
199622617|DCO_BRZ_Av4v5|Serp_LIG_BR2_back1_Jun12_Av4v5|4.8%	0.000139255	0.000109667	0.000301457	0	0	0	0	0.000325984	0.000105967	0	Archaea(100);Aenigmarchaeota(100);Deep_Sea_Euryarchaeotic_Group(DSEG)(100);unclassified;unclassified;unclassified;unclassified;	JWKQ01000002	0.103641
199621858|DCO_BRZ_Av4v5|Serp_LIG_BR2_back1_Jun12_Av4v5|0.3%	0.000139255	0.000246751	0.000200971	0	0.000323539	0	0	0	0.000286111	0.00117509	Archaea(100);Thaumarchaeota(100);Marine_Group_I(100);Unknown_Order(100);Unknown_Family(100);Candidatus_Nitrosoarchaeum(100);unclassified;	FN691647	0.00265252
199621255|DCO_BRZ_Av4v5|Serp_LIG_BR2_back1_Jun12_Av4v5|9.5%	0.000139255	0.00153534	0	0	0	0	0	0	0	0	Archaea(100);Aenigmarchaeota(100);Deep_Sea_Euryarchaeotic_Group(DSEG)(97);unclassified;unclassified;unclassified;unclassified;	DQ133424	0.291262
199621533|DCO_BRZ_Av4v5|Serp_LIG_BR2_back1_Jun12_Av4v5|0.3%	0.000139255	0.000466085	0.000334952	0	0.000176476	0	0	0	0.000243724	0	Archaea(100);Thaumarchaeota(100);Marine_Group_I(98);Unknown_Order(98);Unknown_Family(98);Candidatus_Nitrosoarchaeum(98);unclassified;	FN691711	0.00265252
317222237|DCO_BRZ_Av4v5|Serp_Lig_GOR1CDEF_2013|3.4%	0.000136769	0	0	0	0	0	0	0.000543306	0	0	Archaea(100);Euryarchaeota(100);Methanobacteria(100);Methanobacteriales(100);Methanobacteriaceae(100);Methanobacterium(87);unclassified;	AY768827	0.0343915
317222166|DCO_BRZ_Av4v5|Serp_Lig_GOR1CDEF_2013|3.4%	0.000136769	0	0	0	0	0	0	0.000543306	0	0	Archaea(100);Euryarchaeota(100);Methanobacteria(100);Methanobacteriales(100);Methanobacteriaceae(100);Methanobacterium(81);unclassified;	AY768827	0.0343915
317222181|DCO_BRZ_Av4v5|Serp_Lig_GOR1CDEF_2013|17.5%	0.000136769	0	0	0	0	0	0	0.000543306	0	0	Archaea(100);Aenigmarchaeota(92);Deep_Sea_Euryarchaeotic_Group(DSEG)(88);uncultured_archaeon(83);unclassified;unclassified;unclassified;	KC437224	0.0689655
317222221|DCO_BRZ_Av4v5|Serp_Lig_GOR1CDEF_2013|2.9%	0.000136769	0	0	0	0	0	0	0.000543306	0	0	Archaea(100);Euryarchaeota(100);Methanobacteria(100);Methanobacteriales(100);Methanobacteriaceae(100);Methanobacterium(94);unclassified;	AY768827	0.0291005
199636752|DCO_BRZ_Av4v5|Serp_LIG_BR2_back1_Jun12_Av4v5|0.3%	0.000136769	2.74168e-05	0.00177525	0	0	0	0	0	0	0	Archaea(100);Thaumarchaeota(100);Soil_Crenarchaeotic_Group(SCG)(97);uncultured_compost_archaeon(97);unclassified;unclassified;unclassified;	LN574525	0.0026455
199621801|DCO_BRZ_Av4v5|Serp_LIG_BR2_back1_Jun12_Av4v5|0.3%	0.000136769	0.000383835	0.000267962	0	0	0	0	0	0.000349691	0	Archaea(100);Thaumarchaeota(100);Marine_Group_I(100);Unknown_Order(100);Unknown_Family(100);Candidatus_Nitrosoarchaeum(100);unclassified;	EU309860	0.00265252
199919052|DCO_BRZ_Av4v5|Serp_LIG_Gor_upA_Jul12_Av4v5|0.0%	0.000136769	0	0	0	2.94126e-05	0	0	0	0	0	Archaea(100);Euryarchaeota(100);Methanomicrobia(100);Methanomicrobiales(100);Methanoregulaceae(100);Methanoregula(100);unclassified;	AY780566	0
199631233|DCO_BRZ_Av4v5|Serp_LIG_BR2_back1_Jun12_Av4v5|0.3%	0.000136769	2.74168e-05	0	0	2.94126e-05	0	0	0	0.000561625	0	Archaea(100);Thaumarchaeota(100);Marine_Group_I(100);Unknown_Order(100);Unknown_Family(100);Candidatus_Nitrosoarchaeum(99);unclassified;	KC604519	0.00265252
317222243|DCO_BRZ_Av4v5|Serp_Lig_GOR1CDEF_2013|3.4%	0.000134282	0	0	0	0	0	0	0.000533428	0	0	Archaea(100);Euryarchaeota(100);Methanobacteria(100);Methanobacteriales(100);Methanobacteriaceae(100);Methanobacterium(84);unclassified;	AY768827	0.0343915
317222437|DCO_BRZ_Av4v5|Serp_Lig_GOR1CDEF_2013|3.4%	0.000134282	0	0	0	0	0	0	0.000533428	0	0	Archaea(100);Euryarchaeota(100);Methanobacteria(100);Methanobacteriales(100);Methanobacteriaceae(100);Methanobacterium(80);unclassified;	AY796044	0.0343915
317222222|DCO_BRZ_Av4v5|Serp_Lig_GOR1CDEF_2013|3.4%	0.000134282	0	0	0	0	0	0	0.000533428	0	0	Archaea(100);Euryarchaeota(100);Methanobacteria(100);Methanobacteriales(100);Methanobacteriaceae(100);Methanobacterium(89);unclassified;	AY768827	0.0343915
317222209|DCO_BRZ_Av4v5|Serp_Lig_GOR1CDEF_2013|3.4%	0.000134282	0	0	0	0	0	0	0.000533428	0	0	Archaea(100);Euryarchaeota(100);Methanobacteria(100);Methanobacteriales(100);Methanobacteriaceae(100);Methanobacterium(86);unclassified;	AY768827	0.0343915
199333117|DCO_BRZ_Av4v5|Serp_LIG_PIO14_11_83_Oct11_A2_Av4v5|3.2%	0.000134282	0	0	0	0	0	0	0	0	0	Archaea(100);Euryarchaeota(100);Thermoplasmata(100);Thermoplasmatales(100);Terrestrial_Miscellaneous_Gp(TMEG)(99);uncultured_archaeon(97);unclassified;	AF418940	0.0318302
199860296|DCO_BRZ_Av4v5|Serp_LIG_BR2_back2_Jun12_Av4v5|0.0%	0.000134282	0	0	0	0	0	0	0	0	0	Archaea(100);Euryarchaeota(100);Methanomicrobia(100);Methanosarcinales(100);Methanosaetaceae(100);Methanosaeta(100);uncultured_Methanosarcinales_archaeon(93);	AJ831078	0
199621524|DCO_BRZ_Av4v5|Serp_LIG_BR2_back1_Jun12_Av4v5|0.3%	0.000134282	0.000301585	0.000200971	0	0.000411777	0	0	0	0.000190741	0	Archaea(100);Thaumarchaeota(100);unclassified;unclassified;unclassified;unclassified;unclassified;	JN562364	0.00265252
199622312|DCO_BRZ_Av4v5|Serp_LIG_BR2_back1_Jun12_Av4v5|0.3%	0.000134282	0.000137084	0.000133981	0	0.000323539	0	0	0	0.000307304	0	Archaea(100);Thaumarchaeota(100);Marine_Group_I(100);Unknown_Order(100);Unknown_Family(100);Candidatus_Nitrosoarchaeum(100);unclassified;	EU309860	0.00265252
199622069|DCO_BRZ_Av4v5|Serp_LIG_BR2_back1_Jun12_Av4v5|0.3%	0.000134282	0.000191918	0.000167476	0	0.000264714	0	0	0	0.000275514	0.00117509	Archaea(100);Thaumarchaeota(100);Marine_Group_I(98);Unknown_Order(98);Unknown_Family(98);Candidatus_Nitrosoarchaeum(97);unclassified;	DQ190076	0.00265252
236764017|DCO_BRZ_Av4v5|Serp_LIG_LER20_LS11_127_Oct11|0.8%	0.000134282	0	0	0	0	0	0	0	0	0	Archaea(100);Miscellaneous_Crenarchaeotic_Group(100);uncultured_methanogenic_archaeon(89);unclassified;unclassified;unclassified;unclassified;	AB161343	0.00795756
199621449|DCO_BRZ_Av4v5|Serp_LIG_BR2_back1_Jun12_Av4v5|2.9%	0.000134282	0.000630586	0.00103835	0	0	0	0	0	0	0	Archaea(100);Thaumarchaeota(100);AK56(100);uncultured_bacterium(97);unclassified;unclassified;unclassified;	HM195143	0.0210526
199621677|DCO_BRZ_Av4v5|Serp_LIG_BR2_back1_Jun12_Av4v5|0.3%	0.000134282	0.000219334	0.000502428	0	0.000176476	0	0	0	0.000243724	0	Archaea(100);Thaumarchaeota(100);Marine_Group_I(98);Unknown_Order(98);Unknown_Family(98);Candidatus_Nitrosoarchaeum(97);unclassified;	KC604519	0.00265252
317222231|DCO_BRZ_Av4v5|Serp_Lig_GOR1CDEF_2013|3.4%	0.000131795	0	0	0	0	0	0	0.00052355	0	0	Archaea(100);Euryarchaeota(100);Methanobacteria(100);Methanobacteriales(100);Methanobacteriaceae(100);Methanobacterium(82);unclassified;	AY796044	0.0343915
317222305|DCO_BRZ_Av4v5|Serp_Lig_GOR1CDEF_2013|4.0%	0.000131795	0	0	0	0	0	0	0.00052355	0	0	Archaea(100);Euryarchaeota(100);Methanobacteria(100);Methanobacteriales(100);Methanobacteriaceae(100);unclassified;unclassified;	AY796044	0.0396825
236764027|DCO_BRZ_Av4v5|Serp_LIG_LER20_LS11_127_Oct11|1.1%	0.000131795	0	0	0	0	0	0	0	0	0	Archaea(100);Euryarchaeota(100);Methanomicrobia(100);Methanocellales(100);Methanocellaceae(100);Rice_Cluster_I(100);uncultured_archaeon(99);	KF360018	0.00529101
317129155|DCO_BRZ_Av4v5|Serp_Lig_GOR1AB_2013|0.3%	0.000131795	0	0	0	0	0	0.00374532	0	0.000551028	0	Archaea(100);Thaumarchaeota(100);Marine_Group_I(100);Unknown_Order(100);Unknown_Family(100);Candidatus_Nitrosoarchaeum(100);unclassified;	JX426836	0.00530504
199621902|DCO_BRZ_Av4v5|Serp_LIG_BR2_back1_Jun12_Av4v5|0.3%	0.000131795	0.000246751	0.000200971	0	0.000176476	0	0	0	0.000328498	0	Archaea(100);Thaumarchaeota(100);Marine_Group_I(100);Unknown_Order(100);Unknown_Family(100);Candidatus_Nitrosoarchaeum(100);uncultured_crenarchaeote(86);	HQ316980	0
199621497|DCO_BRZ_Av4v5|Serp_LIG_BR2_back1_Jun12_Av4v5|0.3%	0.000131795	0.000383835	0.000200971	0	0.000500015	0	0	0	0.000169547	0	Archaea(100);Thaumarchaeota(100);Marine_Group_I(100);Unknown_Order(100);Unknown_Family(100);Candidatus_Nitrosoarchaeum(98);unclassified;	JN562362	0.00265252
199621835|DCO_BRZ_Av4v5|Serp_LIG_BR2_back1_Jun12_Av4v5|0.3%	0.000131795	0.000164501	0.000468933	0	0.000411777	0	0	0	0.000190741	0.00117509	Archaea(100);Thaumarchaeota(100);Marine_Group_I(100);Unknown_Order(100);Unknown_Family(100);Candidatus_Nitrosoarchaeum(99);unclassified;	JN562362	0.00265252
199621521|DCO_BRZ_Av4v5|Serp_LIG_BR2_back1_Jun12_Av4v5|0.3%	0.000131795	0.000466085	0.000133981	0	0.000441189	0	0	0	0.000169547	0	Archaea(100);Thaumarchaeota(100);Marine_Group_I(92);Unknown_Order(92);Unknown_Family(92);Candidatus_Nitrosoarchaeum(92);unclassified;	JN562362	0.00265252
317222428|DCO_BRZ_Av4v5|Serp_Lig_GOR1CDEF_2013|3.4%	0.000129309	0	0	0	0	0	0	0.000513672	0	0	Archaea(100);Euryarchaeota(100);Methanobacteria(100);Methanobacteriales(100);Methanobacteriaceae(100);Methanobacterium(86);unclassified;	AY768827	0.0343915
317222261|DCO_BRZ_Av4v5|Serp_Lig_GOR1CDEF_2013|3.4%	0.000129309	0	0	0	0	0	0	0.000513672	0	0	Archaea(100);Euryarchaeota(100);Methanobacteria(100);Methanobacteriales(100);Methanobacteriaceae(100);unclassified;unclassified;	AY768827	0.0343915
317222161|DCO_BRZ_Av4v5|Serp_Lig_GOR1CDEF_2013|3.4%	0.000129309	0	0	0	0	0	0	0.000513672	0	0	Archaea(100);Euryarchaeota(100);Methanobacteria(100);Methanobacteriales(100);Methanobacteriaceae(100);Methanobacterium(86);unclassified;	AY796044	0.0343915
199621813|DCO_BRZ_Av4v5|Serp_LIG_BR2_back1_Jun12_Av4v5|0.3%	0.000129309	0.000329001	0	0	0.000323539	0	0	0	0.000307304	0	Archaea(100);Thaumarchaeota(100);Marine_Group_I(99);Unknown_Order(99);Unknown_Family(99);Candidatus_Nitrosoarchaeum(96);uncultured_crenarchaeote(80);	KC604519	0.00265252
199622024|DCO_BRZ_Av4v5|Serp_LIG_BR2_back1_Jun12_Av4v5|0.3%	0.000129309	0.000109667	0.000167476	0	0.000147063	0	0	0	0.000360288	0	Archaea(100);Thaumarchaeota(100);Marine_Group_I(100);Unknown_Order(100);Unknown_Family(100);Candidatus_Nitrosoarchaeum(100);unclassified;	KC604425	0.00265252
199621733|DCO_BRZ_Av4v5|Serp_LIG_BR2_back1_Jun12_Av4v5|0.3%	0.000129309	0.000191918	0.000133981	0	0.000294126	0	0	0	0.000317901	0	Archaea(100);Thaumarchaeota(100);Marine_Group_I(100);Unknown_Order(100);Unknown_Family(100);Candidatus_Nitrosoarchaeum(100);uncultured_archaeon(90);	DQ190079	0.00530504
199622721|DCO_BRZ_Av4v5|Serp_LIG_BR2_back1_Jun12_Av4v5|0.3%	0.000129309	0	0.000200971	0	0	0	0	0	0	0	Archaea(100);Thaumarchaeota(100);Soil_Crenarchaeotic_Group(SCG)(100);uncultured_euryarchaeote(100);unclassified;unclassified;unclassified;	KJ566480	0
199622118|DCO_BRZ_Av4v5|Serp_LIG_BR2_back1_Jun12_Av4v5|0.3%	0.000129309	0.000164501	0.000167476	0	0.000176476	0	0	0	0.000370885	0	Archaea(100);Thaumarchaeota(100);Marine_Group_I(100);Unknown_Order(100);Unknown_Family(100);Candidatus_Nitrosoarchaeum(100);unclassified;	FN691647	0.00265252
199622040|DCO_BRZ_Av4v5|Serp_LIG_BR2_back1_Jun12_Av4v5|0.3%	0.000129309	0.000219334	0.000234467	0	0.000323539	0	0	0	0.000254321	0	Archaea(100);Thaumarchaeota(100);Marine_Group_I(100);Unknown_Order(100);Unknown_Family(100);Candidatus_Nitrosoarchaeum(100);unclassified;	FN691711	0.00265252
199333116|DCO_BRZ_Av4v5|Serp_LIG_PIO14_11_83_Oct11_A2_Av4v5|4.5%	0.000129309	0	0	0	0	0	0	0	0	0	Archaea(100);Euryarchaeota(100);Thermoplasmata(100);South_African_Goldmine_Gp(SAGMEG)(100);unclassified;unclassified;unclassified;	JQ817013	0.0396825
199621940|DCO_BRZ_Av4v5|Serp_LIG_BR2_back1_Jun12_Av4v5|0.3%	0.000129309	0.000246751	0.000133981	0	0.000294126	0	0	0	0.000296708	0	Archaea(100);Thaumarchaeota(100);Marine_Group_I(87);Unknown_Order(87);Unknown_Family(87);Candidatus_Nitrosoarchaeum(87);unclassified;	JN562364	0.00265252
317222280|DCO_BRZ_Av4v5|Serp_Lig_GOR1CDEF_2013|6.1%	0.000126822	0	0	0	0	0	0	0.000503793	0	0	Archaea(100);Aenigmarchaeota(100);Deep_Sea_Euryarchaeotic_Group(DSEG)(100);unclassified;unclassified;unclassified;unclassified;	DQ133424	0.275081
317222224|DCO_BRZ_Av4v5|Serp_Lig_GOR1CDEF_2013|3.4%	0.000126822	0	0	0	0	0	0	0.000503793	0	0	Archaea(100);Euryarchaeota(100);Methanobacteria(100);Methanobacteriales(100);Methanobacteriaceae(100);unclassified;unclassified;	AY796044	0.0343915
317222240|DCO_BRZ_Av4v5|Serp_Lig_GOR1CDEF_2013|3.4%	0.000126822	0	0	0	0	0	0	0.000493915	0	0.00117509	Archaea(100);Euryarchaeota(100);Methanobacteria(100);Methanobacteriales(100);Methanobacteriaceae(100);Methanobacterium(90);unclassified;	AY796044	0.0343915
199621913|DCO_BRZ_Av4v5|Serp_LIG_BR2_back1_Jun12_Av4v5|0.3%	0.000126822	0.000137084	0.000200971	0	0.000117651	0	0	0	0.000360288	0	Archaea(100);Thaumarchaeota(100);Marine_Group_I(99);Unknown_Order(99);Unknown_Family(99);Candidatus_Nitrosoarchaeum(97);unclassified;	HQ316983	0.00265252
199621264|DCO_BRZ_Av4v5|Serp_LIG_BR2_back1_Jun12_Av4v5|10.1%	0.000126822	0.00131601	0.000100486	0	0	0	0	0	0	0	Archaea(100);Aenigmarchaeota(100);Deep_Sea_Euryarchaeotic_Group(DSEG)(96);unclassified;unclassified;unclassified;unclassified;	KM258074	0.272222
318795074|DCO_BRZ_Av4v5|Serp_Lig_GORupA_2013|15.1%	0.000126822	0	0	0	0	0	0	0	0.000540432	0	Archaea(100);Woesearchaeota_(DHVEG-6)(100);archaeon_GW2011_AR18(90);unclassified;unclassified;unclassified;unclassified;	JWKX01000012	0.100529
199621838|DCO_BRZ_Av4v5|Serp_LIG_BR2_back1_Jun12_Av4v5|0.3%	0.000126822	0.000164501	0	0	0.000382364	0	0	0	0.000339094	0	Archaea(100);Thaumarchaeota(100);Marine_Group_I(99);Unknown_Order(99);Unknown_Family(99);Candidatus_Nitrosoarchaeum(94);unclassified;	JN562362	0.00265252
199621644|DCO_BRZ_Av4v5|Serp_LIG_BR2_back1_Jun12_Av4v5|0.3%	0.000126822	0.000274168	0	0	0.000294126	0	0	0	0.000328498	0	Archaea(100);Thaumarchaeota(100);Marine_Group_I(99);Unknown_Order(99);Unknown_Family(99);Candidatus_Nitrosoarchaeum(99);unclassified;	JN562364	0.00265252
199621757|DCO_BRZ_Av4v5|Serp_LIG_BR2_back1_Jun12_Av4v5|0.3%	0.000126822	0.000219334	0.000100486	0	0.000470602	0	0	0	0.000254321	0	Archaea(100);Thaumarchaeota(100);Marine_Group_I(100);Unknown_Order(100);Unknown_Family(100);Candidatus_Nitrosoarchaeum(100);unclassified;	JN562362	0.00265252
236764022|DCO_BRZ_Av4v5|Serp_LIG_LER20_LS11_127_Oct11|0.5%	0.000126822	0	0	0	0	0	0	0	0	0	Archaea(100);Euryarchaeota(100);Methanobacteria(100);Methanobacteriales(100);Methanobacteriaceae(100);unclassified;unclassified;	FJ898359	0.00529101
199622587|DCO_BRZ_Av4v5|Serp_LIG_BR2_back1_Jun12_Av4v5|0.3%	0.000126822	0.000109667	0.000200971	0	0.000205888	0	0	0	0.000243724	0	Archaea(100);Thaumarchaeota(100);Marine_Group_I(100);Unknown_Order(100);Unknown_Family(100);Candidatus_Nitrosoarchaeum(100);uncultured_crenarchaeote(85);	DQ190076	0.00265252
317222296|DCO_BRZ_Av4v5|Serp_Lig_GOR1CDEF_2013|3.4%	0.000124335	0	0	0	0	0	0	0.000493915	0	0	Archaea(100);Euryarchaeota(100);Methanobacteria(100);Methanobacteriales(100);Methanobacteriaceae(100);Methanobacterium(81);unclassified;	AY768827	0.0343915
317222949|DCO_BRZ_Av4v5|Serp_Lig_GOR1CDEF_2013|100.0%	0.000124335	0	0	0	0	0	0	0.000493915	0	0	unknown;unclassified;unclassified;unclassified;unclassified;unclassified;unclassified;	JF807225	0.0909091
317222322|DCO_BRZ_Av4v5|Serp_Lig_GOR1CDEF_2013|3.4%	0.000124335	0	0	0	0	0	0	0.000493915	0	0	Archaea(100);Euryarchaeota(100);Methanobacteria(100);Methanobacteriales(100);Methanobacteriaceae(100);Methanobacterium(92);unclassified;	KJ947140	0.031746
317129299|DCO_BRZ_Av4v5|Serp_Lig_GOR1AB_2013|3.4%	0.000124335	0	0	0	0	0	0.00374532	0.000484037	0	0	Archaea(100);Euryarchaeota(100);Methanobacteria(100);Methanobacteriales(100);Methanobacteriaceae(100);Methanobacterium(91);unclassified;	AY768827	0.0343915
199622262|DCO_BRZ_Av4v5|Serp_LIG_BR2_back1_Jun12_Av4v5|0.3%	0.000124335	0.000164501	0.000167476	0	0.000441189	0	0	0	0.000254321	0	Archaea(100);Thaumarchaeota(100);Marine_Group_I(100);Unknown_Order(100);Unknown_Family(100);Candidatus_Nitrosoarchaeum(94);unclassified;	JN562364	0.00265252
199621710|DCO_BRZ_Av4v5|Serp_LIG_BR2_back1_Jun12_Av4v5|0.3%	0.000124335	0.000191918	0.000167476	0	0	0	0	0	0.000402675	0	Archaea(100);Thaumarchaeota(100);Marine_Group_I(100);Unknown_Order(100);Unknown_Family(100);Candidatus_Nitrosoarchaeum(100);unclassified;	JN562364	0.00265252
199621761|DCO_BRZ_Av4v5|Serp_LIG_BR2_back1_Jun12_Av4v5|0.3%	0.000124335	0.000246751	0.000167476	0	0.000176476	0	0	0	0.000243724	0	Archaea(100);Thaumarchaeota(100);Marine_Group_I(99);Unknown_Order(93);Unknown_Family(93);Candidatus_Nitrosoarchaeum(92);unclassified;	KC604519	0.00265252
199621740|DCO_BRZ_Av4v5|Serp_LIG_BR2_back1_Jun12_Av4v5|0.3%	0.000124335	0.000219334	0.000267962	0	0.000264714	0	0	0	0.000254321	0.00117509	Archaea(100);Thaumarchaeota(100);Marine_Group_I(100);Unknown_Order(100);Unknown_Family(100);Candidatus_Nitrosoarchaeum(100);unclassified;	JN562364	0.00265252
317222389|DCO_BRZ_Av4v5|Serp_Lig_GOR1CDEF_2013|3.4%	0.000121848	0	0	0	0	0	0	0.000484037	0	0	Archaea(100);Euryarchaeota(100);Methanobacteria(100);Methanobacteriales(100);Methanobacteriaceae(100);Methanobacterium(83);unclassified;	AY768827	0.0343915
317222254|DCO_BRZ_Av4v5|Serp_Lig_GOR1CDEF_2013|3.4%	0.000121848	0	0	0	0	0	0	0.000484037	0	0	Archaea(100);Euryarchaeota(100);Methanobacteria(100);Methanobacteriales(100);Methanobacteriaceae(100);Methanobacterium(87);unclassified;	AY768827	0.0343915
317222274|DCO_BRZ_Av4v5|Serp_Lig_GOR1CDEF_2013|2.9%	0.000121848	0	0	0	0	0	0	0.000484037	0	0	Archaea(100);Euryarchaeota(100);Methanobacteria(100);Methanobacteriales(100);Methanobacteriaceae(100);Methanobacterium(96);unclassified;	AY796044	0.0291005
317222213|DCO_BRZ_Av4v5|Serp_Lig_GOR1CDEF_2013|3.4%	0.000121848	0	0	0	0	0	0	0.000484037	0	0	Archaea(100);Euryarchaeota(100);Methanobacteria(100);Methanobacteriales(100);Methanobacteriaceae(100);Methanobacterium(87);unclassified;	AY768827	0.0343915
317222152|DCO_BRZ_Av4v5|Serp_Lig_GOR1CDEF_2013|3.4%	0.000121848	0	0	0	0	0	0	0.000474158	1.05967e-05	0	Archaea(100);Euryarchaeota(100);Methanobacteria(100);Methanobacteriales(100);Methanobacteriaceae(100);Methanobacterium(84);unclassified;	AY796044	0.0343915
199855834|DCO_BRZ_Av4v5|Serp_LIG_BR2_back2_Jun12_Av4v5|0.0%	0.000121848	0	3.34952e-05	0	0.00111768	0	0	9.8783e-05	0	0	Archaea(100);Euryarchaeota(100);Methanomicrobia(100);Methanomicrobiales(100);Methanoregulaceae(100);Methanoregula(100);unclassified;	JN397902	0
199621977|DCO_BRZ_Av4v5|Serp_LIG_BR2_back1_Jun12_Av4v5|0.3%	0.000121848	0.000274168	0.000234467	0	0.000205888	0	0	0	0.000264918	0	Archaea(100);Thaumarchaeota(100);Marine_Group_I(100);Unknown_Order(100);Unknown_Family(100);Candidatus_Nitrosoarchaeum(100);unclassified;	HE589649	0.00265252
199621547|DCO_BRZ_Av4v5|Serp_LIG_BR2_back1_Jun12_Av4v5|0.3%	0.000121848	0.000329001	0	0	0.000529427	0	0	0	0.000201337	0	Archaea(100);Thaumarchaeota(100);Marine_Group_I(100);Unknown_Order(100);Unknown_Family(100);Candidatus_Nitrosoarchaeum(100);uncultured_crenarchaeote(84);	EU309860	0.00265252
317222380|DCO_BRZ_Av4v5|Serp_Lig_GOR1CDEF_2013|3.4%	0.000119362	0	0	0	0	0	0	0.000474158	0	0	Archaea(100);Euryarchaeota(100);Methanobacteria(100);Methanobacteriales(100);Methanobacteriaceae(100);Methanobacterium(86);unclassified;	AY796044	0.0343915
317222262|DCO_BRZ_Av4v5|Serp_Lig_GOR1CDEF_2013|3.2%	0.000119362	0	0	0	0	0	0	0.000474158	0	0	Archaea(100);Euryarchaeota(100);Methanobacteria(100);Methanobacteriales(100);Methanobacteriaceae(100);Methanobacterium(93);unclassified;	AY454550	0.031746
317222266|DCO_BRZ_Av4v5|Serp_Lig_GOR1CDEF_2013|2.9%	0.000119362	0	0	0	0	0	0	0.000474158	0	0	Archaea(100);Euryarchaeota(100);Methanobacteria(100);Methanobacteriales(100);Methanobacteriaceae(100);Methanobacterium(87);unclassified;	AY768827	0.0291005
317222272|DCO_BRZ_Av4v5|Serp_Lig_GOR1CDEF_2013|3.4%	0.000119362	0	0	0	0	0	0	0.000474158	0	0	Archaea(100);Euryarchaeota(100);Methanobacteria(100);Methanobacteriales(100);Methanobacteriaceae(100);Methanobacterium(87);unclassified;	AY768827	0.0343915
317222279|DCO_BRZ_Av4v5|Serp_Lig_GOR1CDEF_2013|3.4%	0.000119362	0	0	0	0	0	0	0.000474158	0	0	Archaea(100);Euryarchaeota(100);Methanobacteria(100);Methanobacteriales(100);Methanobacteriaceae(100);Methanobacterium(86);unclassified;	AY796044	0.0343915
317222247|DCO_BRZ_Av4v5|Serp_Lig_GOR1CDEF_2013|2.9%	0.000119362	0	0	0	0	0	0	0.000474158	0	0	Archaea(100);Euryarchaeota(100);Methanobacteria(100);Methanobacteriales(100);Methanobacteriaceae(100);Methanobacterium(92);unclassified;	AY796044	0.0291005
318795247|DCO_BRZ_Av4v5|Serp_Lig_GORupA_2013|8.7%	0.000119362	0	0	0	0.000117651	0	0	0	0.000445061	0.00235018	Archaea(100);Miscellaneous_Euryarchaeotic_Group(MEG)(100);unclassified;unclassified;unclassified;unclassified;unclassified;	AJ131278	0.0747126
199621602|DCO_BRZ_Av4v5|Serp_LIG_BR2_back1_Jun12_Av4v5|0.3%	0.000119362	0.000274168	0	0	0.000176476	0	0	0	0.000339094	0	Archaea(100);Thaumarchaeota(100);Marine_Group_I(100);Unknown_Order(100);Unknown_Family(100);Candidatus_Nitrosoarchaeum(100);unclassified;	FN691647	0.00265252
318795193|DCO_BRZ_Av4v5|Serp_Lig_GORupA_2013|14.2%	0.000119362	0	0	0	0	0	0	0	0.000508642	0	Archaea(100);Parvarchaeota(96);unclassified;unclassified;unclassified;unclassified;unclassified;	FJ810536	0.14248
199622038|DCO_BRZ_Av4v5|Serp_LIG_BR2_back1_Jun12_Av4v5|0.3%	0.000119362	0	0	0	0.000117651	0	0	0	0	0	Archaea(100);Thaumarchaeota(100);Soil_Crenarchaeotic_Group(SCG)(100);unclassified;unclassified;unclassified;unclassified;	HQ269158	0.00265252
199621745|DCO_BRZ_Av4v5|Serp_LIG_BR2_back1_Jun12_Av4v5|0.3%	0.000119362	0.000219334	0.000133981	0	0.000147063	0	0	0	0.000328498	0	Archaea(100);Thaumarchaeota(100);Marine_Group_I(100);Unknown_Order(99);Unknown_Family(99);Candidatus_Nitrosoarchaeum(98);unclassified;	DQ190076	0.00265252
199633509|DCO_BRZ_Av4v5|Serp_LIG_BR2_back1_Jun12_Av4v5|0.3%	0.000119362	5.48336e-05	0.00154078	0	0	0	0	0	0	0	Archaea(100);Thaumarchaeota(100);Soil_Crenarchaeotic_Group(SCG)(100);unclassified;unclassified;unclassified;unclassified;	DQ278122	0.00265252
317222270|DCO_BRZ_Av4v5|Serp_Lig_GOR1CDEF_2013|3.4%	0.000116875	0	0	0	0	0	0	0.00046428	0	0	Archaea(100);Euryarchaeota(100);Methanobacteria(100);Methanobacteriales(100);Methanobacteriaceae(100);Methanobacterium(87);unclassified;	AY768827	0.0343915
317222220|DCO_BRZ_Av4v5|Serp_Lig_GOR1CDEF_2013|3.4%	0.000116875	0	0	0	0	0	0	0.00046428	0	0	Archaea(100);Euryarchaeota(100);Methanobacteria(100);Methanobacteriales(100);Methanobacteriaceae(100);Methanobacterium(83);unclassified;	AY768827	0.0343915
317222197|DCO_BRZ_Av4v5|Serp_Lig_GOR1CDEF_2013|3.4%	0.000116875	0	0	0	0	0	0	0.00046428	0	0	Archaea(100);Euryarchaeota(100);Methanobacteria(100);Methanobacteriales(100);Methanobacteriaceae(100);Methanobacterium(90);unclassified;	AY768827	0.0343915
317222378|DCO_BRZ_Av4v5|Serp_Lig_GOR1CDEF_2013|3.4%	0.000116875	0	0	0	0	0	0	0.00046428	0	0	Archaea(100);Euryarchaeota(100);Methanobacteria(100);Methanobacteriales(100);Methanobacteriaceae(100);Methanobacterium(87);unclassified;	AY796044	0.0343915
317222397|DCO_BRZ_Av4v5|Serp_Lig_GOR1CDEF_2013|3.4%	0.000116875	0	0	0	0	0	0	0.000454402	1.05967e-05	0	Archaea(100);Euryarchaeota(100);Methanobacteria(100);Methanobacteriales(100);Methanobacteriaceae(100);Methanobacterium(90);unclassified;	AY768827	0.0343915
199849493|DCO_BRZ_Av4v5|Serp_LIG_BR2_back2_Jun12_Av4v5|2.7%	0.000116875	0	0.000200971	0	0	0	0	0.00040501	0	0	Archaea(100);Euryarchaeota(100);Thermoplasmata(100);Thermoplasmatales(100);Marine_Group_II(99);uncultured_archaeon(99);unclassified;	KC604516	0.0238727
199622241|DCO_BRZ_Av4v5|Serp_LIG_BR2_back1_Jun12_Av4v5|0.0%	0.000116875	0.000137084	0.000234467	0	0.000294126	0	0	0	0.000222531	0	Archaea(100);Thaumarchaeota(100);Soil_Crenarchaeotic_Group(SCG)(85);Unknown_Order(85);Unknown_Family(85);Candidatus_Nitrososphaera(85);unclassified;	LN574542	0.00530504
318795149|DCO_BRZ_Av4v5|Serp_Lig_GORupA_2013|14.8%	0.000116875	0	0	0	0.000117651	0	0	0	0.000455658	0	Archaea(100);Parvarchaeota(100);uncultured_euryarchaeote(87);unclassified;unclassified;unclassified;unclassified;	GU127414	0.0793651
199621780|DCO_BRZ_Av4v5|Serp_LIG_BR2_back1_Jun12_Av4v5|14.0%	0.000116875	0.000164501	0	0	0	0	0	0	0.000434465	0	Archaea(100);Parvarchaeota(89);unclassified;unclassified;unclassified;unclassified;unclassified;	KJ566476	0.14248
317222278|DCO_BRZ_Av4v5|Serp_Lig_GOR1CDEF_2013|3.4%	0.000114388	0	0	0	0	0	0	0.000454402	0	0	Archaea(100);Euryarchaeota(100);Methanobacteria(100);Methanobacteriales(100);Methanobacteriaceae(100);Methanobacterium(88);unclassified;	AY796044	0.0343915
317222289|DCO_BRZ_Av4v5|Serp_Lig_GOR1CDEF_2013|3.4%	0.000114388	0	0	0	0	0	0	0.000454402	0	0	Archaea(100);Euryarchaeota(100);Methanobacteria(100);Methanobacteriales(100);Methanobacteriaceae(100);Methanobacterium(90);unclassified;	AY796044	0.0343915
317222312|DCO_BRZ_Av4v5|Serp_Lig_GOR1CDEF_2013|3.4%	0.000114388	0	0	0	0	0	0	0.000454402	0	0	Archaea(100);Euryarchaeota(100);Methanobacteria(100);Methanobacteriales(100);Methanobacteriaceae(100);Methanobacterium(82);unclassified;	AY796044	0.0343915
317222263|DCO_BRZ_Av4v5|Serp_Lig_GOR1CDEF_2013|3.4%	0.000114388	0	0	0	0	0	0	0.000454402	0	0	Archaea(100);Euryarchaeota(100);Methanobacteria(100);Methanobacteriales(100);Methanobacteriaceae(100);unclassified;unclassified;	AY796044	0.0343915
317222230|DCO_BRZ_Av4v5|Serp_Lig_GOR1CDEF_2013|2.4%	0.000114388	0	0	0	0	0	0	0.000454402	0	0	Archaea(100);Euryarchaeota(100);Methanobacteria(100);Methanobacteriales(100);Methanobacteriaceae(100);Methanobacterium(92);unclassified;	AY796044	0.0238095
317222341|DCO_BRZ_Av4v5|Serp_Lig_GOR1CDEF_2013|3.4%	0.000114388	0	0	0	0	0	0	0.000454402	0	0	Archaea(100);Euryarchaeota(100);Methanobacteria(100);Methanobacteriales(100);Methanobacteriaceae(100);Methanobacterium(83);unclassified;	AY796044	0.0343915
318795513|DCO_BRZ_Av4v5|Serp_Lig_GORupA_2013|17.5%	0.000114388	0	0	0	0.000235301	0	0	0	0.000402675	0	Archaea(100);Woesearchaeota_(DHVEG-6)(99);unclassified;unclassified;unclassified;unclassified;unclassified;	KJ566463	0.102902
318795029|DCO_BRZ_Av4v5|Serp_Lig_GORupA_2013|0.5%	0.000114388	0	0	0	0	0	0	0	0.000487448	0	Archaea(100);Thaumarchaeota(100);Soil_Crenarchaeotic_Group(SCG)(99);unclassified;unclassified;unclassified;unclassified;	AF418938	0.00530504
199621516|DCO_BRZ_Av4v5|Serp_LIG_BR2_back1_Jun12_Av4v5|0.3%	0.000114388	0.000329001	0.000100486	0	0.000264714	0	0	0	0.000233127	0	Archaea(100);Thaumarchaeota(100);Marine_Group_I(99);Unknown_Order(99);Unknown_Family(99);Candidatus_Nitrosoarchaeum(96);unclassified;	DQ190076	0.00265252
199621629|DCO_BRZ_Av4v5|Serp_LIG_BR2_back1_Jun12_Av4v5|0.3%	0.000114388	0.000274168	0.000234467	0	0.000235301	0	0	0	0.000211934	0	Archaea(100);Thaumarchaeota(100);Marine_Group_I(99);Unknown_Order(99);Unknown_Family(99);Candidatus_Nitrosoarchaeum(99);unclassified;	KC604519	0.00265252
317222412|DCO_BRZ_Av4v5|Serp_Lig_GOR1CDEF_2013|3.4%	0.000111902	0	0	0	0	0	0	0.000444523	0	0	Archaea(100);Euryarchaeota(100);Methanobacteria(100);Methanobacteriales(100);Methanobacteriaceae(100);Methanobacterium(88);unclassified;	AY768827	0.0343915
317222485|DCO_BRZ_Av4v5|Serp_Lig_GOR1CDEF_2013|3.4%	0.000111902	0	0	0	0	0	0	0.000444523	0	0	Archaea(100);Euryarchaeota(100);Methanobacteria(100);Methanobacteriales(100);Methanobacteriaceae(100);Methanobacterium(91);unclassified;	AY768827	0.0343915
317222310|DCO_BRZ_Av4v5|Serp_Lig_GOR1CDEF_2013|3.4%	0.000111902	0	0	0	0	0	0	0.000444523	0	0	Archaea(100);Euryarchaeota(100);Methanobacteria(100);Methanobacteriales(100);Methanobacteriaceae(100);Methanobacterium(90);unclassified;	AY768827	0.0343915
317222286|DCO_BRZ_Av4v5|Serp_Lig_GOR1CDEF_2013|3.4%	0.000111902	0	0	0	0	0	0	0.000444523	0	0	Archaea(100);Euryarchaeota(100);Methanobacteria(100);Methanobacteriales(100);Methanobacteriaceae(100);Methanobacterium(84);unclassified;	AY768827	0.0343915
318795222|DCO_BRZ_Av4v5|Serp_Lig_GORupA_2013|17.9%	0.000111902	0	0	0	0	0	0	0	0.000476852	0	Archaea(100);unclassified;unclassified;unclassified;unclassified;unclassified;unclassified;	FJ810527	0.155673
199622185|DCO_BRZ_Av4v5|Serp_LIG_BR2_back1_Jun12_Av4v5|0.3%	0.000111902	0.000137084	0.000334952	0	0.000176476	0	0	0	0.000211934	0	Archaea(100);Thaumarchaeota(100);Marine_Group_I(100);Unknown_Order(100);Unknown_Family(100);Candidatus_Nitrosoarchaeum(100);unclassified;	HQ316983	0.00265252
199635743|DCO_BRZ_Av4v5|Serp_LIG_BR2_back1_Jun12_Av4v5|0.3%	0.000111902	2.74168e-05	0.000133981	0	0.000500015	0	0	0	0.000233127	0	Archaea(100);Thaumarchaeota(100);Marine_Group_I(98);Unknown_Order(98);Unknown_Family(98);Candidatus_Nitrosoarchaeum(97);unclassified;	DQ190076	0.00265252
199621817|DCO_BRZ_Av4v5|Serp_LIG_BR2_back1_Jun12_Av4v5|0.3%	0.000111902	0.000274168	0.000200971	0	0.000294126	0	0	0	0.000137757	0	Archaea(100);Thaumarchaeota(100);Marine_Group_I(100);Unknown_Order(100);Unknown_Family(100);Candidatus_Nitrosoarchaeum(100);uncultured_crenarchaeote(89);	FN691711	0.00265252
199412266|DCO_BRZ_Av4v5|Serp_LIG_LER20_11_117_Oct11_A2_Av4v5|0.0%	0.000111902	0	0	0	0	0	0	0	0	0	Archaea(100);Thaumarchaeota(100);unclassified;unclassified;unclassified;unclassified;unclassified;	KF975579	0
317129253|DCO_BRZ_Av4v5|Serp_Lig_GOR1AB_2013|3.4%	0.000109415	0	0	0	0	0	0.00374532	0.000424767	0	0	Archaea(100);Euryarchaeota(100);Methanobacteria(100);Methanobacteriales(100);Methanobacteriaceae(100);Methanobacterium(89);unclassified;	AY796044	0.0343915
199860435|DCO_BRZ_Av4v5|Serp_LIG_BR2_back2_Jun12_Av4v5|14.8%	0.000109415	0	3.34952e-05	0	0.000235301	0	0	0	0.000370885	0	Archaea(100);Woesearchaeota_(DHVEG-6)(100);unclassified;unclassified;unclassified;unclassified;unclassified;	JWKX01000012	0.119048
199621515|DCO_BRZ_Av4v5|Serp_LIG_BR2_back1_Jun12_Av4v5|0.3%	0.000109415	0.000356418	0.000167476	0	0.000117651	0	0	0	0.000233127	0	Archaea(100);Thaumarchaeota(100);Marine_Group_I(99);Unknown_Order(99);Unknown_Family(99);Candidatus_Nitrosoarchaeum(99);unclassified;	JN562362	0.00265252
199621648|DCO_BRZ_Av4v5|Serp_LIG_BR2_back1_Jun12_Av4v5|0.3%	0.000109415	0.000329001	0	0	0	0	0	0	0.000328498	0	Archaea(100);Thaumarchaeota(100);Marine_Group_I(100);Unknown_Order(100);Unknown_Family(100);Candidatus_Nitrosoarchaeum(97);unclassified;	FN691647	0.00265252
199622563|DCO_BRZ_Av4v5|Serp_LIG_BR2_back1_Jun12_Av4v5|0.3%	0.000109415	0.000164501	0	0	0.000117651	0	0	0	0.000307304	0	Archaea(100);Thaumarchaeota(100);Marine_Group_I(100);Unknown_Order(100);Unknown_Family(100);Candidatus_Nitrosoarchaeum(99);unclassified;	EU309860	0.00265252
199621437|DCO_BRZ_Av4v5|Serp_LIG_BR2_back1_Jun12_Av4v5|0.3%	0.000109415	0.000438669	0	0	0.000235301	0	0	0	0.000211934	0	Archaea(100);Thaumarchaeota(100);Marine_Group_I(99);Unknown_Order(99);Unknown_Family(99);Candidatus_Nitrosoarchaeum(97);unclassified;	JN562362	0.00265252
317222311|DCO_BRZ_Av4v5|Serp_Lig_GOR1CDEF_2013|3.4%	0.000106928	0	0	0	0	0	0	0.000424767	0	0	Archaea(100);Euryarchaeota(100);Methanobacteria(100);Methanobacteriales(100);Methanobacteriaceae(100);Methanobacterium(85);unclassified;	AY796044	0.0343915
317222281|DCO_BRZ_Av4v5|Serp_Lig_GOR1CDEF_2013|3.4%	0.000106928	0	0	0	0	0	0	0.000424767	0	0	Archaea(100);Euryarchaeota(100);Methanobacteria(100);Methanobacteriales(100);Methanobacteriaceae(100);Methanobacterium(91);unclassified;	AY768827	0.0343915
199622070|DCO_BRZ_Av4v5|Serp_LIG_BR2_back1_Jun12_Av4v5|0.3%	0.000106928	0.000219334	0	0	0	0	0	0	0.000370885	0	Archaea(100);Thaumarchaeota(100);Marine_Group_I(100);Unknown_Order(100);Unknown_Family(100);Candidatus_Nitrosoarchaeum(98);unclassified;	EU309860	0.00265252
199606972|DCO_BRZ_Av4v5|Serp_LIG_GOR1_11_65_Oct11_A2_Av4v5|0.5%	0.000106928	0	0	0.00138122	0	0	0	0	0	0	Archaea(100);Miscellaneous_Crenarchaeotic_Group(100);unclassified;unclassified;unclassified;unclassified;unclassified;	FJ901687	0.00530504
318795214|DCO_BRZ_Av4v5|Serp_Lig_GORupA_2013|0.8%	0.000106928	0	0	0	0	0	0	0	0.000455658	0	Archaea(100);Thaumarchaeota(100);Soil_Crenarchaeotic_Group(SCG)(93);unclassified;unclassified;unclassified;unclassified;	AY522901	0.0106101
199631528|DCO_BRZ_Av4v5|Serp_LIG_BR2_back1_Jun12_Av4v5|0.3%	0.000106928	2.74168e-05	0.000133981	0	0	0	0	0	0.000360288	0	Archaea(100);Thaumarchaeota(100);Marine_Group_I(89);Unknown_Order(89);Unknown_Family(89);Candidatus_Nitrosoarchaeum(89);unclassified;	JN562364	0.00265252
199621304|DCO_BRZ_Av4v5|Serp_LIG_BR2_back1_Jun12_Av4v5|9.3%	0.000106928	0.000712837	0.000267962	0	0.000264714	0	0	0	0	0	Archaea(100);Aenigmarchaeota(100);Deep_Sea_Euryarchaeotic_Group(DSEG)(96);unclassified;unclassified;unclassified;unclassified;	KM258074	0.272222
199622066|DCO_BRZ_Av4v5|Serp_LIG_BR2_back1_Jun12_Av4v5|0.3%	0.000106928	0.000137084	0.000167476	0	0.000205888	0	0	0	0.000264918	0.00117509	Archaea(100);Thaumarchaeota(100);Marine_Group_I(98);Unknown_Order(96);Unknown_Family(96);Candidatus_Nitrosoarchaeum(94);unclassified;	EU309860	0.00265252
199621493|DCO_BRZ_Av4v5|Serp_LIG_BR2_back1_Jun12_Av4v5|0.3%	0.000106928	0.000466085	0	0	0.000235301	0	0	0	0.000180144	0	Archaea(100);Thaumarchaeota(100);Marine_Group_I(100);Unknown_Order(100);Unknown_Family(100);Candidatus_Nitrosoarchaeum(100);unclassified;	FN691647	0.00265252
317222561|DCO_BRZ_Av4v5|Serp_Lig_GOR1CDEF_2013|3.4%	0.000104441	0	0	0	0	0	0	0.000414889	0	0	Archaea(100);Euryarchaeota(100);Methanobacteria(100);Methanobacteriales(100);Methanobacteriaceae(100);Methanobacterium(88);unclassified;	AY796044	0.0343915
317222267|DCO_BRZ_Av4v5|Serp_Lig_GOR1CDEF_2013|3.4%	0.000104441	0	0	0	0	0	0	0.000414889	0	0	Archaea(100);Euryarchaeota(100);Methanobacteria(100);Methanobacteriales(100);Methanobacteriaceae(100);Methanobacterium(89);unclassified;	AY768827	0.0343915
317222291|DCO_BRZ_Av4v5|Serp_Lig_GOR1CDEF_2013|3.4%	0.000104441	0	0	0	0	0	0	0.000414889	0	0	Archaea(100);Euryarchaeota(100);Methanobacteria(100);Methanobacteriales(100);Methanobacteriaceae(100);Methanobacterium(92);unclassified;	AY768827	0.0343915
317222334|DCO_BRZ_Av4v5|Serp_Lig_GOR1CDEF_2013|3.4%	0.000104441	0	0	0	0	0	0	0.000414889	0	0	Archaea(100);Euryarchaeota(100);Methanobacteria(100);Methanobacteriales(100);Methanobacteriaceae(100);Methanobacterium(84);unclassified;	AY768827	0.0343915
199622076|DCO_BRZ_Av4v5|Serp_LIG_BR2_back1_Jun12_Av4v5|13.8%	0.000104441	0.000246751	0	0	0	0	0	0	0.000339094	0.00117509	Archaea(100);Woesearchaeota_(DHVEG-6)(99);unclassified;unclassified;unclassified;unclassified;unclassified;	EU329752	0.139842
317129114|DCO_BRZ_Av4v5|Serp_Lig_GOR1AB_2013|3.2%	0.000104441	0	0	0.058011	0	0	0	0	0	0	Archaea(100);Euryarchaeota(100);Methanobacteria(100);Methanobacteriales(100);Methanobacteriaceae(100);Methanobacterium(89);unclassified;	AY796044	0.031746
317222396|DCO_BRZ_Av4v5|Serp_Lig_GOR1CDEF_2013|3.4%	0.000101955	0	0	0	0	0	0	0.00040501	0	0	Archaea(100);Euryarchaeota(100);Methanobacteria(100);Methanobacteriales(100);Methanobacteriaceae(100);Methanobacterium(85);unclassified;	AY796044	0.0343915
317222375|DCO_BRZ_Av4v5|Serp_Lig_GOR1CDEF_2013|3.4%	0.000101955	0	0	0	0	0	0	0.00040501	0	0	Archaea(100);Euryarchaeota(100);Methanobacteria(100);Methanobacteriales(100);Methanobacteriaceae(100);Methanobacterium(88);unclassified;	AY768827	0.0343915
317222258|DCO_BRZ_Av4v5|Serp_Lig_GOR1CDEF_2013|3.4%	0.000101955	0	0	0	0	0	0	0.00040501	0	0	Archaea(100);Euryarchaeota(100);Methanobacteria(100);Methanobacteriales(100);Methanobacteriaceae(100);Methanobacterium(85);unclassified;	AY768827	0.0343915
317222358|DCO_BRZ_Av4v5|Serp_Lig_GOR1CDEF_2013|3.4%	0.000101955	0	0	0	0	0	0	0.00040501	0	0	Archaea(100);Euryarchaeota(100);Methanobacteria(100);Methanobacteriales(100);Methanobacteriaceae(100);Methanobacterium(91);unclassified;	AY768827	0.0343915
199860733|DCO_BRZ_Av4v5|Serp_LIG_BR2_back2_Jun12_Av4v5|18.5%	0.000101955	0	6.69905e-05	0	0	0	0	0.000385254	0	0	Archaea(100);Woesearchaeota_(DHVEG-6)(98);unclassified;unclassified;unclassified;unclassified;unclassified;	EF444613	0.302583
199622033|DCO_BRZ_Av4v5|Serp_LIG_BR2_back1_Jun12_Av4v5|0.3%	0.000101955	0.000164501	0.000334952	0	0.000294126	0	0	0	0.000116564	0	Archaea(100);Thaumarchaeota(100);Marine_Group_I(100);Unknown_Order(100);Unknown_Family(100);Candidatus_Nitrosoarchaeum(97);unclassified;	JN562364	0.00265252
199621439|DCO_BRZ_Av4v5|Serp_LIG_BR2_back1_Jun12_Av4v5|8.5%	0.000101955	0.000877337	0.000301457	0	0	0	0	0	0	0	Archaea(100);Aenigmarchaeota(100);Deep_Sea_Euryarchaeotic_Group(DSEG)(99);unclassified;unclassified;unclassified;unclassified;	DQ133424	0.281553
199621423|DCO_BRZ_Av4v5|Serp_LIG_BR2_back1_Jun12_Av4v5|0.3%	0.000101955	0.000356418	0	0	0.000264714	0	0	0	0.00012716	0	Archaea(100);Thaumarchaeota(100);Marine_Group_I(100);Unknown_Order(100);Unknown_Family(100);Candidatus_Nitrosoarchaeum(98);uncultured_crenarchaeote(87);	JN562364	0.00265252
318795162|DCO_BRZ_Av4v5|Serp_Lig_GORupA_2013|4.2%	0.000101955	0	0	0	0	0	0	0	0.000434465	0	Archaea(100);Miscellaneous_Euryarchaeotic_Group(MEG)(100);uncultured_archaeon(99);unclassified;unclassified;unclassified;unclassified;	DQ337102	0.042328
199621790|DCO_BRZ_Av4v5|Serp_LIG_BR2_back1_Jun12_Av4v5|0.3%	0.000101955	0.000219334	0.000200971	0	0.000382364	0	0	0	0.000116564	0	Archaea(100);Thaumarchaeota(100);Marine_Group_I(100);Unknown_Order(100);Unknown_Family(100);Candidatus_Nitrosoarchaeum(95);unclassified;	FN691711	0.00265252
317222342|DCO_BRZ_Av4v5|Serp_Lig_GOR1CDEF_2013|5.6%	9.94681e-05	0	0	0	0	0	0	0.000395132	0	0	Archaea(100);Euryarchaeota(100);Thermoplasmata(100);Marine_Benthic_Group_E(100);uncultured_euryarchaeote(99);unclassified;unclassified;	KJ566430	0.00530504
317222359|DCO_BRZ_Av4v5|Serp_Lig_GOR1CDEF_2013|3.4%	9.94681e-05	0	0	0	0	0	0	0.000395132	0	0	Archaea(100);Euryarchaeota(100);Methanobacteria(100);Methanobacteriales(100);Methanobacteriaceae(100);Methanobacterium(87);unclassified;	AY796044	0.0343915
317222295|DCO_BRZ_Av4v5|Serp_Lig_GOR1CDEF_2013|3.4%	9.94681e-05	0	0	0	0	0	0	0.000395132	0	0	Archaea(100);Euryarchaeota(100);Methanobacteria(100);Methanobacteriales(100);Methanobacteriaceae(100);Methanobacterium(85);unclassified;	AY768827	0.0343915
317222512|DCO_BRZ_Av4v5|Serp_Lig_GOR1CDEF_2013|3.4%	9.94681e-05	0	0	0	0	0	0	0.000395132	0	0	Archaea(100);Euryarchaeota(100);Methanobacteria(100);Methanobacteriales(100);Methanobacteriaceae(100);unclassified;unclassified;	AY768827	0.0343915
317129172|DCO_BRZ_Av4v5|Serp_Lig_GOR1AB_2013|3.4%	9.94681e-05	0	0	0	0	0	0.00374532	0.000385254	0	0	Archaea(100);Euryarchaeota(100);Methanobacteria(100);Methanobacteriales(100);Methanobacteriaceae(100);Methanobacterium(84);unclassified;	AY796044	0.0343915
199351040|DCO_BRZ_Av4v5|Serp_LIG_L43_upstream_Oct11_Av4v5|0.5%	9.94681e-05	0	0	0	0	0	0	0	0	0	Archaea(100);Euryarchaeota(100);Methanomicrobia(100);Methanomicrobiales(100);Methanoregulaceae(100);Methanoregula(100);unclassified;	DQ676256	0.00529101
199629908|DCO_BRZ_Av4v5|Serp_LIG_BR2_back1_Jun12_Av4v5|0.3%	9.94681e-05	0	0.000100486	0	0	0	0	0	0	0	Archaea(100);Thaumarchaeota(100);Soil_Crenarchaeotic_Group(SCG)(100);unclassified;unclassified;unclassified;unclassified;	FJ982761	0.00530504
199621941|DCO_BRZ_Av4v5|Serp_LIG_BR2_back1_Jun12_Av4v5|0.3%	9.94681e-05	0.000164501	0.000200971	0	0.000235301	0	0	0	0.000211934	0	Archaea(100);Thaumarchaeota(100);Marine_Group_I(100);Unknown_Order(100);Unknown_Family(100);Candidatus_Nitrosoarchaeum(100);uncultured_crenarchaeote(82);	HQ331116	0.00529101
199621663|DCO_BRZ_Av4v5|Serp_LIG_BR2_back1_Jun12_Av4v5|0.3%	9.94681e-05	0.000246751	0.000234467	0	0.000117651	0	0	0	0.000211934	0	Archaea(100);Thaumarchaeota(100);Marine_Group_I(100);Unknown_Order(100);Unknown_Family(100);Candidatus_Nitrosoarchaeum(100);uncultured_crenarchaeote(81);	JN562362	0.00265252
317222391|DCO_BRZ_Av4v5|Serp_Lig_GOR1CDEF_2013|3.4%	9.69814e-05	0	0	0	0	0	0	0.000385254	0	0	Archaea(100);Euryarchaeota(100);Methanobacteria(100);Methanobacteriales(100);Methanobacteriaceae(100);unclassified;unclassified;	AY768827	0.0343915
317222282|DCO_BRZ_Av4v5|Serp_Lig_GOR1CDEF_2013|3.4%	9.69814e-05	0	0	0	0	0	0	0.000385254	0	0	Archaea(100);Euryarchaeota(100);Methanobacteria(100);Methanobacteriales(100);Methanobacteriaceae(100);Methanobacterium(92);unclassified;	AY796044	0.0343915
317222525|DCO_BRZ_Av4v5|Serp_Lig_GOR1CDEF_2013|3.4%	9.69814e-05	0	0	0	0	0	0	0.000385254	0	0	Archaea(100);Euryarchaeota(100);Methanobacteria(100);Methanobacteriales(100);Methanobacteriaceae(100);Methanobacterium(87);unclassified;	AY796044	0.0343915
317222372|DCO_BRZ_Av4v5|Serp_Lig_GOR1CDEF_2013|3.4%	9.69814e-05	0	0	0	0	0	0	0.000385254	0	0	Archaea(100);Euryarchaeota(100);Methanobacteria(100);Methanobacteriales(100);Methanobacteriaceae(100);Methanobacterium(83);unclassified;	AY768827	0.0343915
317222303|DCO_BRZ_Av4v5|Serp_Lig_GOR1CDEF_2013|3.4%	9.69814e-05	0	0	0	0	0	0	0.000385254	0	0	Archaea(100);Euryarchaeota(100);Methanobacteria(100);Methanobacteriales(100);Methanobacteriaceae(100);Methanobacterium(81);unclassified;	AY796044	0.0343915
317222399|DCO_BRZ_Av4v5|Serp_Lig_GOR1CDEF_2013|3.4%	9.69814e-05	0	0	0	0	0	0	0.000385254	0	0	Archaea(100);Euryarchaeota(100);Methanobacteria(100);Methanobacteriales(100);Methanobacteriaceae(100);Methanobacterium(84);unclassified;	AY768827	0.0343915
199621699|DCO_BRZ_Av4v5|Serp_LIG_BR2_back1_Jun12_Av4v5|0.3%	9.69814e-05	0.000301585	0	0	0.000323539	0	0	0	0.000169547	0	Archaea(100);Thaumarchaeota(100);Marine_Group_I(100);Unknown_Order(100);Unknown_Family(100);Candidatus_Nitrosoarchaeum(100);unclassified;	HQ316964	0
199622485|DCO_BRZ_Av4v5|Serp_LIG_BR2_back1_Jun12_Av4v5|0.3%	9.69814e-05	8.22504e-05	0	0	0.000382364	0	0	0	0.000243724	0	Archaea(100);Thaumarchaeota(100);Marine_Group_I(100);Unknown_Order(100);Unknown_Family(100);Candidatus_Nitrosoarchaeum(100);unclassified;	JN562364	0.00265252
199621635|DCO_BRZ_Av4v5|Serp_LIG_BR2_back1_Jun12_Av4v5|0.3%	9.69814e-05	0.000329001	0.000334952	0	0.000411777	0	0	0	0	0	Archaea(100);Thaumarchaeota(100);Marine_Group_I(100);Unknown_Order(100);Unknown_Family(100);Candidatus_Nitrosoarchaeum(97);unclassified;	JN562364	0.00265252
318795171|DCO_BRZ_Av4v5|Serp_Lig_GORupA_2013|100.0%	9.69814e-05	0	0	0	0	0	0	0	0.000413271	0	Archaea(100);unclassified;unclassified;unclassified;unclassified;unclassified;unclassified;	FJ810527	0.315294
199622181|DCO_BRZ_Av4v5|Serp_LIG_BR2_back1_Jun12_Av4v5|0.3%	9.69814e-05	0.000137084	0.000200971	0	0.000411777	0	0	0	0.000148354	0	Archaea(100);Thaumarchaeota(100);Marine_Group_I(100);Unknown_Order(100);Unknown_Family(100);Candidatus_Nitrosoarchaeum(98);unclassified;	FN691711	0.00265252
318795838|DCO_BRZ_Av4v5|Serp_Lig_GORupA_2013|0.0%	9.69814e-05	0	0	0	0	0	0	0	0.00012716	0	Archaea(100);Euryarchaeota(100);Methanomicrobia(100);Methanomicrobiales(100);Methanoregulaceae(96);Methanolinea(96);uncultured_archaeon(96);	EU155982	0
317222306|DCO_BRZ_Av4v5|Serp_Lig_GOR1CDEF_2013|3.4%	9.44947e-05	0	0	0	0	0	0	0.000375375	0	0	Archaea(100);Euryarchaeota(100);Methanobacteria(100);Methanobacteriales(100);Methanobacteriaceae(100);Methanobacterium(82);unclassified;	AY796044	0.0343915
317222551|DCO_BRZ_Av4v5|Serp_Lig_GOR1CDEF_2013|3.4%	9.44947e-05	0	0	0	0	0	0	0.000375375	0	0	Archaea(100);Euryarchaeota(100);Methanobacteria(100);Methanobacteriales(100);Methanobacteriaceae(100);Methanobacterium(92);unclassified;	AY768827	0.0343915
317222461|DCO_BRZ_Av4v5|Serp_Lig_GOR1CDEF_2013|100.0%	9.44947e-05	0	0	0	0	0	0	0.000375375	0	0	Archaea(100);Aenigmarchaeota(97);Deep_Sea_Euryarchaeotic_Group(DSEG)(90);uncultured_archaeon(84);unclassified;unclassified;unclassified;	GQ994161	0.290816
317222481|DCO_BRZ_Av4v5|Serp_Lig_GOR1CDEF_2013|3.4%	9.44947e-05	0	0	0	0	0	0	0.000375375	0	0	Archaea(100);Euryarchaeota(100);Methanobacteria(100);Methanobacteriales(100);Methanobacteriaceae(100);Methanobacterium(90);unclassified;	AY768827	0.0343915
317222543|DCO_BRZ_Av4v5|Serp_Lig_GOR1CDEF_2013|3.4%	9.44947e-05	0	0	0	0	0	0	0.000375375	0	0	Archaea(100);Euryarchaeota(100);Methanobacteria(100);Methanobacteriales(100);Methanobacteriaceae(100);Methanobacterium(89);unclassified;	AY796044	0.0343915
317129195|DCO_BRZ_Av4v5|Serp_Lig_GOR1AB_2013|3.4%	9.44947e-05	0	0	0	0	0	0.00374532	0.000365497	0	0	Archaea(100);Euryarchaeota(100);Methanobacteria(100);Methanobacteriales(100);Methanobacteriaceae(100);Methanobacterium(80);unclassified;	AY768827	0.0343915
199631965|DCO_BRZ_Av4v5|Serp_LIG_BR2_back1_Jun12_Av4v5|0.3%	9.44947e-05	0	0	0	0.000352952	0	0	0	0.000264918	0	Archaea(100);Thaumarchaeota(100);Marine_Group_I(99);Unknown_Order(99);Unknown_Family(99);Candidatus_Nitrosoarchaeum(98);unclassified;	JN562362	0.00265252
199629397|DCO_BRZ_Av4v5|Serp_LIG_BR2_back1_Jun12_Av4v5|1.9%	9.44947e-05	5.48336e-05	0	0	0	0	0	0	0	0	Archaea(100);Euryarchaeota(100);Thermoplasmata(100);Thermoplasmatales(100);Marine_Group_II(100);unclassified;unclassified;	HQ910244	0.0106101
199621822|DCO_BRZ_Av4v5|Serp_LIG_BR2_back1_Jun12_Av4v5|0.3%	9.44947e-05	0	0.000200971	0	0.000735316	0	0	0	0	0	Archaea(100);Thaumarchaeota(100);Marine_Group_I(100);Unknown_Order(100);Unknown_Family(100);Candidatus_Nitrosoarchaeum(99);unclassified;	JN562362	0.00265252
318795156|DCO_BRZ_Av4v5|Serp_Lig_GORupA_2013|8.4%	9.44947e-05	0	0	0	0	0	0	0	0.000402675	0	Archaea(100);Miscellaneous_Euryarchaeotic_Group(MEG)(100);unclassified;unclassified;unclassified;unclassified;unclassified;	KJ566497	0.0659631
199622175|DCO_BRZ_Av4v5|Serp_LIG_BR2_back1_Jun12_Av4v5|0.3%	9.44947e-05	0.000109667	0.000234467	0	0	0	0	0	0.000233127	0	Archaea(100);Thaumarchaeota(100);Marine_Group_I(99);Unknown_Order(99);Unknown_Family(99);Candidatus_Nitrosoarchaeum(99);unclassified;	FN691711	0.00265252
199621583|DCO_BRZ_Av4v5|Serp_LIG_BR2_back1_Jun12_Av4v5|14.9%	9.44947e-05	0.000740253	0.000368447	0	0	0	0	0	0	0	Archaea(100);Aenigmarchaeota(100);Deep_Sea_Euryarchaeotic_Group(DSEG)(100);uncultured_archaeon(100);unclassified;unclassified;unclassified;	JX196240	0.00797872
317222381|DCO_BRZ_Av4v5|Serp_Lig_GOR1CDEF_2013|3.4%	9.2008e-05	0	0	0	0	0	0	0.000365497	0	0	Archaea(100);Euryarchaeota(100);Methanobacteria(100);Methanobacteriales(100);Methanobacteriaceae(100);Methanobacterium(80);unclassified;	AY768827	0.0343915
317222418|DCO_BRZ_Av4v5|Serp_Lig_GOR1CDEF_2013|3.4%	9.2008e-05	0	0	0	0	0	0	0.000365497	0	0	Archaea(100);Euryarchaeota(100);Methanobacteria(100);Methanobacteriales(100);Methanobacteriaceae(100);Methanobacterium(88);unclassified;	AY796044	0.0343915
317222318|DCO_BRZ_Av4v5|Serp_Lig_GOR1CDEF_2013|3.4%	9.2008e-05	0	0	0	0	0	0	0.000365497	0	0	Archaea(100);Euryarchaeota(100);Methanobacteria(100);Methanobacteriales(100);Methanobacteriaceae(100);Methanobacterium(94);unclassified;	AY768827	0.0343915
317222323|DCO_BRZ_Av4v5|Serp_Lig_GOR1CDEF_2013|3.4%	9.2008e-05	0	0	0	0	0	0	0.000365497	0	0	Archaea(100);Euryarchaeota(100);Methanobacteria(100);Methanobacteriales(100);Methanobacteriaceae(100);Methanobacterium(89);unclassified;	AY768827	0.0343915
317222484|DCO_BRZ_Av4v5|Serp_Lig_GOR1CDEF_2013|3.4%	9.2008e-05	0	0	0	0	0	0	0.000365497	0	0	Archaea(100);Euryarchaeota(100);Methanobacteria(100);Methanobacteriales(100);Methanobacteriaceae(100);Methanobacterium(84);unclassified;	AY768827	0.0343915
199627244|DCO_BRZ_Av4v5|Serp_LIG_BR2_back1_Jun12_Av4v5|3.7%	9.2008e-05	2.74168e-05	0	0	0	0	0	0	0	0	Archaea(100);Euryarchaeota(100);Thermoplasmata(100);Thermoplasmatales(100);Marine_Group_II(100);uncultured_archaeon(97);unclassified;	JQ684419	0.0238727
199621956|DCO_BRZ_Av4v5|Serp_LIG_BR2_back1_Jun12_Av4v5|0.3%	9.2008e-05	0.000219334	0.000167476	0	0.000176476	0	0	0	0.000180144	0	Archaea(100);Thaumarchaeota(100);Marine_Group_I(100);Unknown_Order(100);Unknown_Family(100);Candidatus_Nitrosoarchaeum(100);unclassified;	FN691711	0.00265252
199622279|DCO_BRZ_Av4v5|Serp_LIG_BR2_back1_Jun12_Av4v5|0.3%	9.2008e-05	0.000109667	0.000100486	0	0.000264714	0	0	0	0.000211934	0.00117509	Archaea(100);Thaumarchaeota(100);Marine_Group_I(100);Unknown_Order(100);Unknown_Family(100);Candidatus_Nitrosoarchaeum(99);unclassified;	FN691647	0.00265252
199907782|DCO_BRZ_Av4v5|Serp_LIG_Gor_upA_Jul12_Av4v5|0.0%	9.2008e-05	0	0	0	0.000264714	0	0	0	0	0	Archaea(100);Thaumarchaeota(100);Soil_Crenarchaeotic_Group(SCG)(100);uncultured_euryarchaeote(96);unclassified;unclassified;unclassified;	KJ566471	0.00265252
199333134|DCO_BRZ_Av4v5|Serp_LIG_PIO14_11_83_Oct11_A2_Av4v5|1.3%	9.2008e-05	0	0	0	0	0	0	0	0	0	Archaea(100);Euryarchaeota(100);Thermoplasmata(100);South_African_Goldmine_Gp(SAGMEG)(100);uncultured_archaeon(100);unclassified;unclassified;	JF747750	0.010582
199849593|DCO_BRZ_Av4v5|Serp_LIG_BR2_back2_Jun12_Av4v5|0.3%	9.2008e-05	0	0.000100486	0	0	0	0	0	0	0	Archaea(100);Thaumarchaeota(100);unclassified;unclassified;unclassified;unclassified;unclassified;	KJ566508	0
199621361|DCO_BRZ_Av4v5|Serp_LIG_BR2_back1_Jun12_Av4v5|11.1%	9.2008e-05	0.00101442	0	0	0	0	0	0	0	0	Archaea(100);Miscellaneous_Euryarchaeotic_Group(MEG)(100);unclassified;unclassified;unclassified;unclassified;unclassified;	FJ604792	0.110818
199622978|DCO_BRZ_Av4v5|Serp_LIG_BR2_back1_Jun12_Av4v5|0.3%	9.2008e-05	5.48336e-05	0.000267962	0	0.000176476	0	0	0	0.000190741	0	Archaea(100);Thaumarchaeota(100);Marine_Group_I(100);Unknown_Order(100);Unknown_Family(100);Candidatus_Nitrosoarchaeum(99);unclassified;	DQ190076	0.00265252
199621777|DCO_BRZ_Av4v5|Serp_LIG_BR2_back1_Jun12_Av4v5|0.3%	9.2008e-05	0.000219334	0	0	0.000176476	0	0	0	0.000243724	0	Archaea(100);Thaumarchaeota(100);Marine_Group_I(100);Unknown_Order(100);Unknown_Family(100);Candidatus_Nitrosoarchaeum(100);unclassified;	HQ316983	0.00265252
318795237|DCO_BRZ_Av4v5|Serp_Lig_GORupA_2013|4.2%	9.2008e-05	0	0	0	0	0	0	0	0.000307304	0	Archaea(100);Euryarchaeota(99);Thermoplasmata(98);Thermoplasmatales(98);Marine_Group_II(91);unclassified;unclassified;	JQ684419	0.0291777
199623029|DCO_BRZ_Av4v5|Serp_LIG_BR2_back1_Jun12_Av4v5|0.3%	9.2008e-05	8.22504e-05	0.000234467	0	0.000147063	0	0	0	0.000169547	0	Archaea(100);Thaumarchaeota(100);Marine_Group_I(100);Unknown_Order(100);Unknown_Family(100);Candidatus_Nitrosoarchaeum(100);uncultured_archaeon(86);	FN691711	0.00265252
199621341|DCO_BRZ_Av4v5|Serp_LIG_BR2_back1_Jun12_Av4v5|8.5%	9.2008e-05	0.000822504	3.34952e-05	0	0.000176476	0	0	0	0	0	Archaea(100);Aenigmarchaeota(100);Deep_Sea_Euryarchaeotic_Group(DSEG)(100);unclassified;unclassified;unclassified;unclassified;	DQ133424	0.294498
317222287|DCO_BRZ_Av4v5|Serp_Lig_GOR1CDEF_2013|3.4%	8.95213e-05	0	0	0	0	0	0	0.000355619	0	0	Archaea(100);Euryarchaeota(100);Methanobacteria(100);Methanobacteriales(100);Methanobacteriaceae(100);Methanobacterium(86);unclassified;	AY768827	0.0343915
317222283|DCO_BRZ_Av4v5|Serp_Lig_GOR1CDEF_2013|3.4%	8.95213e-05	0	0	0	0	0	0	0.000355619	0	0	Archaea(100);Euryarchaeota(100);Methanobacteria(100);Methanobacteriales(100);Methanobacteriaceae(100);Methanobacterium(81);unclassified;	AY768827	0.0343915
317222376|DCO_BRZ_Av4v5|Serp_Lig_GOR1CDEF_2013|3.4%	8.95213e-05	0	0	0	0	0	0	0.000355619	0	0	Archaea(100);Euryarchaeota(100);Methanobacteria(100);Methanobacteriales(100);Methanobacteriaceae(100);unclassified;unclassified;	AY796044	0.0343915
317222351|DCO_BRZ_Av4v5|Serp_Lig_GOR1CDEF_2013|14.3%	8.95213e-05	0	0	0	0	0	0	0.000355619	0	0	Archaea(100);Parvarchaeota(93);unclassified;unclassified;unclassified;unclassified;unclassified;	FJ810533	0.271642
317222347|DCO_BRZ_Av4v5|Serp_Lig_GOR1CDEF_2013|3.4%	8.95213e-05	0	0	0	0	0	0	0.000355619	0	0	Archaea(100);Euryarchaeota(100);Methanobacteria(100);Methanobacteriales(100);Methanobacteriaceae(100);Methanobacterium(84);unclassified;	AY768827	0.0343915
317222403|DCO_BRZ_Av4v5|Serp_Lig_GOR1CDEF_2013|3.4%	8.95213e-05	0	0	0	0	0	0	0.000355619	0	0	Archaea(100);Euryarchaeota(100);Methanobacteria(100);Methanobacteriales(100);Methanobacteriaceae(100);Methanobacterium(85);unclassified;	AY796044	0.0343915
199622822|DCO_BRZ_Av4v5|Serp_LIG_BR2_back1_Jun12_Av4v5|8.4%	8.95213e-05	0.000109667	0	0	0	0	0	0	0.000339094	0	Archaea(100);Parvarchaeota(99);unclassified;unclassified;unclassified;unclassified;unclassified;	FJ810527	0.0844327
199621444|DCO_BRZ_Av4v5|Serp_LIG_BR2_back1_Jun12_Av4v5|0.3%	8.95213e-05	0.000329001	0.000133981	0	0	0	0	0	0.000211934	0	Archaea(100);Thaumarchaeota(100);Marine_Group_I(100);Unknown_Order(100);Unknown_Family(100);Candidatus_Nitrosoarchaeum(100);unclassified;	FN691647	0.00265252
318795203|DCO_BRZ_Av4v5|Serp_Lig_GORupA_2013|14.2%	8.95213e-05	0	0	0	0.000176476	0	0	0	0.000317901	0	Archaea(100);Parvarchaeota(100);unclassified;unclassified;unclassified;unclassified;unclassified;	GU127414	0.0820106
199621562|DCO_BRZ_Av4v5|Serp_LIG_BR2_back1_Jun12_Av4v5|0.3%	8.95213e-05	0.000301585	0	0	0.000235301	0	0	0	0.000180144	0	Archaea(100);Thaumarchaeota(100);Marine_Group_I(99);Unknown_Order(99);Unknown_Family(99);Candidatus_Nitrosoarchaeum(98);uncultured_crenarchaeote(83);	JN562364	0.00265252
199621793|DCO_BRZ_Av4v5|Serp_LIG_BR2_back1_Jun12_Av4v5|0.3%	8.95213e-05	0.000219334	0	0	0.000147063	0	0	0	0.000243724	0	Archaea(100);Thaumarchaeota(100);Marine_Group_I(99);Unknown_Order(99);Unknown_Family(99);Candidatus_Nitrosoarchaeum(98);unclassified;	DQ190076	0.00265252
199621719|DCO_BRZ_Av4v5|Serp_LIG_BR2_back1_Jun12_Av4v5|0.3%	8.95213e-05	0.000137084	6.69905e-05	0	0.000235301	0	0	0	0.000222531	0	Archaea(100);Thaumarchaeota(100);Marine_Group_I(99);Unknown_Order(99);Unknown_Family(99);Candidatus_Nitrosoarchaeum(99);uncultured_crenarchaeote(80);	FN691647	0.00265252
317222388|DCO_BRZ_Av4v5|Serp_Lig_GOR1CDEF_2013|0.3%	8.70346e-05	0	0	0	0	0	0	0.00034574	0	0	Archaea(100);Miscellaneous_Crenarchaeotic_Group(100);uncultured_methanogenic_archaeon(97);unclassified;unclassified;unclassified;unclassified;	KJ424435	0.00265252
317222335|DCO_BRZ_Av4v5|Serp_Lig_GOR1CDEF_2013|3.4%	8.70346e-05	0	0	0	0	0	0	0.00034574	0	0	Archaea(100);Euryarchaeota(100);Methanobacteria(100);Methanobacteriales(100);Methanobacteriaceae(100);Methanobacterium(91);unclassified;	AY768827	0.0343915
199333213|DCO_BRZ_Av4v5|Serp_LIG_PIO14_11_83_Oct11_A2_Av4v5|7.7%	8.70346e-05	0	0	0	0	0	0	0	0	0	Archaea(100);Aenigmarchaeota(100);Deep_Sea_Euryarchaeotic_Group(DSEG)(100);uncultured_archaeon(100);unclassified;unclassified;unclassified;	JX196233	0.00530504
199623083|DCO_BRZ_Av4v5|Serp_LIG_BR2_back1_Jun12_Av4v5|0.3%	8.70346e-05	0	0.000234467	0	0.000235301	0	0	0	0.000201337	0	Archaea(100);Thaumarchaeota(100);Marine_Group_I(99);Unknown_Order(99);Unknown_Family(99);Candidatus_Nitrosoarchaeum(95);uncultured_crenarchaeote(82);	JN562362	0.00265252
199621821|DCO_BRZ_Av4v5|Serp_LIG_BR2_back1_Jun12_Av4v5|0.3%	8.70346e-05	0.000246751	6.69905e-05	0	0.000294126	0	0	0	0.000148354	0	Archaea(100);Thaumarchaeota(100);Marine_Group_I(99);Unknown_Order(99);Unknown_Family(99);Candidatus_Nitrosoarchaeum(98);uncultured_crenarchaeote(87);	FN691647	0.00265252
199622975|DCO_BRZ_Av4v5|Serp_LIG_BR2_back1_Jun12_Av4v5|0.0%	8.70346e-05	8.22504e-05	6.69905e-05	0	0	0	0	0	0.000317901	0	Archaea(100);Thaumarchaeota(100);Marine_Group_I(100);Unknown_Order(100);Unknown_Family(100);Candidatus_Nitrosoarchaeum(99);uncultured_archaeon(84);	FN691711	0.00265252
199622866|DCO_BRZ_Av4v5|Serp_LIG_BR2_back1_Jun12_Av4v5|0.3%	8.70346e-05	0.000164501	0	0	0	0	0	0	0.000307304	0	Archaea(100);Thaumarchaeota(100);Marine_Group_I(100);Unknown_Order(100);Unknown_Family(100);Candidatus_Nitrosoarchaeum(99);unclassified;	JN562362	0.00265252
236764072|DCO_BRZ_Av4v5|Serp_LIG_LER20_LS11_127_Oct11|0.3%	8.70346e-05	0	0	0	0	0	0	0	0	0	Archaea(100);Thaumarchaeota(100);unclassified;unclassified;unclassified;unclassified;unclassified;	EU307050	0.00265252
199907932|DCO_BRZ_Av4v5|Serp_LIG_Gor_upA_Jul12_Av4v5|0.0%	8.70346e-05	0	0	0	0.000235301	0	0	0	0	0	Archaea(100);Euryarchaeota(100);Methanomicrobia(100);Methanosarcinales(100);Methanosaetaceae(100);Methanosaeta(100);uncultured_Methanosarcinales_archaeon(95);	JN649104	0
199622392|DCO_BRZ_Av4v5|Serp_LIG_BR2_back1_Jun12_Av4v5|0.3%	8.70346e-05	0.000109667	0.000234467	0	0.000147063	0	0	0	0.000169547	0	Archaea(100);Thaumarchaeota(100);Marine_Group_I(100);Unknown_Order(100);Unknown_Family(100);Candidatus_Nitrosoarchaeum(96);unclassified;	FN691711	0.00265252
317222340|DCO_BRZ_Av4v5|Serp_Lig_GOR1CDEF_2013|3.4%	8.45479e-05	0	0	0	0	0	0	0.000335862	0	0	Archaea(100);Euryarchaeota(100);Methanobacteria(100);Methanobacteriales(100);Methanobacteriaceae(100);unclassified;unclassified;	AY768827	0.0343915
317222462|DCO_BRZ_Av4v5|Serp_Lig_GOR1CDEF_2013|3.4%	8.45479e-05	0	0	0	0	0	0	0.000325984	0	0	Archaea(100);Euryarchaeota(100);Methanobacteria(100);Methanobacteriales(100);Methanobacteriaceae(100);unclassified;unclassified;	AY796044	0.0343915
317129227|DCO_BRZ_Av4v5|Serp_Lig_GOR1AB_2013|3.4%	8.45479e-05	0	0	0	0	0	0.00374532	0.000325984	0	0	Archaea(100);Euryarchaeota(100);Methanobacteria(100);Methanobacteriales(100);Methanobacteriaceae(100);Methanobacterium(87);unclassified;	AY796044	0.0344828
199850136|DCO_BRZ_Av4v5|Serp_LIG_BR2_back2_Jun12_Av4v5|15.6%	8.45479e-05	0	0.000100486	0	0	0	0	0.000158053	0.000158951	0	Archaea(100);Woesearchaeota_(DHVEG-6)(100);unclassified;unclassified;unclassified;unclassified;unclassified;	KJ566431	0.148148
199622631|DCO_BRZ_Av4v5|Serp_LIG_BR2_back1_Jun12_Av4v5|0.3%	8.45479e-05	5.48336e-05	0.000200971	0	0	0	0	0	0.000275514	0	Archaea(100);Thaumarchaeota(100);Marine_Group_I(94);Unknown_Order(94);Unknown_Family(94);Candidatus_Nitrosoarchaeum(93);unclassified;	DQ190076	0.00265252
199621880|DCO_BRZ_Av4v5|Serp_LIG_BR2_back1_Jun12_Av4v5|0.3%	8.45479e-05	0.000191918	0.000100486	0	5.88253e-05	0	0	0	0.000233127	0	Archaea(100);Thaumarchaeota(100);Marine_Group_I(99);Unknown_Order(99);Unknown_Family(99);Candidatus_Nitrosoarchaeum(98);unclassified;	JN562364	0.00265252
199621717|DCO_BRZ_Av4v5|Serp_LIG_BR2_back1_Jun12_Av4v5|0.3%	8.45479e-05	0.000219334	0	0	8.82379e-05	0	0	0	0.000243724	0	Archaea(100);Thaumarchaeota(100);Marine_Group_I(100);Unknown_Order(99);Unknown_Family(99);Candidatus_Nitrosoarchaeum(98);uncultured_crenarchaeote(88);	DQ190076	0.00265252
199621869|DCO_BRZ_Av4v5|Serp_LIG_BR2_back1_Jun12_Av4v5|0.3%	8.45479e-05	0.000191918	3.34952e-05	0	0.000235301	0	0	0	0.000190741	0	Archaea(100);Thaumarchaeota(100);Marine_Group_I(99);Unknown_Order(99);Unknown_Family(99);Candidatus_Nitrosoarchaeum(99);unclassified;	EU309860	0.00265252
199622143|DCO_BRZ_Av4v5|Serp_LIG_BR2_back1_Jun12_Av4v5|0.3%	8.45479e-05	0.000164501	0	0	0	0	0	0	0.000296708	0	Archaea(100);Thaumarchaeota(100);Marine_Group_I(100);Unknown_Order(100);Unknown_Family(100);Candidatus_Nitrosoarchaeum(96);uncultured_crenarchaeote(84);	HQ316983	0.00265252
318795565|DCO_BRZ_Av4v5|Serp_Lig_GORupA_2013|0.3%	8.45479e-05	0	0	0	0.000264714	0	0	0	0.000190741	0	Archaea(100);Euryarchaeota(100);Methanomicrobia(100);Methanomicrobiales(100);Methanospirillaceae(100);Methanospirillum(100);uncultured_archaeon(80);	AF056367	0.0026455
199621820|DCO_BRZ_Av4v5|Serp_LIG_BR2_back1_Jun12_Av4v5|0.3%	8.45479e-05	0.000219334	6.69905e-05	0	0.000147063	0	0	0	0.000201337	0	Archaea(100);Thaumarchaeota(100);Marine_Group_I(99);Unknown_Order(97);Unknown_Family(97);Candidatus_Nitrosoarchaeum(96);uncultured_crenarchaeote(85);	JN562362	0.00265252
317222489|DCO_BRZ_Av4v5|Serp_Lig_GOR1CDEF_2013|1.9%	8.20612e-05	0	0	0	0	0	0	0.000325984	0	0	Archaea(100);Miscellaneous_Crenarchaeotic_Group(100);unclassified;unclassified;unclassified;unclassified;unclassified;	JF304135	0.00529101
317222750|DCO_BRZ_Av4v5|Serp_Lig_GOR1CDEF_2013|3.4%	8.20612e-05	0	0	0	0	0	0	0.000325984	0	0	Archaea(100);Euryarchaeota(100);Methanobacteria(100);Methanobacteriales(100);Methanobacteriaceae(100);Methanobacterium(86);unclassified;	AY768827	0.0343915
317222330|DCO_BRZ_Av4v5|Serp_Lig_GOR1CDEF_2013|3.4%	8.20612e-05	0	0	0	0	0	0	0.000325984	0	0	Archaea(100);Euryarchaeota(100);Methanobacteria(100);Methanobacteriales(100);Methanobacteriaceae(100);Methanobacterium(89);unclassified;	AY796044	0.0343915
317222520|DCO_BRZ_Av4v5|Serp_Lig_GOR1CDEF_2013|3.4%	8.20612e-05	0	0	0	0	0	0	0.000325984	0	0	Archaea(100);Euryarchaeota(100);Methanobacteria(100);Methanobacteriales(100);Methanobacteriaceae(100);Methanobacterium(85);unclassified;	AY768827	0.0343915
317222565|DCO_BRZ_Av4v5|Serp_Lig_GOR1CDEF_2013|100.0%	8.20612e-05	0	0	0	0	0	0	0.000325984	0	0	Archaea(100);Aenigmarchaeota(98);Deep_Sea_Euryarchaeotic_Group(DSEG)(95);uncultured_archaeon(90);unclassified;unclassified;unclassified;	JX196267	0.130769
317222452|DCO_BRZ_Av4v5|Serp_Lig_GOR1CDEF_2013|3.4%	8.20612e-05	0	0	0	0	0	0	0.000325984	0	0	Archaea(100);Euryarchaeota(100);Methanobacteria(100);Methanobacteriales(100);Methanobacteriaceae(100);Methanobacterium(81);unclassified;	AY796044	0.0343915
317222498|DCO_BRZ_Av4v5|Serp_Lig_GOR1CDEF_2013|3.4%	8.20612e-05	0	0	0	0	0	0	0.000325984	0	0	Archaea(100);Euryarchaeota(100);Methanobacteria(100);Methanobacteriales(100);Methanobacteriaceae(100);Methanobacterium(90);unclassified;	AY796044	0.0343915
317222446|DCO_BRZ_Av4v5|Serp_Lig_GOR1CDEF_2013|3.4%	8.20612e-05	0	0	0	0	0	0	0.000325984	0	0	Archaea(100);Euryarchaeota(100);Methanobacteria(100);Methanobacteriales(100);Methanobacteriaceae(100);Methanobacterium(86);unclassified;	AY768827	0.0343915
317223155|DCO_BRZ_Av4v5|Serp_Lig_GOR1CDEF_2013|0.3%	8.20612e-05	0	0	0	0.00055884	0	0	0.000138296	0	0	Archaea(100);Euryarchaeota(100);Methanomicrobia(100);Methanomicrobiales(100);Methanoregulaceae(100);Methanoregula(100);uncultured_euryarchaeote(91);	EF592685	0.0026455
199621867|DCO_BRZ_Av4v5|Serp_LIG_BR2_back1_Jun12_Av4v5|0.3%	8.20612e-05	0.000137084	3.34952e-05	0	0.000264714	0	0	0	0.000148354	0	Archaea(100);Thaumarchaeota(100);Marine_Group_I(100);Unknown_Order(100);Unknown_Family(100);Candidatus_Nitrosoarchaeum(99);unclassified;	FN691711	0.00265252
199622169|DCO_BRZ_Av4v5|Serp_LIG_BR2_back1_Jun12_Av4v5|0.3%	8.20612e-05	8.22504e-05	0	0	0.000147063	0	0	0	0.000243724	0	Archaea(100);Thaumarchaeota(100);Marine_Group_I(100);Unknown_Order(100);Unknown_Family(100);Candidatus_Nitrosoarchaeum(100);unclassified;	FN691647	0.00265252
199621727|DCO_BRZ_Av4v5|Serp_LIG_BR2_back1_Jun12_Av4v5|16.5%	8.20612e-05	0.000520919	0.000234467	0	0	0	0	0	0	0	Archaea(100);Aenigmarchaeota(100);Deep_Sea_Euryarchaeotic_Group(DSEG)(100);uncultured_archaeon(100);unclassified;unclassified;unclassified;	JX196240	0.00797872
199621377|DCO_BRZ_Av4v5|Serp_LIG_BR2_back1_Jun12_Av4v5|1.6%	8.20612e-05	0.000658003	0.000167476	0	0.000117651	0	0	0	0	0	Archaea(100);Thaumarchaeota(100);unclassified;unclassified;unclassified;unclassified;unclassified;	HM187518	0.00795756
317222413|DCO_BRZ_Av4v5|Serp_Lig_GOR1CDEF_2013|3.4%	7.95745e-05	0	0	0	0	0	0	0.000316106	0	0	Archaea(100);Euryarchaeota(100);Methanobacteria(100);Methanobacteriales(100);Methanobacteriaceae(100);Methanobacterium(84);unclassified;	AY768827	0.0343915
317222657|DCO_BRZ_Av4v5|Serp_Lig_GOR1CDEF_2013|3.4%	7.95745e-05	0	0	0	0	0	0	0.000316106	0	0	Archaea(100);Euryarchaeota(100);Methanobacteria(100);Methanobacteriales(100);Methanobacteriaceae(100);Methanobacterium(83);unclassified;	AY796044	0.0343915
317222385|DCO_BRZ_Av4v5|Serp_Lig_GOR1CDEF_2013|3.2%	7.95745e-05	0	0	0	0	0	0	0.000316106	0	0	Archaea(100);Euryarchaeota(100);Methanobacteria(100);Methanobacteriales(100);Methanobacteriaceae(100);Methanobacterium(94);unclassified;	AY454550	0.031746
317222471|DCO_BRZ_Av4v5|Serp_Lig_GOR1CDEF_2013|3.4%	7.95745e-05	0	0	0	0	0	0	0.000316106	0	0	Archaea(100);Euryarchaeota(100);Methanobacteria(100);Methanobacteriales(100);Methanobacteriaceae(100);Methanobacterium(82);unclassified;	AY796044	0.0343915
317129254|DCO_BRZ_Av4v5|Serp_Lig_GOR1AB_2013|3.4%	7.95745e-05	0	0	0	0	0	0.00374532	0.000306227	0	0	Archaea(100);Euryarchaeota(100);Methanobacteria(100);Methanobacteriales(100);Methanobacteriaceae(100);Methanobacterium(89);unclassified;	AY796044	0.0343915
318795328|DCO_BRZ_Av4v5|Serp_Lig_GORupA_2013|9.8%	7.95745e-05	0	0	0	0	0	0	0	0.000339094	0	Archaea(100);Miscellaneous_Euryarchaeotic_Group(MEG)(100);unclassified;unclassified;unclassified;unclassified;unclassified;	KJ566428	0.0686016
199621392|DCO_BRZ_Av4v5|Serp_LIG_BR2_back1_Jun12_Av4v5|100.0%	7.95745e-05	0.000712837	0.000200971	0	0	0	0	0	0	0	Archaea(100);Diapherotrites(100);Diapherotrites_Incertae_Sedis(100);Unknown_Order(100);Unknown_Family(100);Candidatus_Iainarchaeum(100);Diapherotrites_archaeon_SCGC_AAA011-N19(100);	ASMS01000005	0.0527704
318795372|DCO_BRZ_Av4v5|Serp_Lig_GORupA_2013|3.7%	7.95745e-05	0	0	0	0	0	0	0	0.000222531	0	Archaea(100);Euryarchaeota(100);Methanomicrobia(100);Methanocellales(100);uncultured_archaeon(100);unclassified;unclassified;	KP769476	0.0026455
199621534|DCO_BRZ_Av4v5|Serp_LIG_BR2_back1_Jun12_Av4v5|0.3%	7.95745e-05	0.000329001	0	0	8.82379e-05	0	0	0	0.000158951	0	Archaea(100);Thaumarchaeota(100);Marine_Group_I(100);Unknown_Order(100);Unknown_Family(100);Candidatus_Nitrosoarchaeum(100);unclassified;	HQ316983	0.00265252
199630481|DCO_BRZ_Av4v5|Serp_LIG_BR2_back1_Jun12_Av4v5|0.3%	7.95745e-05	0	0.000133981	0	0.000323539	0	0	0	0.000180144	0	Archaea(100);Thaumarchaeota(100);Marine_Group_I(100);Unknown_Order(100);Unknown_Family(100);Candidatus_Nitrosoarchaeum(98);unclassified;	FN691711	0.00265252
199632364|DCO_BRZ_Av4v5|Serp_LIG_BR2_back1_Jun12_Av4v5|0.3%	7.95745e-05	8.22504e-05	0.000200971	0	0.000176476	0	0	0	0.000180144	0	Archaea(100);Thaumarchaeota(100);Marine_Group_I(100);Unknown_Order(100);Unknown_Family(100);Candidatus_Nitrosoarchaeum(100);unclassified;	JN562362	0.00265252
199621792|DCO_BRZ_Av4v5|Serp_LIG_BR2_back1_Jun12_Av4v5|0.3%	7.95745e-05	0.000137084	3.34952e-05	0	0.000235301	0	0	0	0.000190741	0	Archaea(100);Thaumarchaeota(100);Marine_Group_I(99);Unknown_Order(99);Unknown_Family(99);Candidatus_Nitrosoarchaeum(99);unclassified;	HQ316983	0.00265252
199621993|DCO_BRZ_Av4v5|Serp_LIG_BR2_back1_Jun12_Av4v5|0.3%	7.95745e-05	0.000137084	0	0	0.000117651	0	0	0	0.000222531	0	Archaea(100);Thaumarchaeota(100);Marine_Group_I(99);Unknown_Order(99);Unknown_Family(99);Candidatus_Nitrosoarchaeum(98);uncultured_crenarchaeote(81);	KC604519	0.00265252
199621651|DCO_BRZ_Av4v5|Serp_LIG_BR2_back1_Jun12_Av4v5|0.3%	7.95745e-05	0.000246751	3.34952e-05	0	8.82379e-05	0	0	0	0.000148354	0	Archaea(100);Thaumarchaeota(100);Marine_Group_I(100);Unknown_Order(100);Unknown_Family(100);Candidatus_Nitrosoarchaeum(98);uncultured_crenarchaeote(80);	JN562364	0.00265252
199622937|DCO_BRZ_Av4v5|Serp_LIG_BR2_back1_Jun12_Av4v5|0.3%	7.95745e-05	0.000109667	0	0	0.000294126	0	0	0	0.00012716	0	Archaea(100);Thaumarchaeota(100);Marine_Group_I(98);Unknown_Order(97);Unknown_Family(97);Candidatus_Nitrosoarchaeum(97);unclassified;	KC604519	0.00265252
199622723|DCO_BRZ_Av4v5|Serp_LIG_BR2_back1_Jun12_Av4v5|0.3%	7.95745e-05	0.000109667	0	0	0.000352952	0	0	0	0.000169547	0	Archaea(100);Thaumarchaeota(100);Marine_Group_I(99);Unknown_Order(99);Unknown_Family(99);Candidatus_Nitrosoarchaeum(99);uncultured_crenarchaeote(82);	FN691711	0.00265252
199848838|DCO_BRZ_Av4v5|Serp_LIG_BR2_back2_Jun12_Av4v5|0.3%	7.95745e-05	0	0.000234467	0	0.000147063	0	0	0	0.000148354	0	Archaea(100);Thaumarchaeota(100);Marine_Group_I(100);Unknown_Order(100);Unknown_Family(100);Candidatus_Nitrosoarchaeum(100);unclassified;	DQ190076	0.00265252
317222556|DCO_BRZ_Av4v5|Serp_Lig_GOR1CDEF_2013|3.4%	7.70878e-05	0	0	0	0	0	0	0.000306227	0	0	Archaea(100);Euryarchaeota(100);Methanobacteria(100);Methanobacteriales(100);Methanobacteriaceae(100);Methanobacterium(85);unclassified;	AY768827	0.0343915
317222477|DCO_BRZ_Av4v5|Serp_Lig_GOR1CDEF_2013|3.4%	7.70878e-05	0	0	0	0	0	0	0.000306227	0	0	Archaea(100);Euryarchaeota(100);Methanobacteria(100);Methanobacteriales(100);Methanobacteriaceae(100);Methanobacterium(83);unclassified;	AY768827	0.0343915
317222402|DCO_BRZ_Av4v5|Serp_Lig_GOR1CDEF_2013|3.4%	7.70878e-05	0	0	0	0	0	0	0.000306227	0	0	Archaea(100);Euryarchaeota(100);Methanobacteria(100);Methanobacteriales(100);Methanobacteriaceae(100);Methanobacterium(85);unclassified;	AY768827	0.0343915
317222450|DCO_BRZ_Av4v5|Serp_Lig_GOR1CDEF_2013|3.4%	7.70878e-05	0	0	0	0	0	0	0.000306227	0	0	Archaea(100);Euryarchaeota(100);Methanobacteria(100);Methanobacteriales(100);Methanobacteriaceae(100);Methanobacterium(85);unclassified;	AY796044	0.0343915
317222408|DCO_BRZ_Av4v5|Serp_Lig_GOR1CDEF_2013|3.4%	7.70878e-05	0	0	0	0	0	0	0.000306227	0	0	Archaea(100);Euryarchaeota(100);Methanobacteria(100);Methanobacteriales(100);Methanobacteriaceae(100);Methanobacterium(89);unclassified;	AY796044	0.0343915
317222472|DCO_BRZ_Av4v5|Serp_Lig_GOR1CDEF_2013|100.0%	7.70878e-05	0	0	0	0	0	0	0.000306227	0	0	Archaea(100);Aenigmarchaeota(86);Deep_Sea_Euryarchaeotic_Group(DSEG)(86);uncultured_archaeon(83);unclassified;unclassified;unclassified;	DQ984876	0.327731
317222431|DCO_BRZ_Av4v5|Serp_Lig_GOR1CDEF_2013|3.4%	7.70878e-05	0	0	0	0	0	0	0.000306227	0	0	Archaea(100);Euryarchaeota(100);Methanobacteria(100);Methanobacteriales(100);Methanobacteriaceae(100);Methanobacterium(91);unclassified;	AY796044	0.0343915
317222546|DCO_BRZ_Av4v5|Serp_Lig_GOR1CDEF_2013|100.0%	7.70878e-05	0	0	0	0	0	0	0.000306227	0	0	Archaea(100);unclassified;unclassified;unclassified;unclassified;unclassified;unclassified;	HF951801	0.317143
317222390|DCO_BRZ_Av4v5|Serp_Lig_GOR1CDEF_2013|3.4%	7.70878e-05	0	0	0	0	0	0	0.000306227	0	0	Archaea(100);Euryarchaeota(100);Methanobacteria(100);Methanobacteriales(100);Methanobacteriaceae(100);Methanobacterium(91);unclassified;	AY768827	0.0343915
317222433|DCO_BRZ_Av4v5|Serp_Lig_GOR1CDEF_2013|2.9%	7.70878e-05	0	0	0	0	0	0	0.000296349	0	0.00117509	Archaea(100);Euryarchaeota(100);Methanobacteria(100);Methanobacteriales(100);Methanobacteriaceae(100);Methanobacterium(91);unclassified;	AY768827	0.0291005
317222822|DCO_BRZ_Av4v5|Serp_Lig_GOR1CDEF_2013|3.4%	7.70878e-05	0	0	0	0	0	0	0.000286471	1.05967e-05	0.00117509	Archaea(100);Euryarchaeota(100);Methanobacteria(100);Methanobacteriales(100);Methanobacteriaceae(100);Methanobacterium(87);unclassified;	AY768827	0.0343915
317223028|DCO_BRZ_Av4v5|Serp_Lig_GOR1CDEF_2013|0.5%	7.70878e-05	0	0	0	0	0	0	0.000158053	0.000158951	0	Archaea(100);Thaumarchaeota(100);Soil_Crenarchaeotic_Group(SCG)(98);Unknown_Order(98);Unknown_Family(98);Candidatus_Nitrososphaera(98);unclassified;	HM187514	0.00527705
318795288|DCO_BRZ_Av4v5|Serp_Lig_GORupA_2013|3.2%	7.70878e-05	0	0	0	0	0	0	0	0.000328498	0	Archaea(100);Euryarchaeota(100);Thermoplasmata(100);Thermoplasmatales(100);Marine_Group_II(100);unclassified;unclassified;	EU888335	0.0318302
199856895|DCO_BRZ_Av4v5|Serp_LIG_BR2_back2_Jun12_Av4v5|0.3%	7.70878e-05	0	0	0	0	0	0	0	0	0	Archaea(100);Thaumarchaeota(100);Soil_Crenarchaeotic_Group(SCG)(100);unclassified;unclassified;unclassified;unclassified;	HQ269158	0.00265252
199621856|DCO_BRZ_Av4v5|Serp_LIG_BR2_back1_Jun12_Av4v5|0.3%	7.70878e-05	0.000274168	0.000200971	0	0.000117651	0	0	0	0.000116564	0	Archaea(100);Thaumarchaeota(100);Marine_Group_I(100);Unknown_Order(100);Unknown_Family(100);Candidatus_Nitrosoarchaeum(98);unclassified;	EU309860	0.00265252
199622357|DCO_BRZ_Av4v5|Serp_LIG_BR2_back1_Jun12_Av4v5|0.3%	7.70878e-05	8.22504e-05	0.000100486	0	0.000117651	0	0	0	0.000190741	0	Archaea(100);Thaumarchaeota(100);Marine_Group_I(100);Unknown_Order(100);Unknown_Family(100);Candidatus_Nitrosoarchaeum(99);unclassified;	EU309860	0.00265252
199621453|DCO_BRZ_Av4v5|Serp_LIG_BR2_back1_Jun12_Av4v5|100.0%	7.70878e-05	0.000493502	0.000435438	0	0	0	0	0	0	0	Archaea(100);Aenigmarchaeota(99);Deep_Sea_Euryarchaeotic_Group(DSEG)(97);archaeon_GW2011_AR5(81);unclassified;unclassified;unclassified;	DQ133424	0.115486
318795713|DCO_BRZ_Av4v5|Serp_Lig_GORupA_2013|0.5%	7.70878e-05	0	0	0	0.000352952	0	0	0	0.000201337	0	Archaea(100);Miscellaneous_Crenarchaeotic_Group(100);uncultured_methanogenic_archaeon(96);unclassified;unclassified;unclassified;unclassified;	KJ424454	0.00265252
317222411|DCO_BRZ_Av4v5|Serp_Lig_GOR1CDEF_2013|3.4%	7.46011e-05	0	0	0	0	0	0	0.000296349	0	0	Archaea(100);Euryarchaeota(100);Methanobacteria(100);Methanobacteriales(100);Methanobacteriaceae(100);unclassified;unclassified;	AY796044	0.0343915
317222454|DCO_BRZ_Av4v5|Serp_Lig_GOR1CDEF_2013|3.4%	7.46011e-05	0	0	0	0	0	0	0.000296349	0	0	Archaea(100);Euryarchaeota(100);Methanobacteria(100);Methanobacteriales(100);Methanobacteriaceae(100);Methanobacterium(84);unclassified;	AY768827	0.0343915
317222510|DCO_BRZ_Av4v5|Serp_Lig_GOR1CDEF_2013|3.4%	7.46011e-05	0	0	0	0	0	0	0.000286471	1.05967e-05	0	Archaea(100);Euryarchaeota(100);Methanobacteria(100);Methanobacteriales(100);Methanobacteriaceae(100);Methanobacterium(84);unclassified;	AY768827	0.0343915
199622197|DCO_BRZ_Av4v5|Serp_LIG_BR2_back1_Jun12_Av4v5|0.3%	7.46011e-05	0.000109667	0	0	2.94126e-05	0	0	0	0.000222531	0	Archaea(100);Thaumarchaeota(100);Marine_Group_I(97);Unknown_Order(97);Unknown_Family(97);Candidatus_Nitrosoarchaeum(95);unclassified;	KC604519	0.00265252
199622084|DCO_BRZ_Av4v5|Serp_LIG_BR2_back1_Jun12_Av4v5|0.3%	7.46011e-05	0.000191918	6.69905e-05	0	5.88253e-05	0	0	0	0.000201337	0	Archaea(100);Thaumarchaeota(100);Marine_Group_I(100);Unknown_Order(95);Unknown_Family(95);Candidatus_Nitrosoarchaeum(93);unclassified;	JN562364	0.00265252
199621590|DCO_BRZ_Av4v5|Serp_LIG_BR2_back1_Jun12_Av4v5|0.3%	7.46011e-05	0.000438669	0	0	0.000411777	0	0	0	0	0	Archaea(100);Thaumarchaeota(100);Marine_Group_I(99);Unknown_Order(99);Unknown_Family(99);Candidatus_Nitrosoarchaeum(98);unclassified;	FN691647	0.00265252
318795112|DCO_BRZ_Av4v5|Serp_Lig_GORupA_2013|100.0%	7.46011e-05	0	0	0	0	0	0	0	0.000317901	0	Archaea(100);Parvarchaeota(86);unclassified;unclassified;unclassified;unclassified;unclassified;	HF951801	0.212034
199631608|DCO_BRZ_Av4v5|Serp_LIG_BR2_back1_Jun12_Av4v5|0.3%	7.46011e-05	0	0	0	0	0	0	0	0	0	Archaea(100);Thaumarchaeota(100);Soil_Crenarchaeotic_Group(SCG)(94);unclassified;unclassified;unclassified;unclassified;	DQ278118	0.00265252
199851425|DCO_BRZ_Av4v5|Serp_LIG_BR2_back2_Jun12_Av4v5|0.3%	7.46011e-05	0	0	0	0	0	0	0	0	0	Archaea(100);Thaumarchaeota(100);Soil_Crenarchaeotic_Group(SCG)(100);unclassified;unclassified;unclassified;unclassified;	HQ269158	0.00265252
318795605|DCO_BRZ_Av4v5|Serp_Lig_GORupA_2013|19.8%	7.46011e-05	0	0	0	0	0	0	0	0.000317901	0	Archaea(100);Diapherotrites(100);Diapherotrites_Incertae_Sedis(100);Unknown_Order(100);Unknown_Family(100);Candidatus_Iainarchaeum(100);uncultured_euryarchaeote(99);	KJ566486	0.0661376
199622015|DCO_BRZ_Av4v5|Serp_LIG_BR2_back1_Jun12_Av4v5|0.3%	7.46011e-05	0.000164501	3.34952e-05	0	0.000382364	0	0	0	9.53703e-05	0.00117509	Archaea(100);Thaumarchaeota(100);Marine_Group_I(100);Unknown_Order(100);Unknown_Family(100);Candidatus_Nitrosoarchaeum(100);unclassified;	JN562364	0.00265252
318795252|DCO_BRZ_Av4v5|Serp_Lig_GORupA_2013|12.2%	7.46011e-05	0	0	0	0	0	0	0	0.000317901	0	Archaea(100);Aenigmarchaeota(100);Deep_Sea_Euryarchaeotic_Group(DSEG)(100);uncultured_archaeon(99);unclassified;unclassified;unclassified;	AB622735	0.0981432
317243097|DCO_BRZ_Av4v5|Serp_Lig_GOR1CDEF_2013|100.0%	7.46011e-05	0	0	0	0	0	0	0	0	0	Archaea(100);unclassified;unclassified;unclassified;unclassified;unclassified;unclassified;	L48407	0
317222509|DCO_BRZ_Av4v5|Serp_Lig_GOR1CDEF_2013|3.4%	7.21144e-05	0	0	0	0	0	0	0.000286471	0	0	Archaea(100);Euryarchaeota(100);Methanobacteria(100);Methanobacteriales(100);Methanobacteriaceae(100);Methanobacterium(86);unclassified;	AY768827	0.0343915
317222787|DCO_BRZ_Av4v5|Serp_Lig_GOR1CDEF_2013|3.4%	7.21144e-05	0	0	0	0	0	0	0.000286471	0	0	Archaea(100);Euryarchaeota(100);Methanobacteria(100);Methanobacteriales(100);Methanobacteriaceae(100);Methanobacterium(87);unclassified;	AY768827	0.0343915
317222702|DCO_BRZ_Av4v5|Serp_Lig_GOR1CDEF_2013|3.4%	7.21144e-05	0	0	0	0	0	0	0.000286471	0	0	Archaea(100);Euryarchaeota(100);Methanobacteria(100);Methanobacteriales(100);Methanobacteriaceae(100);Methanobacterium(84);unclassified;	AY796044	0.0343915
317222420|DCO_BRZ_Av4v5|Serp_Lig_GOR1CDEF_2013|3.4%	7.21144e-05	0	0	0	0	0	0	0.000286471	0	0	Archaea(100);Euryarchaeota(100);Methanobacteria(100);Methanobacteriales(100);Methanobacteriaceae(100);unclassified;unclassified;	AY768827	0.0343915
199622371|DCO_BRZ_Av4v5|Serp_LIG_BR2_back1_Jun12_Av4v5|0.3%	7.21144e-05	8.22504e-05	0.000133981	0	0	0	0	0	0.000201337	0	Archaea(100);Thaumarchaeota(100);Marine_Group_I(98);Unknown_Order(98);Unknown_Family(98);Candidatus_Nitrosoarchaeum(98);uncultured_crenarchaeote(87);	FN691711	0.00265252
199622984|DCO_BRZ_Av4v5|Serp_LIG_BR2_back1_Jun12_Av4v5|0.3%	7.21144e-05	0.000274168	0.000636409	0	0	0	0	0	0	0	Archaea(100);Thaumarchaeota(100);Soil_Crenarchaeotic_Group(SCG)(99);Unknown_Order(97);Unknown_Family(97);Candidatus_Nitrososphaera(97);unclassified;	FR846895	0.00265252
199333138|DCO_BRZ_Av4v5|Serp_LIG_PIO14_11_83_Oct11_A2_Av4v5|0.5%	7.21144e-05	0	0	0	0	0	0	0	0	0	Archaea(100);Miscellaneous_Crenarchaeotic_Group(100);unclassified;unclassified;unclassified;unclassified;unclassified;	FJ901687	0.00530504
318795287|DCO_BRZ_Av4v5|Serp_Lig_GORupA_2013|0.8%	7.21144e-05	0	0	0	0	0	0	0	0.000307304	0	Archaea(100);Thaumarchaeota(100);South_African_Gold_Mine_Gp_1(SAGMCG-1)(98);uncultured_archaeon(98);unclassified;unclassified;unclassified;	AB294259	0.00795756
199333131|DCO_BRZ_Av4v5|Serp_LIG_PIO14_11_83_Oct11_A2_Av4v5|4.7%	7.21144e-05	0	0	0	0	0	0	0	0	0	Archaea(100);Euryarchaeota(100);Thermoplasmata(100);South_African_Goldmine_Gp(SAGMEG)(100);unclassified;unclassified;unclassified;	JQ817013	0.042328
199625270|DCO_BRZ_Av4v5|Serp_LIG_BR2_back1_Jun12_Av4v5|0.3%	7.21144e-05	0	0.000234467	0	0	0	0	0	0.000233127	0	Archaea(100);Thaumarchaeota(100);Marine_Group_I(100);Unknown_Order(100);Unknown_Family(100);Candidatus_Nitrosoarchaeum(100);uncultured_crenarchaeote(87);	JN562364	0.00265252
199622353|DCO_BRZ_Av4v5|Serp_LIG_BR2_back1_Jun12_Av4v5|0.3%	7.21144e-05	0.000137084	0.000133981	0	8.82379e-05	0	0	0	0.000180144	0	Archaea(100);Thaumarchaeota(100);Marine_Group_I(100);Unknown_Order(100);Unknown_Family(100);Candidatus_Nitrosoarchaeum(100);unclassified;	FN691647	0.00265252
318795576|DCO_BRZ_Av4v5|Serp_Lig_GORupA_2013|100.0%	7.21144e-05	0	0	0	0	0	0	0	0.000307304	0	unknown;unclassified;unclassified;unclassified;unclassified;unclassified;unclassified;	AF526983	0
199621872|DCO_BRZ_Av4v5|Serp_LIG_BR2_back1_Jun12_Av4v5|0.3%	7.21144e-05	0.000137084	0	0	0.000176476	0	0	0	0.000169547	0	Archaea(100);Thaumarchaeota(100);Marine_Group_I(100);Unknown_Order(100);Unknown_Family(100);Candidatus_Nitrosoarchaeum(100);unclassified;	HQ316983	0.00265252
199850637|DCO_BRZ_Av4v5|Serp_LIG_BR2_back2_Jun12_Av4v5|2.1%	7.21144e-05	0	3.34952e-05	0	0	0	0	0	0	0	Archaea(100);Euryarchaeota(100);Thermoplasmata(100);Thermoplasmatales(100);Marine_Group_II(100);unclassified;unclassified;	HQ910244	0.0132626
199621800|DCO_BRZ_Av4v5|Serp_LIG_BR2_back1_Jun12_Av4v5|0.3%	7.21144e-05	0.000219334	0.000100486	0	0.000235301	0	0	0	9.53703e-05	0	Archaea(100);Thaumarchaeota(100);Marine_Group_I(100);Unknown_Order(100);Unknown_Family(100);Candidatus_Nitrosoarchaeum(100);uncultured_crenarchaeote(89);	EU309860	0.00265252
199627018|DCO_BRZ_Av4v5|Serp_LIG_BR2_back1_Jun12_Av4v5|0.3%	7.21144e-05	0	0	0	0.000264714	0	0	0	0.000201337	0.00117509	Archaea(100);Thaumarchaeota(100);Marine_Group_I(100);Unknown_Order(100);Unknown_Family(100);Candidatus_Nitrosoarchaeum(100);unclassified;	JN562364	0.00265252
199623223|DCO_BRZ_Av4v5|Serp_LIG_BR2_back1_Jun12_Av4v5|0.0%	7.21144e-05	2.74168e-05	0	0	0	0	0	0	0	0	Archaea(100);Euryarchaeota(100);Halobacteria(100);Halobacteriales(100);Halobacteriaceae(100);uncultured(100);uncultured_archaeon_A151(89);	JN088912	0.0026455
317222598|DCO_BRZ_Av4v5|Serp_Lig_GOR1CDEF_2013|3.4%	6.96277e-05	0	0	0	0	0	0	0.000276592	0	0	Archaea(100);Euryarchaeota(100);Methanobacteria(100);Methanobacteriales(100);Methanobacteriaceae(100);Methanobacterium(88);unclassified;	AY768827	0.0343915
317222741|DCO_BRZ_Av4v5|Serp_Lig_GOR1CDEF_2013|3.4%	6.96277e-05	0	0	0	0	0	0	0.000276592	0	0	Archaea(100);Euryarchaeota(100);Methanobacteria(100);Methanobacteriales(100);Methanobacteriaceae(100);Methanobacterium(89);unclassified;	AY768827	0.0343915
317222579|DCO_BRZ_Av4v5|Serp_Lig_GOR1CDEF_2013|3.4%	6.96277e-05	0	0	0	0	0	0	0.000276592	0	0	Archaea(100);Euryarchaeota(100);Methanobacteria(100);Methanobacteriales(100);Methanobacteriaceae(100);Methanobacterium(85);unclassified;	AY768827	0.0343915
317222439|DCO_BRZ_Av4v5|Serp_Lig_GOR1CDEF_2013|3.4%	6.96277e-05	0	0	0	0	0	0	0.000276592	0	0	Archaea(100);Euryarchaeota(100);Methanobacteria(100);Methanobacteriales(100);Methanobacteriaceae(100);Methanobacterium(86);unclassified;	AY768827	0.0343915
317222586|DCO_BRZ_Av4v5|Serp_Lig_GOR1CDEF_2013|2.9%	6.96277e-05	0	0	0	0	0	0	0.000276592	0	0	Archaea(100);Euryarchaeota(100);Methanobacteria(100);Methanobacteriales(100);Methanobacteriaceae(100);Methanobacterium(85);unclassified;	AY768827	0.0291005
199851025|DCO_BRZ_Av4v5|Serp_LIG_BR2_back2_Jun12_Av4v5|5.0%	6.96277e-05	0	0	0	0	0	0	0.000276592	0	0	Archaea(100);Parvarchaeota(100);uncultured_archaeon(98);unclassified;unclassified;unclassified;unclassified;	FJ810527	0.0501319
317222615|DCO_BRZ_Av4v5|Serp_Lig_GOR1CDEF_2013|4.0%	6.96277e-05	0	0	0	0	0	0	0.000276592	0	0	Archaea(100);Euryarchaeota(100);Methanobacteria(100);Methanobacteriales(100);Methanobacteriaceae(100);unclassified;unclassified;	AY768827	0.0396825
199908488|DCO_BRZ_Av4v5|Serp_LIG_Gor_upA_Jul12_Av4v5|0.3%	6.96277e-05	0	0	0	0	0	0	0	0	0	Archaea(100);Euryarchaeota(100);Methanomicrobia(100);Methanosarcinales(100);Methanosaetaceae(100);Methanosaeta(100);unclassified;	CU466564	0.0026455
318795311|DCO_BRZ_Av4v5|Serp_Lig_GORupA_2013|10.6%	6.96277e-05	0	0	0	0	0	0	0	0.000296708	0	Archaea(100);Parvarchaeota(100);uncultured_archaeon(80);unclassified;unclassified;unclassified;unclassified;	FJ810527	0.105541
199635483|DCO_BRZ_Av4v5|Serp_LIG_BR2_back1_Jun12_Av4v5|0.3%	6.96277e-05	5.48336e-05	0.000301457	0	0	0	0	0	0.00012716	0	Archaea(100);Thaumarchaeota(100);Marine_Group_I(100);Unknown_Order(99);Unknown_Family(99);Candidatus_Nitrosoarchaeum(98);uncultured_crenarchaeote(83);	FN691711	0.00265252
199622499|DCO_BRZ_Av4v5|Serp_LIG_BR2_back1_Jun12_Av4v5|0.3%	6.96277e-05	8.22504e-05	0	0	8.82379e-05	0	0	0	0.000201337	0	Archaea(100);Thaumarchaeota(100);Marine_Group_I(98);Unknown_Order(98);Unknown_Family(98);Candidatus_Nitrosoarchaeum(98);unclassified;	HQ316983	0.00265252
199910992|DCO_BRZ_Av4v5|Serp_LIG_Gor_upA_Jul12_Av4v5|1.6%	6.96277e-05	0	0	0	0	0	0	0	0	0	Archaea(100);Euryarchaeota(100);Methanomicrobia(100);Methanomicrobiales(100);Methanospirillaceae(100);Methanospirillum(100);unclassified;	JN397878	0.010582
199622106|DCO_BRZ_Av4v5|Serp_LIG_BR2_back1_Jun12_Av4v5|0.3%	6.96277e-05	0.000137084	0.000468933	0	0.000176476	0	0	0	0	0	Archaea(100);Thaumarchaeota(100);Marine_Group_I(99);Unknown_Order(99);Unknown_Family(99);Candidatus_Nitrosoarchaeum(99);unclassified;	EU309860	0.00265252
199622231|DCO_BRZ_Av4v5|Serp_LIG_BR2_back1_Jun12_Av4v5|0.3%	6.96277e-05	0.000109667	0	0	0.000235301	0	0	0	0.000148354	0	Archaea(100);Thaumarchaeota(100);Marine_Group_I(98);Unknown_Order(98);Unknown_Family(98);Candidatus_Nitrosoarchaeum(96);unclassified;	KC604519	0.00265252
199628862|DCO_BRZ_Av4v5|Serp_LIG_BR2_back1_Jun12_Av4v5|0.3%	6.96277e-05	5.48336e-05	3.34952e-05	0	2.94126e-05	0	0	0	0.000222531	0	Archaea(100);Thaumarchaeota(100);Marine_Group_I(99);Unknown_Order(99);Unknown_Family(99);Candidatus_Nitrosoarchaeum(99);unclassified;	FN691711	0.00265252
317222531|DCO_BRZ_Av4v5|Serp_Lig_GOR1CDEF_2013|3.4%	6.7141e-05	0	0	0	0	0	0	0.000266714	0	0	Archaea(100);Euryarchaeota(100);Methanobacteria(100);Methanobacteriales(100);Methanobacteriaceae(100);Methanobacterium(81);unclassified;	AY796044	0.0343915
317222669|DCO_BRZ_Av4v5|Serp_Lig_GOR1CDEF_2013|3.4%	6.7141e-05	0	0	0	0	0	0	0.000266714	0	0	Archaea(100);Euryarchaeota(100);Methanobacteria(100);Methanobacteriales(100);Methanobacteriaceae(100);Methanobacterium(88);unclassified;	AY768827	0.0343915
317222504|DCO_BRZ_Av4v5|Serp_Lig_GOR1CDEF_2013|3.4%	6.7141e-05	0	0	0	0	0	0	0.000266714	0	0	Archaea(100);Euryarchaeota(100);Methanobacteria(100);Methanobacteriales(100);Methanobacteriaceae(100);Methanobacterium(82);unclassified;	AY796044	0.0343915
317222930|DCO_BRZ_Av4v5|Serp_Lig_GOR1CDEF_2013|13.2%	6.7141e-05	0	0	0	8.82379e-05	0	0	0.000197566	4.23868e-05	0	Archaea(100);Woesearchaeota_(DHVEG-6)(100);unclassified;unclassified;unclassified;unclassified;unclassified;	JWKX01000012	0.232472
318795473|DCO_BRZ_Av4v5|Serp_Lig_GORupA_2013|15.9%	6.7141e-05	0	0	0	0	0	0	0	0.000254321	0	Archaea(100);Woesearchaeota_(DHVEG-6)(100);archaeon_GW2011_AR18(82);unclassified;unclassified;unclassified;unclassified;	JWKX01000012	0.0846561
199635762|DCO_BRZ_Av4v5|Serp_LIG_BR2_back1_Jun12_Av4v5|0.3%	6.7141e-05	2.74168e-05	0.000133981	0	5.88253e-05	0	0	0	0.000180144	0	Archaea(100);Thaumarchaeota(100);Marine_Group_I(99);Unknown_Order(98);Unknown_Family(98);Candidatus_Nitrosoarchaeum(98);uncultured_crenarchaeote(84);	FN691647	0.00265252
199849730|DCO_BRZ_Av4v5|Serp_LIG_BR2_back2_Jun12_Av4v5|0.0%	6.7141e-05	0	0.000133981	0	0	0	0	0	0	0	Archaea(100);Thaumarchaeota(100);Soil_Crenarchaeotic_Group(SCG)(100);unclassified;unclassified;unclassified;unclassified;	JF799616	0
199622174|DCO_BRZ_Av4v5|Serp_LIG_BR2_back1_Jun12_Av4v5|9.8%	6.7141e-05	0.000137084	3.34952e-05	0	8.82379e-05	0	0	0	0.000180144	0	Archaea(100);Aenigmarchaeota(100);Deep_Sea_Euryarchaeotic_Group(DSEG)(98);unclassified;unclassified;unclassified;unclassified;	DQ133424	0.297735
199606705|DCO_BRZ_Av4v5|Serp_LIG_GOR1_11_65_Oct11_A2_Av4v5|17.2%	6.7141e-05	0	0	0.0248619	0.000235301	0	0	0	1.05967e-05	0	Archaea(100);Woesearchaeota_(DHVEG-6)(100);unclassified;unclassified;unclassified;unclassified;unclassified;	JWKX01000012	0.108466
318795314|DCO_BRZ_Av4v5|Serp_Lig_GORupA_2013|0.3%	6.7141e-05	0	0	0	0	0	0	0	0.000286111	0	Archaea(100);Thaumarchaeota(100);Soil_Crenarchaeotic_Group(SCG)(100);unclassified;unclassified;unclassified;unclassified;	GQ871413	0.00530504
317222670|DCO_BRZ_Av4v5|Serp_Lig_GOR1CDEF_2013|3.4%	6.46543e-05	0	0	0	0	0	0	0.000256836	0	0	Archaea(100);Euryarchaeota(100);Methanobacteria(100);Methanobacteriales(100);Methanobacteriaceae(100);Methanobacterium(90);unclassified;	AY796044	0.0343915
317222444|DCO_BRZ_Av4v5|Serp_Lig_GOR1CDEF_2013|3.4%	6.46543e-05	0	0	0	0	0	0	0.000256836	0	0	Archaea(100);Euryarchaeota(100);Methanobacteria(100);Methanobacteriales(100);Methanobacteriaceae(100);Methanobacterium(80);unclassified;	AY796044	0.0343915
317222690|DCO_BRZ_Av4v5|Serp_Lig_GOR1CDEF_2013|3.4%	6.46543e-05	0	0	0	0	0	0	0.000256836	0	0	Archaea(100);Euryarchaeota(100);Methanobacteria(100);Methanobacteriales(100);Methanobacteriaceae(100);Methanobacterium(88);unclassified;	AY768827	0.0343915
317222483|DCO_BRZ_Av4v5|Serp_Lig_GOR1CDEF_2013|3.4%	6.46543e-05	0	0	0	0	0	0	0.000256836	0	0	Archaea(100);Euryarchaeota(100);Methanobacteria(100);Methanobacteriales(100);Methanobacteriaceae(100);unclassified;unclassified;	AY768827	0.0343915
317222625|DCO_BRZ_Av4v5|Serp_Lig_GOR1CDEF_2013|3.4%	6.46543e-05	0	0	0	0	0	0	0.000256836	0	0	Archaea(100);Euryarchaeota(100);Methanobacteria(100);Methanobacteriales(100);Methanobacteriaceae(100);Methanobacterium(95);unclassified;	AY796044	0.0343915
317222482|DCO_BRZ_Av4v5|Serp_Lig_GOR1CDEF_2013|3.4%	6.46543e-05	0	0	0	0	0	0	0.000256836	0	0	Archaea(100);Euryarchaeota(100);Methanobacteria(100);Methanobacteriales(100);Methanobacteriaceae(100);Methanobacterium(81);unclassified;	AY768827	0.0343915
317223470|DCO_BRZ_Av4v5|Serp_Lig_GOR1CDEF_2013|16.4%	6.46543e-05	0	0	0	0	0	0	9.8783e-05	0.000169547	0	Archaea(100);Woesearchaeota_(DHVEG-6)(100);unclassified;unclassified;unclassified;unclassified;unclassified;	JWKX01000012	0.0925926
318795388|DCO_BRZ_Av4v5|Serp_Lig_GORupA_2013|0.3%	6.46543e-05	0	0	0	8.82379e-05	0	0	0	0.000243724	0	Archaea(100);Thaumarchaeota(100);Marine_Group_I(100);Unknown_Order(100);Unknown_Family(100);Candidatus_Nitrosoarchaeum(100);unclassified;	JX426826	0.00530504
199621933|DCO_BRZ_Av4v5|Serp_LIG_BR2_back1_Jun12_Av4v5|0.3%	6.46543e-05	0.000164501	0.000133981	0	0.000117651	0	0	0	0.000116564	0	Archaea(100);Thaumarchaeota(100);Marine_Group_I(99);Unknown_Order(99);Unknown_Family(99);Candidatus_Nitrosoarchaeum(87);unclassified;	HQ316983	0.00265252
199622448|DCO_BRZ_Av4v5|Serp_LIG_BR2_back1_Jun12_Av4v5|0.3%	6.46543e-05	0.000109667	0	0	0.000117651	0	0	0	0.000190741	0	Archaea(100);Thaumarchaeota(100);Marine_Group_I(98);Unknown_Order(98);Unknown_Family(98);Candidatus_Nitrosoarchaeum(97);uncultured_crenarchaeote(81);	HQ316983	0.00265252
199621979|DCO_BRZ_Av4v5|Serp_LIG_BR2_back1_Jun12_Av4v5|0.3%	6.46543e-05	0.000109667	0	0	0.000147063	0	0	0	0.000148354	0	Archaea(100);Thaumarchaeota(100);Marine_Group_I(96);Unknown_Order(96);Unknown_Family(96);Candidatus_Nitrosoarchaeum(96);unclassified;	HQ316983	0.00265252
199621486|DCO_BRZ_Av4v5|Serp_LIG_BR2_back1_Jun12_Av4v5|16.1%	6.46543e-05	0.000466085	0.000301457	0	0	0	0	0	0	0	Archaea(100);Woesearchaeota_(DHVEG-6)(100);unclassified;unclassified;unclassified;unclassified;unclassified;	JWKX01000012	0.230216
199370562|DCO_BRZ_Av4v5|Serp_LIG_L43_upstream_Oct11_Av4v5|2.1%	6.46543e-05	0	0	0	0	0	0	0	0	0	Archaea(100);Euryarchaeota(100);Thermoplasmata(100);Thermoplasmatales(100);Thermoplasmatales_Incertae_Sedis(100);Candidatus_Methanomethylophilus(100);uncultured_archaeon(100);	JF807276	0.0132626
199623090|DCO_BRZ_Av4v5|Serp_LIG_BR2_back1_Jun12_Av4v5|0.3%	6.46543e-05	0.000137084	0	0	0.000147063	0	0	0	0.000169547	0	Archaea(100);Thaumarchaeota(100);Marine_Group_I(99);Unknown_Order(99);Unknown_Family(99);Candidatus_Nitrosoarchaeum(99);unclassified;	JN562364	0.00265252
199622227|DCO_BRZ_Av4v5|Serp_LIG_BR2_back1_Jun12_Av4v5|0.3%	6.46543e-05	8.22504e-05	0.000100486	0	8.82379e-05	0	0	0	0.000137757	0	Archaea(100);Thaumarchaeota(100);Marine_Group_I(100);Unknown_Order(100);Unknown_Family(100);Candidatus_Nitrosoarchaeum(100);uncultured_crenarchaeote(82);	JN562364	0.00265252
199622769|DCO_BRZ_Av4v5|Serp_LIG_BR2_back1_Jun12_Av4v5|2.4%	6.46543e-05	8.22504e-05	0	0	0	0	0	0	0.000222531	0	Archaea(100);Miscellaneous_Euryarchaeotic_Group(MEG)(100);uncultured_archaeon(84);unclassified;unclassified;unclassified;unclassified;	FJ604792	0.0237467
199628702|DCO_BRZ_Av4v5|Serp_LIG_BR2_back1_Jun12_Av4v5|12.7%	6.46543e-05	2.74168e-05	0	0	0	0	0	0	0.000264918	0	Archaea(100);Aenigmarchaeota(98);Deep_Sea_Euryarchaeotic_Group(DSEG)(90);unclassified;unclassified;unclassified;unclassified;	EF367461	0.12963
318795613|DCO_BRZ_Av4v5|Serp_Lig_GORupA_2013|0.3%	6.46543e-05	0	0	0	0	0	0	0	0.000275514	0	Archaea(100);Thaumarchaeota(100);Marine_Group_I(89);Unknown_Order(89);Unknown_Family(89);Candidatus_Nitrosoarchaeum(89);unclassified;	JN562364	0.00265252
318795545|DCO_BRZ_Av4v5|Serp_Lig_GORupA_2013|100.0%	6.46543e-05	0	0	0	0	0	0	0	0.000275514	0	Archaea(100);unclassified;unclassified;unclassified;unclassified;unclassified;unclassified;	HE589734	0.246988
199621373|DCO_BRZ_Av4v5|Serp_LIG_BR2_back1_Jun12_Av4v5|1.6%	6.46543e-05	0.000603169	0.000100486	0	2.94126e-05	0	0	0	0	0	Archaea(100);Thaumarchaeota(100);unclassified;unclassified;unclassified;unclassified;unclassified;	JX426837	0.0159151
199622381|DCO_BRZ_Av4v5|Serp_LIG_BR2_back1_Jun12_Av4v5|0.3%	6.46543e-05	0	0.000133981	0	2.94126e-05	0	0	0	0.000211934	0	Archaea(100);Thaumarchaeota(100);Marine_Group_I(99);Unknown_Order(99);Unknown_Family(99);Candidatus_Nitrosoarchaeum(99);unclassified;	KC604425	0.00265252
317222621|DCO_BRZ_Av4v5|Serp_Lig_GOR1CDEF_2013|3.4%	6.21676e-05	0	0	0	0	0	0	0.000246957	0	0	Archaea(100);Euryarchaeota(100);Methanobacteria(100);Methanobacteriales(100);Methanobacteriaceae(100);Methanobacterium(92);unclassified;	AY796044	0.0343915
317222712|DCO_BRZ_Av4v5|Serp_Lig_GOR1CDEF_2013|3.4%	6.21676e-05	0	0	0	0	0	0	0.000246957	0	0	Archaea(100);Euryarchaeota(100);Methanobacteria(100);Methanobacteriales(100);Methanobacteriaceae(100);unclassified;unclassified;	AY768827	0.0343915
317222738|DCO_BRZ_Av4v5|Serp_Lig_GOR1CDEF_2013|11.7%	6.21676e-05	0	0	0	0	0	0	0.000246957	0	0	Archaea(100);Aenigmarchaeota(100);Deep_Sea_Euryarchaeotic_Group(DSEG)(96);unclassified;unclassified;unclassified;unclassified;	AB049035	0.113757
199622433|DCO_BRZ_Av4v5|Serp_LIG_BR2_back1_Jun12_Av4v5|0.5%	6.21676e-05	0	0	0	0	0	0	0.000246957	0	0	Archaea(100);Thaumarchaeota(100);Soil_Crenarchaeotic_Group(SCG)(99);Unknown_Order(99);Unknown_Family(99);Candidatus_Nitrososphaera(99);unclassified;	FR846895	0.00530504
317222911|DCO_BRZ_Av4v5|Serp_Lig_GOR1CDEF_2013|3.4%	6.21676e-05	0	0	0	0	0	0	0.000246957	0	0	Archaea(100);Euryarchaeota(100);Methanobacteria(100);Methanobacteriales(100);Methanobacteriaceae(100);unclassified;unclassified;	AY796044	0.0343915
317222752|DCO_BRZ_Av4v5|Serp_Lig_GOR1CDEF_2013|3.4%	6.21676e-05	0	0	0	0	0	0	0.000246957	0	0	Archaea(100);Euryarchaeota(100);Methanobacteria(100);Methanobacteriales(100);Methanobacteriaceae(100);Methanobacterium(88);unclassified;	AY796044	0.0343915
317222829|DCO_BRZ_Av4v5|Serp_Lig_GOR1CDEF_2013|4.0%	6.21676e-05	0	0	0	0	0	0	0.000246957	0	0	Archaea(100);Euryarchaeota(100);Methanobacteria(100);Methanobacteriales(100);Methanobacteriaceae(100);Methanobacterium(87);unclassified;	AY768827	0.0396825
199621767|DCO_BRZ_Av4v5|Serp_LIG_BR2_back1_Jun12_Av4v5|0.3%	6.21676e-05	0.000219334	3.34952e-05	0	0	0	0	0	0.000169547	0	Archaea(100);Thaumarchaeota(100);Marine_Group_I(100);Unknown_Order(100);Unknown_Family(100);Candidatus_Nitrosoarchaeum(100);unclassified;	EU309860	0.00265252
318795269|DCO_BRZ_Av4v5|Serp_Lig_GORupA_2013|100.0%	6.21676e-05	0	0	0	0	0	0	0	0.000264918	0	Archaea(100);Aenigmarchaeota(100);Deep_Sea_Euryarchaeotic_Group(DSEG)(100);uncultured_archaeon_pPCA7.17(100);unclassified;unclassified;unclassified;	FJ487459	0.32626
199621836|DCO_BRZ_Av4v5|Serp_LIG_BR2_back1_Jun12_Av4v5|0.8%	6.21676e-05	0.000329001	0	0	0	0	0	0	0	0	Archaea(100);Thaumarchaeota(100);Marine_Group_I(100);unclassified;unclassified;unclassified;unclassified;	GQ302614	0.00793651
199907671|DCO_BRZ_Av4v5|Serp_LIG_Gor_upA_Jul12_Av4v5|0.0%	6.21676e-05	0	0	0	0.000735316	0	0	0	0	0	Archaea(100);Euryarchaeota(100);Methanomicrobia(100);Methanosarcinales(100);Methanosarcinaceae(100);Methanosarcina(100);uncultured_Methanosarcina_sp.(81);	AY454777	0
318795346|DCO_BRZ_Av4v5|Serp_Lig_GORupA_2013|8.5%	6.21676e-05	0	0	0	0	0	0	0	0.000264918	0	Archaea(100);Diapherotrites(100);uncultured_archaeon(92);unclassified;unclassified;unclassified;unclassified;	JQ750522	0.0740741
199852270|DCO_BRZ_Av4v5|Serp_LIG_BR2_back2_Jun12_Av4v5|3.2%	6.21676e-05	0	0	0	0.000235301	0	0	0	0.000180144	0	Archaea(100);Miscellaneous_Euryarchaeotic_Group(MEG)(100);unclassified;unclassified;unclassified;unclassified;unclassified;	JQ750523	0.026455
199621406|DCO_BRZ_Av4v5|Serp_LIG_BR2_back1_Jun12_Av4v5|1.9%	6.21676e-05	0.000575753	0	0	0	0	0	0	4.23868e-05	0	Archaea(100);Thaumarchaeota(100);Marine_Group_I(100);unclassified;unclassified;unclassified;unclassified;	AM055706	0.0185676
318795208|DCO_BRZ_Av4v5|Serp_Lig_GORupA_2013|0.3%	6.21676e-05	0	0	0	0	0	0	0	0.000264918	0	Archaea(100);Thaumarchaeota(100);Marine_Group_I(99);Unknown_Order(99);Unknown_Family(99);Candidatus_Nitrosoarchaeum(99);unclassified;	JN562364	0.00265252
318796255|DCO_BRZ_Av4v5|Serp_Lig_GORupA_2013|5.6%	6.21676e-05	0	0	0	0.00055884	0	0	0	6.35802e-05	0	Archaea(100);Aenigmarchaeota(100);Deep_Sea_Euryarchaeotic_Group(DSEG)(100);unclassified;unclassified;unclassified;unclassified;	DQ133424	0.249191
199621915|DCO_BRZ_Av4v5|Serp_LIG_BR2_back1_Jun12_Av4v5|0.3%	6.21676e-05	0.000164501	6.69905e-05	0	0.000117651	0	0	0	0.000137757	0	Archaea(100);Thaumarchaeota(100);Marine_Group_I(100);Unknown_Order(98);Unknown_Family(98);Candidatus_Nitrosoarchaeum(96);unclassified;	HQ316983	0.00265252
318795127|DCO_BRZ_Av4v5|Serp_Lig_GORupA_2013|13.9%	6.21676e-05	0	0	0	0	0	0	0	0.000264918	0	Archaea(100);Parvarchaeota(100);uncultured_euryarchaeote(100);unclassified;unclassified;unclassified;unclassified;	KJ566437	0.0369393
199634561|DCO_BRZ_Av4v5|Serp_LIG_BR2_back1_Jun12_Av4v5|0.3%	6.21676e-05	5.48336e-05	3.34952e-05	0	0	0	0	0	0.000158951	0.00117509	Archaea(100);Thaumarchaeota(100);Marine_Group_I(100);Unknown_Order(100);Unknown_Family(100);Candidatus_Nitrosoarchaeum(99);unclassified;	KC604519	0.00265252
199622709|DCO_BRZ_Av4v5|Serp_LIG_BR2_back1_Jun12_Av4v5|0.3%	6.21676e-05	0	0.000133981	0	0.000235301	0	0	0	9.53703e-05	0	Archaea(100);Thaumarchaeota(100);Marine_Group_I(98);Unknown_Order(98);Unknown_Family(98);Candidatus_Nitrosoarchaeum(98);unclassified;	FN691647	0.00265252
199853266|DCO_BRZ_Av4v5|Serp_LIG_BR2_back2_Jun12_Av4v5|0.0%	6.21676e-05	0	3.34952e-05	0	0	0	0	0	0.000254321	0	Archaea(100);Thaumarchaeota(100);South_African_Gold_Mine_Gp_1(SAGMCG-1)(100);Unknown_Order(100);Unknown_Family(100);Candidatus_Nitrosotalea(100);uncultured_archaeon(97);	AB050229	0.00265252
317222511|DCO_BRZ_Av4v5|Serp_Lig_GOR1CDEF_2013|3.4%	5.96809e-05	0	0	0	0	0	0	0.000237079	0	0	Archaea(100);Euryarchaeota(100);Methanobacteria(100);Methanobacteriales(100);Methanobacteriaceae(100);Methanobacterium(80);unclassified;	AY768827	0.0343915
317222517|DCO_BRZ_Av4v5|Serp_Lig_GOR1CDEF_2013|3.4%	5.96809e-05	0	0	0	0	0	0	0.000237079	0	0	Archaea(100);Euryarchaeota(100);Methanobacteria(100);Methanobacteriales(100);Methanobacteriaceae(100);Methanobacterium(89);unclassified;	AY768827	0.0343915
317222720|DCO_BRZ_Av4v5|Serp_Lig_GOR1CDEF_2013|3.4%	5.96809e-05	0	0	0	0	0	0	0.000237079	0	0	Archaea(100);Euryarchaeota(100);Methanobacteria(100);Methanobacteriales(100);Methanobacteriaceae(100);unclassified;unclassified;	AY796044	0.0343915
317222589|DCO_BRZ_Av4v5|Serp_Lig_GOR1CDEF_2013|3.4%	5.96809e-05	0	0	0	0	0	0	0.000237079	0	0	Archaea(100);Euryarchaeota(100);Methanobacteria(100);Methanobacteriales(100);Methanobacteriaceae(100);Methanobacterium(83);unclassified;	AY796044	0.0343915
317222663|DCO_BRZ_Av4v5|Serp_Lig_GOR1CDEF_2013|3.4%	5.96809e-05	0	0	0	0	0	0	0.000237079	0	0	Archaea(100);Euryarchaeota(100);Methanobacteria(100);Methanobacteriales(100);Methanobacteriaceae(100);Methanobacterium(90);unclassified;	AY796044	0.0343915
317222972|DCO_BRZ_Av4v5|Serp_Lig_GOR1CDEF_2013|3.4%	5.96809e-05	0	0	0	0	0	0	0.000237079	0	0	Archaea(100);Euryarchaeota(100);Methanobacteria(100);Methanobacteriales(100);Methanobacteriaceae(100);Methanobacterium(87);unclassified;	AY796044	0.0343915
317222638|DCO_BRZ_Av4v5|Serp_Lig_GOR1CDEF_2013|3.4%	5.96809e-05	0	0	0	0	0	0	0.000237079	0	0	Archaea(100);Euryarchaeota(100);Methanobacteria(100);Methanobacteriales(100);Methanobacteriaceae(100);unclassified;unclassified;	AY796044	0.0343915
199627069|DCO_BRZ_Av4v5|Serp_LIG_BR2_back1_Jun12_Av4v5|0.3%	5.96809e-05	0	0	0	5.88253e-05	0	0	0	0.000190741	0	Archaea(100);Thaumarchaeota(100);Marine_Group_I(99);Unknown_Order(99);Unknown_Family(99);Candidatus_Nitrosoarchaeum(99);uncultured_crenarchaeote(81);	EU309860	0.00265252
199851595|DCO_BRZ_Av4v5|Serp_LIG_BR2_back2_Jun12_Av4v5|0.3%	5.96809e-05	0	0	0	0	0	0	0	0	0	Archaea(100);Thaumarchaeota(100);unclassified;unclassified;unclassified;unclassified;unclassified;	GQ871301	0.00265252
199623006|DCO_BRZ_Av4v5|Serp_LIG_BR2_back1_Jun12_Av4v5|0.3%	5.96809e-05	0.000109667	3.34952e-05	0	0.000264714	0	0	0	9.53703e-05	0	Archaea(100);Thaumarchaeota(100);Marine_Group_I(100);Unknown_Order(100);Unknown_Family(100);Candidatus_Nitrosoarchaeum(100);unclassified;	HQ316983	0.00265252
199630617|DCO_BRZ_Av4v5|Serp_LIG_BR2_back1_Jun12_Av4v5|0.3%	5.96809e-05	0	0	0	0.000117651	0	0	0	0.000116564	0	Archaea(100);Thaumarchaeota(100);Marine_Group_I(99);Unknown_Order(99);Unknown_Family(99);Candidatus_Nitrosoarchaeum(99);unclassified;	HQ316983	0.00265252
318795402|DCO_BRZ_Av4v5|Serp_Lig_GORupA_2013|7.9%	5.96809e-05	0	0	0	0.000176476	0	0	0	0.000190741	0	Archaea(100);Miscellaneous_Euryarchaeotic_Group(MEG)(100);unclassified;unclassified;unclassified;unclassified;unclassified;	FN691743	0.0738786
199622277|DCO_BRZ_Av4v5|Serp_LIG_BR2_back1_Jun12_Av4v5|0.3%	5.96809e-05	8.22504e-05	3.34952e-05	0	0.000176476	0	0	0	0.000116564	0	Archaea(100);Thaumarchaeota(100);Marine_Group_I(100);Unknown_Order(99);Unknown_Family(99);Candidatus_Nitrosoarchaeum(99);unclassified;	DQ190076	0.00265252
199621620|DCO_BRZ_Av4v5|Serp_LIG_BR2_back1_Jun12_Av4v5|15.9%	5.96809e-05	0.000630586	0	0	0	0	0	0	0	0	Archaea(100);Woesearchaeota_(DHVEG-6)(100);unclassified;unclassified;unclassified;unclassified;unclassified;	KJ566507	0.0875332
199621582|DCO_BRZ_Av4v5|Serp_LIG_BR2_back1_Jun12_Av4v5|14.6%	5.96809e-05	0.000411252	0.000301457	0	0	0	0	0	0	0	Archaea(100);Woesearchaeota_(DHVEG-6)(100);unclassified;unclassified;unclassified;unclassified;unclassified;	JWKX01000012	0.0925926
199632434|DCO_BRZ_Av4v5|Serp_LIG_BR2_back1_Jun12_Av4v5|0.3%	5.96809e-05	0	0.000200971	0	0.000176476	0	0	0	0.00012716	0	Archaea(100);Thaumarchaeota(100);Marine_Group_I(100);Unknown_Order(99);Unknown_Family(99);Candidatus_Nitrosoarchaeum(98);uncultured_crenarchaeote(82);	KC604519	0.00265252
317222708|DCO_BRZ_Av4v5|Serp_Lig_GOR1CDEF_2013|3.4%	5.71942e-05	0	0	0	0	0	0	0.000227201	0	0	Archaea(100);Euryarchaeota(100);Methanobacteria(100);Methanobacteriales(100);Methanobacteriaceae(100);Methanobacterium(88);unclassified;	AY796044	0.0343915
317222825|DCO_BRZ_Av4v5|Serp_Lig_GOR1CDEF_2013|3.4%	5.71942e-05	0	0	0	0	0	0	0.000227201	0	0	Archaea(100);Euryarchaeota(100);Methanobacteria(100);Methanobacteriales(100);Methanobacteriaceae(100);Methanobacterium(88);unclassified;	AY768827	0.0343915
317222632|DCO_BRZ_Av4v5|Serp_Lig_GOR1CDEF_2013|3.4%	5.71942e-05	0	0	0	0	0	0	0.000227201	0	0	Archaea(100);Euryarchaeota(100);Methanobacteria(100);Methanobacteriales(100);Methanobacteriaceae(100);Methanobacterium(87);unclassified;	AY768827	0.0343915
317222549|DCO_BRZ_Av4v5|Serp_Lig_GOR1CDEF_2013|3.4%	5.71942e-05	0	0	0	0	0	0	0.000227201	0	0	Archaea(100);Euryarchaeota(100);Methanobacteria(100);Methanobacteriales(100);Methanobacteriaceae(100);Methanobacterium(86);unclassified;	AY796044	0.0343915
317222821|DCO_BRZ_Av4v5|Serp_Lig_GOR1CDEF_2013|4.0%	5.71942e-05	0	0	0	0	0	0	0.000227201	0	0	Archaea(100);Euryarchaeota(100);Methanobacteria(100);Methanobacteriales(100);Methanobacteriaceae(100);Methanobacterium(86);unclassified;	AY768827	0.0396825
317222810|DCO_BRZ_Av4v5|Serp_Lig_GOR1CDEF_2013|4.0%	5.71942e-05	0	0	0	0	0	0	0.000217323	0	0.00117509	Archaea(100);Euryarchaeota(100);Methanobacteria(100);Methanobacteriales(100);Methanobacteriaceae(100);Methanobacterium(80);unclassified;	AY768827	0.0396825
199634827|DCO_BRZ_Av4v5|Serp_LIG_BR2_back1_Jun12_Av4v5|100.0%	5.71942e-05	2.74168e-05	0	0	0	0	0	0.000207444	0	0	Archaea(100);Woesearchaeota_(DHVEG-6)(100);unclassified;unclassified;unclassified;unclassified;unclassified;	KJ566431	0.297491
199345007|DCO_BRZ_Av4v5|Serp_LIG_Gor_upB_Jul12_Av4v5|0.3%	5.71942e-05	0	0	0	0	0.2	0	0	0	0	Archaea(100);Euryarchaeota(100);Methanobacteria(100);Methanobacteriales(100);Methanobacteriaceae(100);Methanobacterium(100);unclassified;	AY768827	0.0026455
199621462|DCO_BRZ_Av4v5|Serp_LIG_BR2_back1_Jun12_Av4v5|17.7%	5.71942e-05	0.000630586	0	0	0	0	0	0	0	0	Archaea(100);Woesearchaeota_(DHVEG-6)(100);unclassified;unclassified;unclassified;unclassified;unclassified;	KC471280	0.295203
199622029|DCO_BRZ_Av4v5|Serp_LIG_BR2_back1_Jun12_Av4v5|0.3%	5.71942e-05	0.000164501	3.34952e-05	0	0.000147063	0	0	0	0.000116564	0	Archaea(100);Thaumarchaeota(100);Marine_Group_I(99);Unknown_Order(99);Unknown_Family(99);Candidatus_Nitrosoarchaeum(95);unclassified;	JN562364	0.00265252
199622257|DCO_BRZ_Av4v5|Serp_LIG_BR2_back1_Jun12_Av4v5|0.3%	5.71942e-05	0.000164501	0.000167476	0	0	0	0	0	9.53703e-05	0	Archaea(100);Thaumarchaeota(100);Marine_Group_I(98);Unknown_Order(98);Unknown_Family(98);Candidatus_Nitrosoarchaeum(97);uncultured_crenarchaeote(85);	FN691647	0.00265252
199622384|DCO_BRZ_Av4v5|Serp_LIG_BR2_back1_Jun12_Av4v5|0.3%	5.71942e-05	8.22504e-05	0	0	0.000117651	0	0	0	0.000169547	0	Archaea(100);Thaumarchaeota(100);Marine_Group_I(100);Unknown_Order(100);Unknown_Family(100);Candidatus_Nitrosoarchaeum(100);unclassified;	FN691647	0.00265252
199621781|DCO_BRZ_Av4v5|Serp_LIG_BR2_back1_Jun12_Av4v5|0.0%	5.71942e-05	0.000246751	0.000368447	0	0	0	0	0	0	0	Archaea(100);Thaumarchaeota(100);AK31(100);uncultured_archaeon(84);unclassified;unclassified;unclassified;	KJ566520	0
318795310|DCO_BRZ_Av4v5|Serp_Lig_GORupA_2013|0.3%	5.71942e-05	0	0	0	0	0	0	0	0.000243724	0	Archaea(100);Thaumarchaeota(100);Marine_Group_I(100);Unknown_Order(100);Unknown_Family(100);Candidatus_Nitrosoarchaeum(99);unclassified;	JX426862	0.00530504
199625662|DCO_BRZ_Av4v5|Serp_LIG_BR2_back1_Jun12_Av4v5|0.3%	5.71942e-05	0	0.000100486	0	0.000205888	0	0	0	0.000116564	0	Archaea(100);Thaumarchaeota(100);Marine_Group_I(99);Unknown_Order(99);Unknown_Family(99);Candidatus_Nitrosoarchaeum(99);uncultured_crenarchaeote(81);	KC604519	0.00265252
318795306|DCO_BRZ_Av4v5|Serp_Lig_GORupA_2013|100.0%	5.71942e-05	0	0	0	0.000176476	0	0	0	0.000180144	0	Archaea(100);Miscellaneous_Euryarchaeotic_Group(MEG)(91);unclassified;unclassified;unclassified;unclassified;unclassified;	AB611672	0.246073
318795505|DCO_BRZ_Av4v5|Serp_Lig_GORupA_2013|14.0%	5.71942e-05	0	0	0	0.000205888	0	0	0	0.000169547	0	Archaea(100);Parvarchaeota(100);unclassified;unclassified;unclassified;unclassified;unclassified;	AM039528	0.271642
199628688|DCO_BRZ_Av4v5|Serp_LIG_BR2_back1_Jun12_Av4v5|0.3%	5.71942e-05	2.74168e-05	0	0	0.000235301	0	0	0	0.000137757	0	Archaea(100);Thaumarchaeota(100);Marine_Group_I(91);Unknown_Order(91);Unknown_Family(91);Candidatus_Nitrosoarchaeum(90);unclassified;	KC604425	0.00265252
317222653|DCO_BRZ_Av4v5|Serp_Lig_GOR1CDEF_2013|3.4%	5.47075e-05	0	0	0	0	0	0	0.000217323	0	0	Archaea(100);Euryarchaeota(100);Methanobacteria(100);Methanobacteriales(100);Methanobacteriaceae(100);Methanobacterium(86);unclassified;	AY796044	0.0343915
317222533|DCO_BRZ_Av4v5|Serp_Lig_GOR1CDEF_2013|3.4%	5.47075e-05	0	0	0	0	0	0	0.000217323	0	0	Archaea(100);Euryarchaeota(100);Methanobacteria(100);Methanobacteriales(100);Methanobacteriaceae(100);Methanobacterium(90);unclassified;	AY768827	0.0343915
317222761|DCO_BRZ_Av4v5|Serp_Lig_GOR1CDEF_2013|3.4%	5.47075e-05	0	0	0	0	0	0	0.000217323	0	0	Archaea(100);Euryarchaeota(100);Methanobacteria(100);Methanobacteriales(100);Methanobacteriaceae(100);Methanobacterium(86);unclassified;	AY768827	0.0343915
317222555|DCO_BRZ_Av4v5|Serp_Lig_GOR1CDEF_2013|3.4%	5.47075e-05	0	0	0	0	0	0	0.000217323	0	0	Archaea(100);Euryarchaeota(100);Methanobacteria(100);Methanobacteriales(100);Methanobacteriaceae(100);unclassified;unclassified;	AY768827	0.0343915
317222679|DCO_BRZ_Av4v5|Serp_Lig_GOR1CDEF_2013|3.4%	5.47075e-05	0	0	0	0	0	0	0.000217323	0	0	Archaea(100);Euryarchaeota(100);Methanobacteria(100);Methanobacteriales(100);Methanobacteriaceae(100);unclassified;unclassified;	AY768827	0.0343915
317222803|DCO_BRZ_Av4v5|Serp_Lig_GOR1CDEF_2013|3.4%	5.47075e-05	0	0	0	0	0	0	0.000217323	0	0	Archaea(100);Euryarchaeota(100);Methanobacteria(100);Methanobacteriales(100);Methanobacteriaceae(100);Methanobacterium(85);unclassified;	AY768827	0.0343915
317222660|DCO_BRZ_Av4v5|Serp_Lig_GOR1CDEF_2013|3.4%	5.47075e-05	0	0	0	0	0	0	0.000217323	0	0	Archaea(100);Euryarchaeota(100);Methanobacteria(100);Methanobacteriales(100);Methanobacteriaceae(100);unclassified;unclassified;	AY768827	0.0343915
317222652|DCO_BRZ_Av4v5|Serp_Lig_GOR1CDEF_2013|3.4%	5.47075e-05	0	0	0	0	0	0	0.000217323	0	0	Archaea(100);Euryarchaeota(100);Methanobacteria(100);Methanobacteriales(100);Methanobacteriaceae(100);Methanobacterium(86);unclassified;	AY768827	0.0343915
317222728|DCO_BRZ_Av4v5|Serp_Lig_GOR1CDEF_2013|3.4%	5.47075e-05	0	0	0	0	0	0	0.000217323	0	0	Archaea(100);Euryarchaeota(100);Methanobacteria(100);Methanobacteriales(100);Methanobacteriaceae(100);unclassified;unclassified;	AY796044	0.0343915
317222608|DCO_BRZ_Av4v5|Serp_Lig_GOR1CDEF_2013|3.4%	5.47075e-05	0	0	0	0	0	0	0.000217323	0	0	Archaea(100);Euryarchaeota(100);Methanobacteria(100);Methanobacteriales(100);Methanobacteriaceae(100);Methanobacterium(84);unclassified;	AY768827	0.0343915
317222915|DCO_BRZ_Av4v5|Serp_Lig_GOR1CDEF_2013|100.0%	5.47075e-05	0	0	0	0	0	0	0.000217323	0	0	Archaea(100);Aenigmarchaeota(96);Deep_Sea_Euryarchaeotic_Group(DSEG)(95);uncultured_archaeon(92);unclassified;unclassified;unclassified;	GQ994161	0.30102
317224463|DCO_BRZ_Av4v5|Serp_Lig_GOR1CDEF_2013|0.3%	5.47075e-05	0	0	0	0.000323539	0	0	2.96349e-05	8.47736e-05	0	Archaea(100);Miscellaneous_Euryarchaeotic_Group(MEG)(100);uncultured_archaeon(100);unclassified;unclassified;unclassified;unclassified;	FJ810526	0.00263158
199606702|DCO_BRZ_Av4v5|Serp_LIG_GOR1_11_65_Oct11_A2_Av4v5|0.8%	5.47075e-05	0	0	0.019337	0.000235301	0	0	0	0	0	Archaea(100);Thaumarchaeota(100);AK31(100);uncultured_archaeon(94);unclassified;unclassified;unclassified;	KJ566520	0.00795756
199621828|DCO_BRZ_Av4v5|Serp_LIG_BR2_back1_Jun12_Av4v5|0.3%	5.47075e-05	0.000109667	0	0	8.82379e-05	0	0	0	0.000158951	0	Archaea(100);Thaumarchaeota(100);Marine_Group_I(100);Unknown_Order(99);Unknown_Family(99);Candidatus_Nitrosoarchaeum(99);uncultured_crenarchaeote(80);	EU309860	0.00265252
199856063|DCO_BRZ_Av4v5|Serp_LIG_BR2_back2_Jun12_Av4v5|13.8%	5.47075e-05	0	3.34952e-05	0	0.00055884	0	0	0	0	0	Archaea(100);Woesearchaeota_(DHVEG-6)(100);unclassified;unclassified;unclassified;unclassified;unclassified;	JWKX01000012	0.252788
199849672|DCO_BRZ_Av4v5|Serp_LIG_BR2_back2_Jun12_Av4v5|0.3%	5.47075e-05	0	0.000100486	0	0.000176476	0	0	0	0.000137757	0	Archaea(100);Thaumarchaeota(100);Marine_Group_I(99);Unknown_Order(99);Unknown_Family(99);Candidatus_Nitrosoarchaeum(99);uncultured_crenarchaeote(81);	JN562362	0.00265252
199621860|DCO_BRZ_Av4v5|Serp_LIG_BR2_back1_Jun12_Av4v5|0.3%	5.47075e-05	0.000137084	0	0	8.82379e-05	0	0	0	0.00012716	0	Archaea(100);Thaumarchaeota(100);Marine_Group_I(97);Unknown_Order(97);Unknown_Family(97);Candidatus_Nitrosoarchaeum(90);unclassified;	EU309860	0.00265252
318795506|DCO_BRZ_Av4v5|Serp_Lig_GORupA_2013|0.5%	5.47075e-05	0	0	0	0	0	0	0	0.000233127	0	Archaea(100);Miscellaneous_Crenarchaeotic_Group(100);uncultured_methanogenic_archaeon(89);unclassified;unclassified;unclassified;unclassified;	KC925973	0.00530504
199854076|DCO_BRZ_Av4v5|Serp_LIG_BR2_back2_Jun12_Av4v5|0.5%	5.47075e-05	0	0	0	0	0	0	0	0	0	Archaea(100);Euryarchaeota(100);Methanomicrobia(100);Methanomicrobiales(100);Methanoregulaceae(100);Methanoregula(100);unclassified;	KJ955705	0.0026455
199368777|DCO_BRZ_Av4v5|Serp_LIG_L43_upstream_Oct11_Av4v5|4.0%	5.47075e-05	0	0	0	0	0	0	0	0	0	Archaea(100);Euryarchaeota(100);Thermoplasmata(100);Thermoplasmatales(100);Marine_Group_II(96);uncultured_archaeon(95);unclassified;	KC604516	0.0265252
318795301|DCO_BRZ_Av4v5|Serp_Lig_GORupA_2013|1.1%	5.47075e-05	0	0	0	0	0	0	0	0.000233127	0	Archaea(100);Aenigmarchaeota(100);Deep_Sea_Euryarchaeotic_Group(DSEG)(100);unclassified;unclassified;unclassified;unclassified;	DQ133424	0.236593
318795472|DCO_BRZ_Av4v5|Serp_Lig_GORupA_2013|13.7%	5.47075e-05	0	0	0	0	0	0	0	0.000233127	0	Archaea(100);Parvarchaeota(95);unclassified;unclassified;unclassified;unclassified;unclassified;	FJ810536	0.137203
199848979|DCO_BRZ_Av4v5|Serp_LIG_BR2_back2_Jun12_Av4v5|0.3%	5.47075e-05	0	0.000167476	0	0.000117651	0	0	0	0.000116564	0	Archaea(100);Thaumarchaeota(100);Marine_Group_I(100);Unknown_Order(100);Unknown_Family(100);Candidatus_Nitrosoarchaeum(99);unclassified;	EU309860	0.00265252
317222710|DCO_BRZ_Av4v5|Serp_Lig_GOR1CDEF_2013|4.0%	5.22207e-05	0	0	0	0	0	0	0.000207444	0	0	Archaea(100);Euryarchaeota(100);Methanobacteria(100);Methanobacteriales(100);Methanobacteriaceae(100);Methanobacterium(90);unclassified;	AY768827	0.0396825
317222564|DCO_BRZ_Av4v5|Serp_Lig_GOR1CDEF_2013|3.4%	5.22207e-05	0	0	0	0	0	0	0.000207444	0	0	Archaea(100);Euryarchaeota(100);Methanobacteria(100);Methanobacteriales(100);Methanobacteriaceae(100);unclassified;unclassified;	AY768827	0.0343915
317222879|DCO_BRZ_Av4v5|Serp_Lig_GOR1CDEF_2013|3.4%	5.22207e-05	0	0	0	0	0	0	0.000207444	0	0	Archaea(100);Euryarchaeota(100);Methanobacteria(100);Methanobacteriales(100);Methanobacteriaceae(100);Methanobacterium(86);unclassified;	AY796044	0.0343915
317222685|DCO_BRZ_Av4v5|Serp_Lig_GOR1CDEF_2013|3.4%	5.22207e-05	0	0	0	0	0	0	0.000207444	0	0	Archaea(100);Euryarchaeota(100);Methanobacteria(100);Methanobacteriales(100);Methanobacteriaceae(100);Methanobacterium(93);unclassified;	KF360016	0.031746
317222644|DCO_BRZ_Av4v5|Serp_Lig_GOR1CDEF_2013|3.4%	5.22207e-05	0	0	0	0	0	0	0.000207444	0	0	Archaea(100);Euryarchaeota(100);Methanobacteria(100);Methanobacteriales(100);Methanobacteriaceae(100);Methanobacterium(84);unclassified;	AY768827	0.0343915
317222506|DCO_BRZ_Av4v5|Serp_Lig_GOR1CDEF_2013|3.4%	5.22207e-05	0	0	0	0	0	0	0.000207444	0	0	Archaea(100);Euryarchaeota(100);Methanobacteria(100);Methanobacteriales(100);Methanobacteriaceae(100);Methanobacterium(84);unclassified;	AY768827	0.0343915
317222688|DCO_BRZ_Av4v5|Serp_Lig_GOR1CDEF_2013|100.0%	5.22207e-05	0	0	0	0	0	0	0.000207444	0	0	Archaea(100);unclassified;unclassified;unclassified;unclassified;unclassified;unclassified;	EF444637	0.216931
317222733|DCO_BRZ_Av4v5|Serp_Lig_GOR1CDEF_2013|3.4%	5.22207e-05	0	0	0	0	0	0	0.000207444	0	0	Archaea(100);Euryarchaeota(100);Methanobacteria(100);Methanobacteriales(100);Methanobacteriaceae(100);Methanobacterium(88);unclassified;	AY768827	0.0343915
317222819|DCO_BRZ_Av4v5|Serp_Lig_GOR1CDEF_2013|3.4%	5.22207e-05	0	0	0	0	0	0	0.000207444	0	0	Archaea(100);Euryarchaeota(100);Methanobacteria(100);Methanobacteriales(100);Methanobacteriaceae(100);Methanobacterium(88);unclassified;	AY796044	0.0343915
199621615|DCO_BRZ_Av4v5|Serp_LIG_BR2_back1_Jun12_Av4v5|0.3%	5.22207e-05	0.000493502	0	0	0	0	0	0	0	0	Archaea(100);Thaumarchaeota(100);Marine_Group_I(99);Unknown_Order(99);Unknown_Family(99);Candidatus_Nitrosoarchaeum(99);uncultured_crenarchaeote(82);	HQ316983	0.00265252
199622020|DCO_BRZ_Av4v5|Serp_LIG_BR2_back1_Jun12_Av4v5|0.3%	5.22207e-05	0.000137084	0.000167476	0	0	0	0	0	0.000105967	0	Archaea(100);Thaumarchaeota(100);Marine_Group_I(99);Unknown_Order(99);Unknown_Family(99);Candidatus_Nitrosoarchaeum(99);uncultured_crenarchaeote(80);	JN562364	0.00265252
199634635|DCO_BRZ_Av4v5|Serp_LIG_BR2_back1_Jun12_Av4v5|0.3%	5.22207e-05	2.74168e-05	6.69905e-05	0	0.000176476	0	0	0	0.000116564	0	Archaea(100);Thaumarchaeota(100);Marine_Group_I(100);Unknown_Order(99);Unknown_Family(99);Candidatus_Nitrosoarchaeum(99);uncultured_crenarchaeote(81);	KC604519	0.00265252
199622104|DCO_BRZ_Av4v5|Serp_LIG_BR2_back1_Jun12_Av4v5|0.3%	5.22207e-05	0.000137084	0	0	8.82379e-05	0	0	0	0.000116564	0	Archaea(100);Thaumarchaeota(100);Marine_Group_I(100);Unknown_Order(100);Unknown_Family(100);Candidatus_Nitrosoarchaeum(95);unclassified;	DQ190076	0.00265252
318828541|DCO_BRZ_Av4v5|Serp_Lig_GORupA_2013|13.3%	5.22207e-05	0	0	0	0	0	0	0	4.23868e-05	0	Archaea(100);Aenigmarchaeota(100);Deep_Sea_Euryarchaeotic_Group(DSEG)(97);unclassified;unclassified;unclassified;unclassified;	AB049035	0.12963
199621805|DCO_BRZ_Av4v5|Serp_LIG_BR2_back1_Jun12_Av4v5|0.3%	5.22207e-05	0.000137084	0.000100486	0	8.82379e-05	0	0	0	0.000105967	0	Archaea(100);Thaumarchaeota(100);Marine_Group_I(100);Unknown_Order(100);Unknown_Family(100);Candidatus_Nitrosoarchaeum(99);uncultured_crenarchaeote(90);	JN562364	0.00265252
199629429|DCO_BRZ_Av4v5|Serp_LIG_BR2_back1_Jun12_Av4v5|0.3%	5.22207e-05	0	0	0	0.000323539	0	0	0	5.29835e-05	0	Archaea(100);Thaumarchaeota(100);Marine_Group_I(100);Unknown_Order(100);Unknown_Family(100);Candidatus_Nitrosoarchaeum(100);unclassified;	FN691647	0.00265252
199622424|DCO_BRZ_Av4v5|Serp_LIG_BR2_back1_Jun12_Av4v5|0.3%	5.22207e-05	0.000109667	0.000133981	0	0	0	0	0	0.000105967	0	Archaea(100);Thaumarchaeota(100);Marine_Group_I(99);Unknown_Order(99);Unknown_Family(99);Candidatus_Nitrosoarchaeum(96);uncultured_crenarchaeote(81);	JN562364	0.00265252
199628376|DCO_BRZ_Av4v5|Serp_LIG_BR2_back1_Jun12_Av4v5|0.3%	5.22207e-05	5.48336e-05	6.69905e-05	0	0.000117651	0	0	0	7.41769e-05	0	Archaea(100);Thaumarchaeota(100);Marine_Group_I(99);Unknown_Order(99);Unknown_Family(99);Candidatus_Nitrosoarchaeum(99);unclassified;	JN562364	0.00265252
199622255|DCO_BRZ_Av4v5|Serp_LIG_BR2_back1_Jun12_Av4v5|0.3%	5.22207e-05	0.000137084	0.000100486	0	0	0	0	0	0.000105967	0	Archaea(100);Thaumarchaeota(100);Marine_Group_I(98);Unknown_Order(98);Unknown_Family(98);Candidatus_Nitrosoarchaeum(96);unclassified;	DQ190076	0.00265252
317222668|DCO_BRZ_Av4v5|Serp_Lig_GOR1CDEF_2013|3.4%	4.9734e-05	0	0	0	0	0	0	0.000197566	0	0	Archaea(100);Euryarchaeota(100);Methanobacteria(100);Methanobacteriales(100);Methanobacteriaceae(100);Methanobacterium(84);unclassified;	AY796044	0.0343915
317222781|DCO_BRZ_Av4v5|Serp_Lig_GOR1CDEF_2013|3.4%	4.9734e-05	0	0	0	0	0	0	0.000197566	0	0	Archaea(100);Euryarchaeota(100);Methanobacteria(100);Methanobacteriales(100);Methanobacteriaceae(100);Methanobacterium(87);unclassified;	AY796044	0.0343915
317223122|DCO_BRZ_Av4v5|Serp_Lig_GOR1CDEF_2013|4.0%	4.9734e-05	0	0	0	0	0	0	0.000197566	0	0	Archaea(100);Euryarchaeota(100);Methanobacteria(100);Methanobacteriales(100);Methanobacteriaceae(100);unclassified;unclassified;	AY768827	0.0396825
317222746|DCO_BRZ_Av4v5|Serp_Lig_GOR1CDEF_2013|3.4%	4.9734e-05	0	0	0	0	0	0	0.000197566	0	0	Archaea(100);Euryarchaeota(100);Methanobacteria(100);Methanobacteriales(100);Methanobacteriaceae(100);Methanobacterium(82);unclassified;	AY796044	0.0343915
317222764|DCO_BRZ_Av4v5|Serp_Lig_GOR1CDEF_2013|3.4%	4.9734e-05	0	0	0	0	0	0	0.000197566	0	0	Archaea(100);Euryarchaeota(100);Methanobacteria(100);Methanobacteriales(100);Methanobacteriaceae(100);Methanobacterium(90);unclassified;	AY796044	0.0343915
317222683|DCO_BRZ_Av4v5|Serp_Lig_GOR1CDEF_2013|3.4%	4.9734e-05	0	0	0	0	0	0	0.000197566	0	0	Archaea(100);Euryarchaeota(100);Methanobacteria(100);Methanobacteriales(100);Methanobacteriaceae(100);Methanobacterium(98);unclassified;	KF360016	0.031746
317222900|DCO_BRZ_Av4v5|Serp_Lig_GOR1CDEF_2013|2.4%	4.9734e-05	0	0	0	0	0	0	0.000197566	0	0	Archaea(100);Euryarchaeota(100);Methanobacteria(100);Methanobacteriales(100);Methanobacteriaceae(100);Methanobacterium(94);unclassified;	AY768827	0.0238095
317226146|DCO_BRZ_Av4v5|Serp_Lig_GOR1CDEF_2013|100.0%	4.9734e-05	0	0	0	0	0	0	0.000197566	0	0	unknown;unclassified;unclassified;unclassified;unclassified;unclassified;unclassified;	EF444626	0
317222894|DCO_BRZ_Av4v5|Serp_Lig_GOR1CDEF_2013|3.4%	4.9734e-05	0	0	0	0	0	0	0.000197566	0	0	Archaea(100);Euryarchaeota(100);Methanobacteria(100);Methanobacteriales(100);Methanobacteriaceae(100);Methanobacterium(85);unclassified;	AY796044	0.0343915
317222642|DCO_BRZ_Av4v5|Serp_Lig_GOR1CDEF_2013|3.4%	4.9734e-05	0	0	0	0	0	0	0.000197566	0	0	Archaea(100);Euryarchaeota(100);Methanobacteria(100);Methanobacteriales(100);Methanobacteriaceae(100);Methanobacterium(90);unclassified;	AY768827	0.0343915
317222739|DCO_BRZ_Av4v5|Serp_Lig_GOR1CDEF_2013|3.4%	4.9734e-05	0	0	0	0	0	0	0.000197566	0	0	Archaea(100);Euryarchaeota(100);Methanobacteria(100);Methanobacteriales(100);Methanobacteriaceae(100);Methanobacterium(83);unclassified;	AY796044	0.0343915
317222937|DCO_BRZ_Av4v5|Serp_Lig_GOR1CDEF_2013|14.3%	4.9734e-05	0	0	0	0	0	0	0.000197566	0	0	Archaea(100);Parvarchaeota(91);unclassified;unclassified;unclassified;unclassified;unclassified;	KJ566476	0.124011
317222896|DCO_BRZ_Av4v5|Serp_Lig_GOR1CDEF_2013|2.9%	4.9734e-05	0	0	0	0	0	0	0.000197566	0	0	Archaea(100);Euryarchaeota(100);Methanobacteria(100);Methanobacteriales(100);Methanobacteriaceae(100);Methanobacterium(87);unclassified;	AY796044	0.0291005
317223188|DCO_BRZ_Av4v5|Serp_Lig_GOR1CDEF_2013|15.1%	4.9734e-05	0	0	0	0	0	0	0.000197566	0	0	Archaea(100);Parvarchaeota(85);unclassified;unclassified;unclassified;unclassified;unclassified;	KJ566476	0.145119
317222651|DCO_BRZ_Av4v5|Serp_Lig_GOR1CDEF_2013|2.9%	4.9734e-05	0	0	0	0	0	0	0.000187688	0	0.00117509	Archaea(100);Euryarchaeota(100);Methanobacteria(100);Methanobacteriales(100);Methanobacteriaceae(100);Methanobacterium(88);unclassified;	AY796044	0.0291005
199622837|DCO_BRZ_Av4v5|Serp_LIG_BR2_back1_Jun12_Av4v5|4.2%	4.9734e-05	8.22504e-05	0	0	0	0	0	0.000167931	0	0	Archaea(100);Thaumarchaeota(100);terrestrial_group(100);unclassified;unclassified;unclassified;unclassified;	AB364911	0.0238727
199621947|DCO_BRZ_Av4v5|Serp_LIG_BR2_back1_Jun12_Av4v5|0.3%	4.9734e-05	0.000137084	6.69905e-05	0	0	0	0	0	0.000116564	0	Archaea(100);Thaumarchaeota(100);Marine_Group_I(100);Unknown_Order(98);Unknown_Family(98);Candidatus_Nitrosoarchaeum(97);unclassified;	EU309860	0.00265252
318795666|DCO_BRZ_Av4v5|Serp_Lig_GORupA_2013|0.3%	4.9734e-05	0	0	0	5.88253e-05	0	0	0	0.000158951	0	Archaea(100);Thaumarchaeota(100);Marine_Group_I(98);Unknown_Order(98);Unknown_Family(98);Candidatus_Nitrosoarchaeum(96);uncultured_crenarchaeote(83);	JN562362	0.00265252
199622165|DCO_BRZ_Av4v5|Serp_LIG_BR2_back1_Jun12_Av4v5|0.3%	4.9734e-05	8.22504e-05	0.000200971	0	8.82379e-05	0	0	0	8.47736e-05	0	Archaea(100);Thaumarchaeota(100);Marine_Group_I(100);Unknown_Order(100);Unknown_Family(100);Candidatus_Nitrosoarchaeum(99);unclassified;	DQ190076	0.00265252
199621725|DCO_BRZ_Av4v5|Serp_LIG_BR2_back1_Jun12_Av4v5|15.9%	4.9734e-05	0.000548336	0	0	0	0	0	0	0	0	Archaea(100);Woesearchaeota_(DHVEG-6)(100);unclassified;unclassified;unclassified;unclassified;unclassified;	CP010426	0.132275
199621889|DCO_BRZ_Av4v5|Serp_LIG_BR2_back1_Jun12_Av4v5|0.3%	4.9734e-05	0.000109667	0.000167476	0	0	0	0	0	0.000116564	0	Archaea(100);Thaumarchaeota(100);Marine_Group_I(100);Unknown_Order(100);Unknown_Family(100);Candidatus_Nitrosoarchaeum(100);uncultured_archaeon(80);	JN562364	0.00265252
199621189|DCO_BRZ_Av4v5|Serp_LIG_BR2_back1_Jun12_Av4v5|0.0%	4.9734e-05	0	0	0	0	0	0.0187266	0	0	0	Archaea(100);Thaumarchaeota(100);Marine_Group_I(100);Unknown_Order(100);Unknown_Family(100);Candidatus_Nitrosoarchaeum(100);unclassified;	JN562364	0
318795583|DCO_BRZ_Av4v5|Serp_Lig_GORupA_2013|0.3%	4.9734e-05	0	0	0	0	0	0	0	0.000211934	0	Archaea(100);Thaumarchaeota(100);Marine_Group_I(99);Unknown_Order(99);Unknown_Family(99);Candidatus_Nitrosoarchaeum(99);unclassified;	JX426862	0.00530504
199625857|DCO_BRZ_Av4v5|Serp_LIG_BR2_back1_Jun12_Av4v5|0.3%	4.9734e-05	2.74168e-05	0	0	0.000117651	0	0	0	9.53703e-05	0	Archaea(100);Thaumarchaeota(100);Marine_Group_I(94);Unknown_Order(94);Unknown_Family(94);Candidatus_Nitrosoarchaeum(93);unclassified;	HQ331116	0.00529101
199849713|DCO_BRZ_Av4v5|Serp_LIG_BR2_back2_Jun12_Av4v5|0.3%	4.9734e-05	0	6.69905e-05	0	0.000147063	0	0	0	7.41769e-05	0	Archaea(100);Thaumarchaeota(100);Marine_Group_I(100);Unknown_Order(100);Unknown_Family(100);Candidatus_Nitrosoarchaeum(100);uncultured_crenarchaeote(87);	EU309860	0.00265252
199907763|DCO_BRZ_Av4v5|Serp_LIG_Gor_upA_Jul12_Av4v5|1.3%	4.9734e-05	0	0	0	0.000588253	0	0	0	0	0	Archaea(100);Miscellaneous_Crenarchaeotic_Group(100);unidentified_archaeon(98);unclassified;unclassified;unclassified;unclassified;	KC604550	0
199622337|DCO_BRZ_Av4v5|Serp_LIG_BR2_back1_Jun12_Av4v5|0.3%	4.9734e-05	8.22504e-05	0.000100486	0	2.94126e-05	0	0	0	0.000116564	0	Archaea(100);Thaumarchaeota(100);Marine_Group_I(100);Unknown_Order(100);Unknown_Family(100);Candidatus_Nitrosoarchaeum(100);unclassified;	FN691647	0.00265252
199621849|DCO_BRZ_Av4v5|Serp_LIG_BR2_back1_Jun12_Av4v5|0.3%	4.9734e-05	0.000109667	3.34952e-05	0	8.82379e-05	0	0	0	9.53703e-05	0	Archaea(100);Thaumarchaeota(100);Marine_Group_I(100);Unknown_Order(100);Unknown_Family(100);Candidatus_Nitrosoarchaeum(99);unclassified;	HQ316983	0.00265252
199622498|DCO_BRZ_Av4v5|Serp_LIG_BR2_back1_Jun12_Av4v5|0.3%	4.9734e-05	5.48336e-05	0	0	0.000205888	0	0	0	8.47736e-05	0	Archaea(100);Thaumarchaeota(100);Marine_Group_I(96);Unknown_Order(96);Unknown_Family(96);Candidatus_Nitrosoarchaeum(94);unclassified;	HQ331116	0.00529101
199848739|DCO_BRZ_Av4v5|Serp_LIG_BR2_back2_Jun12_Av4v5|0.5%	4.9734e-05	0	0.000435438	0	0	0	0	0	0	0	Archaea(100);Thaumarchaeota(100);Soil_Crenarchaeotic_Group(SCG)(94);unclassified;unclassified;unclassified;unclassified;	LN574525	0.00529101
199333246|DCO_BRZ_Av4v5|Serp_LIG_PIO14_11_83_Oct11_A2_Av4v5|4.5%	4.9734e-05	0	0	0	0	0	0	0	0	0	Archaea(100);Euryarchaeota(100);Thermoplasmata(100);South_African_Goldmine_Gp(SAGMEG)(100);unclassified;unclassified;unclassified;	JQ817013	0.0396825
199622251|DCO_BRZ_Av4v5|Serp_LIG_BR2_back1_Jun12_Av4v5|0.3%	4.9734e-05	0.000137084	0	0	8.82379e-05	0	0	0	9.53703e-05	0	Archaea(100);Thaumarchaeota(100);Marine_Group_I(100);Unknown_Order(100);Unknown_Family(100);Candidatus_Nitrosoarchaeum(100);unclassified;	FN691647	0.00265252
199386545|DCO_BRZ_Av4v5|Serp_LIG_LER20_lipids2011_Av4v5|100.0%	4.9734e-05	0	0	0	0	0	0	0	0	0	unknown;unclassified;unclassified;unclassified;unclassified;unclassified;unclassified;	JF807225	0.0909091
317222619|DCO_BRZ_Av4v5|Serp_Lig_GOR1CDEF_2013|3.4%	4.72473e-05	0	0	0	0	0	0	0.000187688	0	0	Archaea(100);Euryarchaeota(100);Methanobacteria(100);Methanobacteriales(100);Methanobacteriaceae(100);unclassified;unclassified;	AY768827	0.0343915
317222856|DCO_BRZ_Av4v5|Serp_Lig_GOR1CDEF_2013|14.8%	4.72473e-05	0	0	0	0	0	0	0.000187688	0	0	Archaea(100);Woesearchaeota_(DHVEG-6)(98);unclassified;unclassified;unclassified;unclassified;unclassified;	EU329752	0.150396
317222742|DCO_BRZ_Av4v5|Serp_Lig_GOR1CDEF_2013|3.4%	4.72473e-05	0	0	0	0	0	0	0.000187688	0	0	Archaea(100);Euryarchaeota(100);Methanobacteria(100);Methanobacteriales(100);Methanobacteriaceae(100);Methanobacterium(87);unclassified;	AY768827	0.0343915
317222622|DCO_BRZ_Av4v5|Serp_Lig_GOR1CDEF_2013|9.2%	4.72473e-05	0	0	0	0	0	0	0.000187688	0	0	Archaea(100);Woesearchaeota_(DHVEG-6)(99);uncultured_euryarchaeote(90);unclassified;unclassified;unclassified;unclassified;	AY821999	0.0923483
317222823|DCO_BRZ_Av4v5|Serp_Lig_GOR1CDEF_2013|3.4%	4.72473e-05	0	0	0	0	0	0	0.000187688	0	0	Archaea(100);Euryarchaeota(100);Methanobacteria(100);Methanobacteriales(100);Methanobacteriaceae(100);Methanobacterium(89);unclassified;	AY768827	0.0343915
317222606|DCO_BRZ_Av4v5|Serp_Lig_GOR1CDEF_2013|3.4%	4.72473e-05	0	0	0	0	0	0	0.000187688	0	0	Archaea(100);Euryarchaeota(100);Methanobacteria(100);Methanobacteriales(100);Methanobacteriaceae(100);unclassified;unclassified;	AY796044	0.0343915
317222711|DCO_BRZ_Av4v5|Serp_Lig_GOR1CDEF_2013|3.4%	4.72473e-05	0	0	0	0	0	0	0.000187688	0	0	Archaea(100);Euryarchaeota(100);Methanobacteria(100);Methanobacteriales(100);Methanobacteriaceae(100);Methanobacterium(90);unclassified;	AY796044	0.0343915
317222674|DCO_BRZ_Av4v5|Serp_Lig_GOR1CDEF_2013|3.4%	4.72473e-05	0	0	0	0	0	0	0.000187688	0	0	Archaea(100);Euryarchaeota(100);Methanobacteria(100);Methanobacteriales(100);Methanobacteriaceae(100);Methanobacterium(94);unclassified;	AY768827	0.0343915
317222799|DCO_BRZ_Av4v5|Serp_Lig_GOR1CDEF_2013|12.0%	4.72473e-05	0	0	0	0	0	0	0.000187688	0	0	Archaea(100);unclassified;unclassified;unclassified;unclassified;unclassified;unclassified;	AB722187	0.106383
317248284|DCO_BRZ_Av4v5|Serp_Lig_GOR1CDEF_2013|0.3%	4.72473e-05	0	0	0	0	0	0	9.8783e-06	0.000190741	0	Archaea(100);Thaumarchaeota(100);Marine_Group_I(99);Unknown_Order(99);Unknown_Family(99);Candidatus_Nitrosoarchaeum(99);unclassified;	AB722183	0.00265252
199850024|DCO_BRZ_Av4v5|Serp_LIG_BR2_back2_Jun12_Av4v5|0.3%	4.72473e-05	0	6.69905e-05	0	2.94126e-05	0	0	0	0.000169547	0	Archaea(100);Thaumarchaeota(100);Marine_Group_I(97);Unknown_Order(97);Unknown_Family(97);Candidatus_Nitrosoarchaeum(97);unclassified;	FJ718907	0.00530504
199622150|DCO_BRZ_Av4v5|Serp_LIG_BR2_back1_Jun12_Av4v5|0.3%	4.72473e-05	0.000137084	0	0	0	0	0	0	0.00012716	0	Archaea(100);Thaumarchaeota(100);Marine_Group_I(100);Unknown_Order(100);Unknown_Family(100);Candidatus_Nitrosoarchaeum(100);unclassified;	FN691647	0.00265252
199622355|DCO_BRZ_Av4v5|Serp_LIG_BR2_back1_Jun12_Av4v5|0.3%	4.72473e-05	5.48336e-05	0	0	0.000235301	0	0	0	8.47736e-05	0	Archaea(100);Thaumarchaeota(100);Marine_Group_I(100);Unknown_Order(100);Unknown_Family(100);Candidatus_Nitrosoarchaeum(100);unclassified;	HQ316983	0.00265252
199621442|DCO_BRZ_Av4v5|Serp_LIG_BR2_back1_Jun12_Av4v5|0.5%	4.72473e-05	0.000520919	0	0	0	0	0	0	0	0	Archaea(100);Thaumarchaeota(100);South_African_Gold_Mine_Gp_1(SAGMCG-1)(98);uncultured_archaeon(98);unclassified;unclassified;unclassified;	KC437222	0.00265252
318795547|DCO_BRZ_Av4v5|Serp_Lig_GORupA_2013|0.3%	4.72473e-05	0	0	0	5.88253e-05	0	0	0	0.000137757	0	Archaea(100);Thaumarchaeota(100);Marine_Group_I(100);Unknown_Order(100);Unknown_Family(100);Candidatus_Nitrosoarchaeum(98);unclassified;	DQ190076	0.00265252
199417182|DCO_BRZ_Av4v5|Serp_LIG_LER20_11_117_Oct11_A2_Av4v5|100.0%	4.72473e-05	0	0	0	0	0	0	0	0	0	unknown;unclassified;unclassified;unclassified;unclassified;unclassified;unclassified;	DQ522921	0
199623952|DCO_BRZ_Av4v5|Serp_LIG_BR2_back1_Jun12_Av4v5|0.3%	4.72473e-05	0	3.34952e-05	0	0.000117651	0	0	0	0.000148354	0	Archaea(100);Thaumarchaeota(100);Marine_Group_I(94);Unknown_Order(94);Unknown_Family(94);Candidatus_Nitrosoarchaeum(94);unclassified;	HQ316983	0.00265252
318797829|DCO_BRZ_Av4v5|Serp_Lig_GORupA_2013|0.5%	4.72473e-05	0	0	0	0.000500015	0	0	0	2.11934e-05	0	Archaea(100);Euryarchaeota(100);Methanomicrobia(100);Methanomicrobiales(100);Methanoregulaceae(100);Methanoregula(100);unclassified;	JN398003	0.00529101
199627454|DCO_BRZ_Av4v5|Serp_LIG_BR2_back1_Jun12_Av4v5|0.3%	4.72473e-05	0	0	0	2.94126e-05	0	0	0	0.000190741	0	Archaea(100);Thaumarchaeota(100);Marine_Group_I(100);Unknown_Order(100);Unknown_Family(100);Candidatus_Nitrosoarchaeum(99);unclassified;	JN562362	0.00265252
199623545|DCO_BRZ_Av4v5|Serp_LIG_BR2_back1_Jun12_Av4v5|0.3%	4.72473e-05	2.74168e-05	0	0	0	0	0	0	0.000180144	0	Archaea(100);Thaumarchaeota(100);Marine_Group_I(100);Unknown_Order(100);Unknown_Family(100);Candidatus_Nitrosoarchaeum(100);unclassified;	FN691647	0.00265252
199851011|DCO_BRZ_Av4v5|Serp_LIG_BR2_back2_Jun12_Av4v5|3.4%	4.72473e-05	0	0	0	0	0	0	0	0	0	Archaea(100);Euryarchaeota(100);Thermoplasmata(99);Thermoplasmatales(99);Marine_Group_II(98);uncultured_archaeon(85);unclassified;	KC604516	0.0238727
199622670|DCO_BRZ_Av4v5|Serp_LIG_BR2_back1_Jun12_Av4v5|0.3%	4.72473e-05	5.48336e-05	3.34952e-05	0	0	0	0	0	0.000148354	0	Archaea(100);Thaumarchaeota(100);Marine_Group_I(100);Unknown_Order(100);Unknown_Family(100);Candidatus_Nitrosoarchaeum(98);unclassified;	EU309860	0.00265252
199622112|DCO_BRZ_Av4v5|Serp_LIG_BR2_back1_Jun12_Av4v5|14.6%	4.72473e-05	0.000219334	0.000301457	0	0	0	0	0	0	0	Archaea(100);Aenigmarchaeota(100);Deep_Sea_Euryarchaeotic_Group(DSEG)(100);uncultured_archaeon(100);unclassified;unclassified;unclassified;	JX196240	0.00797872
199622055|DCO_BRZ_Av4v5|Serp_LIG_BR2_back1_Jun12_Av4v5|0.0%	4.72473e-05	8.22504e-05	0.000100486	0	0	0	0	0	0	0	Archaea(100);Thaumarchaeota(100);Soil_Crenarchaeotic_Group(SCG)(100);uncultured_archaeon(97);unclassified;unclassified;unclassified;	GQ871320	0
318795447|DCO_BRZ_Av4v5|Serp_Lig_GORupA_2013|9.3%	4.72473e-05	0	0	0	0	0	0	0	0.000201337	0	Archaea(100);Aenigmarchaeota(100);Deep_Sea_Euryarchaeotic_Group(DSEG)(100);unclassified;unclassified;unclassified;unclassified;	KM258074	0.227778
318795793|DCO_BRZ_Av4v5|Serp_Lig_GORupA_2013|14.0%	4.72473e-05	0	0	0	0	0	0	0	0.000201337	0	Archaea(100);unclassified;unclassified;unclassified;unclassified;unclassified;unclassified;	FJ810527	0.139842
318796610|DCO_BRZ_Av4v5|Serp_Lig_GORupA_2013|0.3%	4.72473e-05	0	0	0	0.000117651	0	0	0	0.000137757	0	Archaea(100);Thaumarchaeota(100);Marine_Group_I(100);Unknown_Order(100);Unknown_Family(100);Candidatus_Nitrosoarchaeum(99);uncultured_crenarchaeote(85);	EU309860	0.00265252
318795624|DCO_BRZ_Av4v5|Serp_Lig_GORupA_2013|3.2%	4.72473e-05	0	0	0	0	0	0	0	0.000190741	0	Archaea(100);Euryarchaeota(100);Thermoplasmata(100);Thermoplasmatales(100);Marine_Group_II(100);uncultured_archaeon(85);unclassified;	JQ684419	0.0318302
199636503|DCO_BRZ_Av4v5|Serp_LIG_BR2_back1_Jun12_Av4v5|0.3%	4.72473e-05	2.74168e-05	0	0	8.82379e-05	0	0	0	0.000105967	0	Archaea(100);Thaumarchaeota(100);Marine_Group_I(100);Unknown_Order(100);Unknown_Family(100);Candidatus_Nitrosoarchaeum(100);unclassified;	KC604425	0.00265252
318795825|DCO_BRZ_Av4v5|Serp_Lig_GORupA_2013|100.0%	4.72473e-05	0	0	0	0	0	0	0	0.000201337	0	Archaea(100);Aenigmarchaeota(96);unclassified;unclassified;unclassified;unclassified;unclassified;	GQ994161	0.285714
199333264|DCO_BRZ_Av4v5|Serp_LIG_PIO14_11_83_Oct11_A2_Av4v5|3.4%	4.72473e-05	0	0	0	0	0	0	0	0	0	Archaea(100);Euryarchaeota(100);Thermoplasmata(100);Thermoplasmatales(100);ASC21(100);uncultured_archaeon(96);unclassified;	JQ989545	0.0212202
317222610|DCO_BRZ_Av4v5|Serp_Lig_GOR1CDEF_2013|3.4%	4.47606e-05	0	0	0	0	0	0	0.000177809	0	0	Archaea(100);Euryarchaeota(100);Methanobacteria(100);Methanobacteriales(100);Methanobacteriaceae(100);Methanobacterium(82);unclassified;	AY768827	0.0343915
317222755|DCO_BRZ_Av4v5|Serp_Lig_GOR1CDEF_2013|3.4%	4.47606e-05	0	0	0	0	0	0	0.000177809	0	0	Archaea(100);Euryarchaeota(100);Methanobacteria(100);Methanobacteriales(100);Methanobacteriaceae(100);Methanobacterium(90);unclassified;	EU155989	0.0343915
317222807|DCO_BRZ_Av4v5|Serp_Lig_GOR1CDEF_2013|3.4%	4.47606e-05	0	0	0	0	0	0	0.000177809	0	0	Archaea(100);Euryarchaeota(100);Methanobacteria(100);Methanobacteriales(100);Methanobacteriaceae(100);Methanobacterium(85);unclassified;	AY768827	0.0343915
317222776|DCO_BRZ_Av4v5|Serp_Lig_GOR1CDEF_2013|12.4%	4.47606e-05	0	0	0	0	0	0	0.000177809	0	0	Archaea(100);Aenigmarchaeota(99);Deep_Sea_Euryarchaeotic_Group(DSEG)(94);unclassified;unclassified;unclassified;unclassified;	DQ133424	0.323718
317222696|DCO_BRZ_Av4v5|Serp_Lig_GOR1CDEF_2013|3.4%	4.47606e-05	0	0	0	0	0	0	0.000177809	0	0	Archaea(100);Euryarchaeota(100);Methanobacteria(100);Methanobacteriales(100);Methanobacteriaceae(100);Methanobacterium(83);unclassified;	AY768827	0.0343915
317222568|DCO_BRZ_Av4v5|Serp_Lig_GOR1CDEF_2013|3.4%	4.47606e-05	0	0	0	0	0	0	0.000177809	0	0	Archaea(100);Euryarchaeota(100);Methanobacteria(100);Methanobacteriales(100);Methanobacteriaceae(100);Methanobacterium(88);unclassified;	AY768827	0.0343915
317222804|DCO_BRZ_Av4v5|Serp_Lig_GOR1CDEF_2013|100.0%	4.47606e-05	0	0	0	0	0	0	0.000177809	0	0	Archaea(100);Woesearchaeota_(DHVEG-6)(100);uncultured_euryarchaeote(100);unclassified;unclassified;unclassified;unclassified;	KJ566459	0.0769231
317222910|DCO_BRZ_Av4v5|Serp_Lig_GOR1CDEF_2013|3.4%	4.47606e-05	0	0	0	0	0	0	0.000177809	0	0	Archaea(100);Euryarchaeota(100);Methanobacteria(100);Methanobacteriales(100);Methanobacteriaceae(100);Methanobacterium(88);unclassified;	AY768827	0.0343915
317223039|DCO_BRZ_Av4v5|Serp_Lig_GOR1CDEF_2013|3.4%	4.47606e-05	0	0	0	0	0	0	0.000177809	0	0	Archaea(100);Euryarchaeota(100);Methanobacteria(100);Methanobacteriales(100);Methanobacteriaceae(100);Methanobacterium(85);unclassified;	AY796044	0.0343915
317222675|DCO_BRZ_Av4v5|Serp_Lig_GOR1CDEF_2013|3.4%	4.47606e-05	0	0	0	0	0	0	0.000177809	0	0	Archaea(100);Euryarchaeota(100);Methanobacteria(100);Methanobacteriales(100);Methanobacteriaceae(100);Methanobacterium(87);unclassified;	AY796044	0.0343915
317222978|DCO_BRZ_Av4v5|Serp_Lig_GOR1CDEF_2013|3.4%	4.47606e-05	0	0	0	0	0	0	0.000177809	0	0	Archaea(100);Euryarchaeota(100);Methanobacteria(100);Methanobacteriales(100);Methanobacteriaceae(100);Methanobacterium(84);unclassified;	AY796044	0.0343915
317129166|DCO_BRZ_Av4v5|Serp_Lig_GOR1AB_2013|3.4%	4.47606e-05	0	0	0	0	0	0.00374532	0.000167931	0	0	Archaea(100);Euryarchaeota(100);Methanobacteria(100);Methanobacteriales(100);Methanobacteriaceae(100);Methanobacterium(82);unclassified;	AY796044	0.0343915
317222956|DCO_BRZ_Av4v5|Serp_Lig_GOR1CDEF_2013|100.0%	4.47606e-05	0	0	0	0	0	0	0.000158053	0	0	Archaea(100);Aenigmarchaeota(96);Deep_Sea_Euryarchaeotic_Group(DSEG)(95);unclassified;unclassified;unclassified;unclassified;	GQ994161	0.311224
199849519|DCO_BRZ_Av4v5|Serp_LIG_BR2_back2_Jun12_Av4v5|0.3%	4.47606e-05	0	6.69905e-05	0	8.82379e-05	0	0	0	0.000137757	0	Archaea(100);Thaumarchaeota(100);Marine_Group_I(99);Unknown_Order(99);Unknown_Family(99);Candidatus_Nitrosoarchaeum(99);unclassified;	JN562364	0.00265252
199415015|DCO_BRZ_Av4v5|Serp_LIG_LER20_11_117_Oct11_A2_Av4v5|0.8%	4.47606e-05	0	0	0	0	0	0	0	0	0	Archaea(100);Thaumarchaeota(100);Soil_Crenarchaeotic_Group(SCG)(100);uncultured_archaeon(86);unclassified;unclassified;unclassified;	KJ566474	0.00795756
199629176|DCO_BRZ_Av4v5|Serp_LIG_BR2_back1_Jun12_Av4v5|0.3%	4.47606e-05	8.22504e-05	3.34952e-05	0	0	0	0	0	0.000148354	0	Archaea(100);Thaumarchaeota(100);Marine_Group_I(99);Unknown_Order(99);Unknown_Family(99);Candidatus_Nitrosoarchaeum(98);unclassified;	EU309860	0.00265252
318795685|DCO_BRZ_Av4v5|Serp_Lig_GORupA_2013|100.0%	4.47606e-05	0	0	0	5.88253e-05	0	0	0	0.000169547	0	Archaea(100);Miscellaneous_Euryarchaeotic_Group(MEG)(97);unclassified;unclassified;unclassified;unclassified;unclassified;	GU127415	0.185819
318796263|DCO_BRZ_Av4v5|Serp_Lig_GORupA_2013|0.3%	4.47606e-05	0	0	0	0	0	0	0	0.000158951	0	Archaea(100);Thaumarchaeota(100);Marine_Group_I(98);Unknown_Order(98);Unknown_Family(98);Candidatus_Nitrosoarchaeum(97);unclassified;	JX426808	0.00530504
199849576|DCO_BRZ_Av4v5|Serp_LIG_BR2_back2_Jun12_Av4v5|0.3%	4.47606e-05	0	0.000100486	0	0.000441189	0	0	0	0	0	Archaea(100);Euryarchaeota(100);Methanomicrobia(100);Methanomicrobiales(100);Methanoregulaceae(100);Methanoregula(100);uncultured_euryarchaeote(97);	JF262336	0
318795732|DCO_BRZ_Av4v5|Serp_Lig_GORupA_2013|8.7%	4.47606e-05	0	0	0	0	0	0	0	0.000190741	0	Archaea(100);Aenigmarchaeota(100);Deep_Sea_Euryarchaeotic_Group(DSEG)(100);unclassified;unclassified;unclassified;unclassified;	KM258074	0.238889
199848974|DCO_BRZ_Av4v5|Serp_LIG_BR2_back2_Jun12_Av4v5|0.3%	4.47606e-05	0	0.000167476	0	0	0	0	0	9.53703e-05	0	Archaea(100);Thaumarchaeota(100);Marine_Group_I(96);Unknown_Order(96);Unknown_Family(96);Candidatus_Nitrosoarchaeum(96);unclassified;	KC604425	0.00265252
318795757|DCO_BRZ_Av4v5|Serp_Lig_GORupA_2013|0.3%	4.47606e-05	0	0	0	0.000176476	0	0	0	8.47736e-05	0	Archaea(100);Thaumarchaeota(100);Marine_Group_I(99);Unknown_Order(99);Unknown_Family(99);Candidatus_Nitrosoarchaeum(99);uncultured_crenarchaeote(88);	KC604519	0.00265252
199621746|DCO_BRZ_Av4v5|Serp_LIG_BR2_back1_Jun12_Av4v5|15.2%	4.47606e-05	0.000493502	0	0	0	0	0	0	0	0	Archaea(100);Aenigmarchaeota(100);Deep_Sea_Euryarchaeotic_Group(DSEG)(100);uncultured_archaeon(100);unclassified;unclassified;unclassified;	JX196240	0.0106383
199856583|DCO_BRZ_Av4v5|Serp_LIG_BR2_back2_Jun12_Av4v5|16.1%	4.47606e-05	0	0.000100486	0	0	0	0	0	0	0	Archaea(100);Woesearchaeota_(DHVEG-6)(100);uncultured_euryarchaeote(83);unclassified;unclassified;unclassified;unclassified;	KJ566507	0.0901857
199857262|DCO_BRZ_Av4v5|Serp_LIG_BR2_back2_Jun12_Av4v5|100.0%	4.47606e-05	0	3.34952e-05	0	0	0	0	0	0.000169547	0.00117509	Archaea(100);Aenigmarchaeota(90);Deep_Sea_Euryarchaeotic_Group(DSEG)(81);unclassified;unclassified;unclassified;unclassified;	DQ984876	0.314894
318796064|DCO_BRZ_Av4v5|Serp_Lig_GORupA_2013|14.8%	4.47606e-05	0	0	0	0	0	0	0	0.000190741	0	Archaea(100);Woesearchaeota_(DHVEG-6)(100);archaeon_GW2011_AR18(100);unclassified;unclassified;unclassified;unclassified;	JWKX01000012	0.00793651
199632368|DCO_BRZ_Av4v5|Serp_LIG_BR2_back1_Jun12_Av4v5|0.3%	4.47606e-05	2.74168e-05	3.34952e-05	0	5.88253e-05	0	0	0	9.53703e-05	0	Archaea(100);Thaumarchaeota(100);Marine_Group_I(99);Unknown_Order(99);Unknown_Family(99);Candidatus_Nitrosoarchaeum(99);unclassified;	EU309860	0.00265252
199628749|DCO_BRZ_Av4v5|Serp_LIG_BR2_back1_Jun12_Av4v5|14.7%	4.47606e-05	0	0	0	0.000529427	0	0	0	0	0	Archaea(100);Parvarchaeota(100);uncultured_euryarchaeote(100);unclassified;unclassified;unclassified;unclassified;	KJ566437	0.00527705
199622103|DCO_BRZ_Av4v5|Serp_LIG_BR2_back1_Jun12_Av4v5|0.3%	4.47606e-05	0.000109667	3.34952e-05	0	0	0	0	0	0.00012716	0	Archaea(100);Thaumarchaeota(100);Marine_Group_I(97);Unknown_Order(97);Unknown_Family(97);Candidatus_Nitrosoarchaeum(97);unclassified;	JN562362	0.00265252
199621802|DCO_BRZ_Av4v5|Serp_LIG_BR2_back1_Jun12_Av4v5|0.3%	4.47606e-05	0.000164501	0	0	0	0	0	0	9.53703e-05	0	Archaea(100);Thaumarchaeota(100);Marine_Group_I(99);Unknown_Order(99);Unknown_Family(99);Candidatus_Nitrosoarchaeum(99);uncultured_crenarchaeote(82);	HQ316983	0.00265252
199622092|DCO_BRZ_Av4v5|Serp_LIG_BR2_back1_Jun12_Av4v5|0.3%	4.47606e-05	0.000137084	0	0	0	0	0	0	8.47736e-05	0	Archaea(100);Thaumarchaeota(100);Marine_Group_I(100);Unknown_Order(100);Unknown_Family(100);Candidatus_Nitrosoarchaeum(99);uncultured_crenarchaeote(84);	HQ316983	0.00529101
199622421|DCO_BRZ_Av4v5|Serp_LIG_BR2_back1_Jun12_Av4v5|0.3%	4.47606e-05	5.48336e-05	0.000167476	0	0	0	0	0	0.000116564	0	Archaea(100);Thaumarchaeota(100);Marine_Group_I(97);Unknown_Order(97);Unknown_Family(97);Candidatus_Nitrosoarchaeum(97);unclassified;	DQ190076	0.00265252
318795795|DCO_BRZ_Av4v5|Serp_Lig_GORupA_2013|1.1%	4.47606e-05	0	0	0	0	0	0	0	0.000190741	0	Archaea(100);Thaumarchaeota(100);unclassified;unclassified;unclassified;unclassified;unclassified;	JN397856	0.00265252
199622318|DCO_BRZ_Av4v5|Serp_LIG_BR2_back1_Jun12_Av4v5|0.3%	4.47606e-05	0	0	0	0	0	0	0	0.000148354	0	Archaea(100);Thaumarchaeota(100);Marine_Group_I(99);Unknown_Order(99);Unknown_Family(99);Candidatus_Nitrosoarchaeum(99);unclassified;	FN691647	0.00265252
199632655|DCO_BRZ_Av4v5|Serp_LIG_BR2_back1_Jun12_Av4v5|0.3%	4.47606e-05	0	0	0	0	0	0	0	0	0	Archaea(100);Thaumarchaeota(100);Soil_Crenarchaeotic_Group(SCG)(96);unclassified;unclassified;unclassified;unclassified;	DQ278116	0.00265252
199621866|DCO_BRZ_Av4v5|Serp_LIG_BR2_back1_Jun12_Av4v5|0.3%	4.47606e-05	0.000246751	0	0	2.94126e-05	0	0	0	8.47736e-05	0	Archaea(100);Thaumarchaeota(100);Marine_Group_I(98);Unknown_Order(98);Unknown_Family(98);Candidatus_Nitrosoarchaeum(97);unclassified;	JN562364	0.00265252
318795508|DCO_BRZ_Av4v5|Serp_Lig_GORupA_2013|100.0%	4.47606e-05	0	0	0	0	0	0	0	0.000190741	0	Archaea(100);unclassified;unclassified;unclassified;unclassified;unclassified;unclassified;	AY099178	0
317222802|DCO_BRZ_Av4v5|Serp_Lig_GOR1CDEF_2013|3.4%	4.22739e-05	0	0	0	0	0	0	0.000167931	0	0	Archaea(100);Euryarchaeota(100);Methanobacteria(100);Methanobacteriales(100);Methanobacteriaceae(100);Methanobacterium(85);unclassified;	AY768827	0.0343915
317222765|DCO_BRZ_Av4v5|Serp_Lig_GOR1CDEF_2013|3.4%	4.22739e-05	0	0	0	0	0	0	0.000167931	0	0	Archaea(100);Euryarchaeota(100);Methanobacteria(100);Methanobacteriales(100);Methanobacteriaceae(100);unclassified;unclassified;	AY768827	0.0343915
317223162|DCO_BRZ_Av4v5|Serp_Lig_GOR1CDEF_2013|3.4%	4.22739e-05	0	0	0	0	0	0	0.000167931	0	0	Archaea(100);Euryarchaeota(100);Methanobacteria(100);Methanobacteriales(100);Methanobacteriaceae(100);unclassified;unclassified;	AY796044	0.0343915
317222964|DCO_BRZ_Av4v5|Serp_Lig_GOR1CDEF_2013|3.4%	4.22739e-05	0	0	0	0	0	0	0.000167931	0	0	Archaea(100);Euryarchaeota(100);Methanobacteria(100);Methanobacteriales(100);Methanobacteriaceae(100);Methanobacterium(82);unclassified;	AY768827	0.0343915
317223018|DCO_BRZ_Av4v5|Serp_Lig_GOR1CDEF_2013|3.4%	4.22739e-05	0	0	0	0	0	0	0.000167931	0	0	Archaea(100);Euryarchaeota(100);Methanobacteria(100);Methanobacteriales(100);Methanobacteriaceae(100);Methanobacterium(88);unclassified;	AY768827	0.0343915
317222918|DCO_BRZ_Av4v5|Serp_Lig_GOR1CDEF_2013|3.4%	4.22739e-05	0	0	0	0	0	0	0.000167931	0	0	Archaea(100);Euryarchaeota(100);Methanobacteria(100);Methanobacteriales(100);Methanobacteriaceae(100);Methanobacterium(88);unclassified;	AY796044	0.0343915
317222698|DCO_BRZ_Av4v5|Serp_Lig_GOR1CDEF_2013|3.4%	4.22739e-05	0	0	0	0	0	0	0.000167931	0	0	Archaea(100);Euryarchaeota(100);Methanobacteria(100);Methanobacteriales(100);Methanobacteriaceae(100);Methanobacterium(88);unclassified;	AY768827	0.0343915
317223027|DCO_BRZ_Av4v5|Serp_Lig_GOR1CDEF_2013|4.0%	4.22739e-05	0	0	0	0	0	0	0.000167931	0	0	Archaea(100);Euryarchaeota(100);Methanobacteria(100);Methanobacteriales(100);Methanobacteriaceae(100);unclassified;unclassified;	AY768827	0.0396825
317222687|DCO_BRZ_Av4v5|Serp_Lig_GOR1CDEF_2013|3.4%	4.22739e-05	0	0	0	0	0	0	0.000167931	0	0	Archaea(100);Euryarchaeota(100);Methanobacteria(100);Methanobacteriales(100);Methanobacteriaceae(100);Methanobacterium(87);unclassified;	AY768827	0.0343915
317222767|DCO_BRZ_Av4v5|Serp_Lig_GOR1CDEF_2013|16.2%	4.22739e-05	0	0	0	0	0	0	0.000167931	0	0	Archaea(100);Aenigmarchaeota(93);unclassified;unclassified;unclassified;unclassified;unclassified;	FN554067	0.151596
317222779|DCO_BRZ_Av4v5|Serp_Lig_GOR1CDEF_2013|4.0%	4.22739e-05	0	0	0	0	0	0	0.000167931	0	0	Archaea(100);Euryarchaeota(100);Methanobacteria(100);Methanobacteriales(100);Methanobacteriaceae(100);Methanobacterium(81);unclassified;	AY768827	0.0396825
317222774|DCO_BRZ_Av4v5|Serp_Lig_GOR1CDEF_2013|3.4%	4.22739e-05	0	0	0	0	0	0	0.000167931	0	0	Archaea(100);Euryarchaeota(100);Methanobacteria(100);Methanobacteriales(100);Methanobacteriaceae(100);Methanobacterium(91);unclassified;	AY768827	0.0343915
317222935|DCO_BRZ_Av4v5|Serp_Lig_GOR1CDEF_2013|3.4%	4.22739e-05	0	0	0	0	0	0	0.000167931	0	0	Archaea(100);Euryarchaeota(100);Methanobacteria(100);Methanobacteriales(100);Methanobacteriaceae(100);Methanobacterium(86);unclassified;	AY796044	0.0343915
317223255|DCO_BRZ_Av4v5|Serp_Lig_GOR1CDEF_2013|3.4%	4.22739e-05	0	0	0	0	0	0	0.000167931	0	0	Archaea(100);Euryarchaeota(100);Methanobacteria(100);Methanobacteriales(100);Methanobacteriaceae(100);Methanobacterium(88);unclassified;	AY796044	0.0343915
317222650|DCO_BRZ_Av4v5|Serp_Lig_GOR1CDEF_2013|3.4%	4.22739e-05	0	0	0	0	0	0	0.000167931	0	0	Archaea(100);Euryarchaeota(100);Methanobacteria(100);Methanobacteriales(100);Methanobacteriaceae(100);Methanobacterium(93);unclassified;	AY796044	0.0343915
199622336|DCO_BRZ_Av4v5|Serp_LIG_BR2_back1_Jun12_Av4v5|0.3%	4.22739e-05	5.48336e-05	0	0	0	0	0	0	0.000105967	0	Archaea(100);Thaumarchaeota(100);Marine_Group_I(100);Unknown_Order(100);Unknown_Family(100);Candidatus_Nitrosoarchaeum(97);unclassified;	JN562362	0.00265252
199623772|DCO_BRZ_Av4v5|Serp_LIG_BR2_back1_Jun12_Av4v5|0.3%	4.22739e-05	2.74168e-05	0	0	0.000117651	0	0	0	8.47736e-05	0	Archaea(100);Thaumarchaeota(100);Marine_Group_I(100);Unknown_Order(100);Unknown_Family(100);Candidatus_Nitrosoarchaeum(100);unclassified;	FN691711	0.00265252
199621984|DCO_BRZ_Av4v5|Serp_LIG_BR2_back1_Jun12_Av4v5|0.3%	4.22739e-05	0.000109667	0.000133981	0	0	0	0	0	6.35802e-05	0	Archaea(100);Thaumarchaeota(100);Marine_Group_I(100);Unknown_Order(99);Unknown_Family(99);Candidatus_Nitrosoarchaeum(98);unclassified;	JN562362	0.00265252
199848923|DCO_BRZ_Av4v5|Serp_LIG_BR2_back2_Jun12_Av4v5|14.7%	4.22739e-05	0	0.000368447	0	0.000176476	0	0	0	0	0	Archaea(100);Parvarchaeota(100);uncultured_euryarchaeote(100);unclassified;unclassified;unclassified;unclassified;	KJ566437	0.00527705
199629307|DCO_BRZ_Av4v5|Serp_LIG_BR2_back1_Jun12_Av4v5|0.3%	4.22739e-05	0	3.34952e-05	0	0	0	0	0	0.00012716	0	Archaea(100);Thaumarchaeota(100);Marine_Group_I(99);Unknown_Order(99);Unknown_Family(99);Candidatus_Nitrosoarchaeum(97);unclassified;	FN691647	0.00265252
199622224|DCO_BRZ_Av4v5|Serp_LIG_BR2_back1_Jun12_Av4v5|0.0%	4.22739e-05	0	0	0	0	0	0	0	0	0	Archaea(100);Thaumarchaeota(100);Soil_Crenarchaeotic_Group(SCG)(94);unclassified;unclassified;unclassified;unclassified;	FJ784271	0.00265252
199848901|DCO_BRZ_Av4v5|Serp_LIG_BR2_back2_Jun12_Av4v5|0.3%	4.22739e-05	0	0.000200971	0	0	0	0	0	0.000105967	0	Archaea(100);Thaumarchaeota(100);Marine_Group_I(93);Unknown_Order(92);Unknown_Family(92);Candidatus_Nitrosoarchaeum(91);unclassified;	FJ718915	0.00530504
199630375|DCO_BRZ_Av4v5|Serp_LIG_BR2_back1_Jun12_Av4v5|0.3%	4.22739e-05	2.74168e-05	0	0	0	0	0	0	0	0	Archaea(100);Thaumarchaeota(100);Soil_Crenarchaeotic_Group(SCG)(100);uncultured_archaeon(100);unclassified;unclassified;unclassified;	HQ645143	0
199385532|DCO_BRZ_Av4v5|Serp_LIG_LER20_lipids2011_Av4v5|1.1%	4.22739e-05	0	0	0	0	0	0	0	0	0	Archaea(100);Miscellaneous_Crenarchaeotic_Group(100);uncultured_methanogenic_archaeon(82);unclassified;unclassified;unclassified;unclassified;	FN690972	0
199623000|DCO_BRZ_Av4v5|Serp_LIG_BR2_back1_Jun12_Av4v5|14.4%	4.22739e-05	0.000219334	0.000267962	0	0	0	0	0	0	0	Archaea(100);Aenigmarchaeota(100);Deep_Sea_Euryarchaeotic_Group(DSEG)(99);uncultured_archaeon(99);unclassified;unclassified;unclassified;	JX196240	0.0478723
199621998|DCO_BRZ_Av4v5|Serp_LIG_BR2_back1_Jun12_Av4v5|0.3%	4.22739e-05	0.000109667	0	0	8.82379e-05	0	0	0	0.000105967	0	Archaea(100);Thaumarchaeota(100);Marine_Group_I(100);Unknown_Order(100);Unknown_Family(100);Candidatus_Nitrosoarchaeum(100);unclassified;	EU309860	0.00265252
236764372|DCO_BRZ_Av4v5|Serp_LIG_LER20_LS11_127_Oct11|0.5%	4.22739e-05	0	0	0	0	0	0	0	0	0	Archaea(100);Thaumarchaeota(100);Soil_Crenarchaeotic_Group(SCG)(90);unclassified;unclassified;unclassified;unclassified;	JN562356	0.00530504
199622462|DCO_BRZ_Av4v5|Serp_LIG_BR2_back1_Jun12_Av4v5|0.3%	4.22739e-05	0.000109667	3.34952e-05	0	2.94126e-05	0	0	0	8.47736e-05	0	Archaea(100);Thaumarchaeota(100);Marine_Group_I(99);Unknown_Order(99);Unknown_Family(99);Candidatus_Nitrosoarchaeum(99);unclassified;	DQ190076	0.00265252
199622250|DCO_BRZ_Av4v5|Serp_LIG_BR2_back1_Jun12_Av4v5|14.9%	4.22739e-05	0.000191918	0.000167476	0	0	0	0	0	0	0	Archaea(100);Aenigmarchaeota(100);Deep_Sea_Euryarchaeotic_Group(DSEG)(100);uncultured_archaeon(100);unclassified;unclassified;unclassified;	JX196240	0.00797872
199622298|DCO_BRZ_Av4v5|Serp_LIG_BR2_back1_Jun12_Av4v5|13.2%	4.22739e-05	0.000164501	0	0	0	0	0	0	0.000116564	0	Archaea(100);Aenigmarchaeota(100);Deep_Sea_Euryarchaeotic_Group(DSEG)(95);unclassified;unclassified;unclassified;unclassified;	KM258074	0.272222
199622248|DCO_BRZ_Av4v5|Serp_LIG_BR2_back1_Jun12_Av4v5|0.3%	4.22739e-05	0.000219334	0	0	0.000176476	0	0	0	0	0	Archaea(100);Thaumarchaeota(100);Marine_Group_I(100);Unknown_Order(100);Unknown_Family(100);Candidatus_Nitrosoarchaeum(98);unclassified;	DQ190076	0.00265252
199849983|DCO_BRZ_Av4v5|Serp_LIG_BR2_back2_Jun12_Av4v5|0.3%	4.22739e-05	0	0	0	0	0	0	0	0	0	Archaea(100);Thaumarchaeota(100);Soil_Crenarchaeotic_Group(SCG)(100);unclassified;unclassified;unclassified;unclassified;	HQ269158	0.00265252
199626161|DCO_BRZ_Av4v5|Serp_LIG_BR2_back1_Jun12_Av4v5|0.3%	4.22739e-05	0	0	0	5.88253e-05	0	0	0	0.000158951	0	Archaea(100);Thaumarchaeota(100);Marine_Group_I(98);Unknown_Order(98);Unknown_Family(98);Candidatus_Nitrosoarchaeum(98);unclassified;	FN691711	0.00265252
199622258|DCO_BRZ_Av4v5|Serp_LIG_BR2_back1_Jun12_Av4v5|14.6%	4.22739e-05	0.000301585	0.000167476	0	2.94126e-05	0	0	0	0	0	Archaea(100);Aenigmarchaeota(100);Deep_Sea_Euryarchaeotic_Group(DSEG)(100);uncultured_archaeon(100);unclassified;unclassified;unclassified;	JX196240	0.00797872
199636656|DCO_BRZ_Av4v5|Serp_LIG_BR2_back1_Jun12_Av4v5|0.3%	4.22739e-05	0	0.000468933	0	0	0	0	0	0	0	Archaea(100);Thaumarchaeota(100);Marine_Group_I(100);Unknown_Order(100);Unknown_Family(100);Candidatus_Nitrosoarchaeum(83);uncultured_archaeon(83);	HE796542	0
199333311|DCO_BRZ_Av4v5|Serp_LIG_PIO14_11_83_Oct11_A2_Av4v5|4.7%	4.22739e-05	0	0	0	0	0	0	0	0	0	Archaea(100);Euryarchaeota(100);Thermoplasmata(100);South_African_Goldmine_Gp(SAGMEG)(100);unclassified;unclassified;unclassified;	JQ817013	0.042328
199631059|DCO_BRZ_Av4v5|Serp_LIG_BR2_back1_Jun12_Av4v5|0.3%	4.22739e-05	5.48336e-05	0	0	0.000147063	0	0	0	7.41769e-05	0	Archaea(100);Thaumarchaeota(100);Marine_Group_I(98);Unknown_Order(98);Unknown_Family(98);Candidatus_Nitrosoarchaeum(98);unclassified;	EU309860	0.00265252
199621618|DCO_BRZ_Av4v5|Serp_LIG_BR2_back1_Jun12_Av4v5|19.6%	4.22739e-05	0.000466085	0	0	0	0	0	0	0	0	Archaea(100);Woesearchaeota_(DHVEG-6)(100);uncultured_euryarchaeote(100);unclassified;unclassified;unclassified;unclassified;	KJ566459	0.0424403
199368741|DCO_BRZ_Av4v5|Serp_LIG_L43_upstream_Oct11_Av4v5|0.3%	4.22739e-05	0	0	0	0	0	0	0	0	0	Archaea(100);Euryarchaeota(100);Methanobacteria(100);Methanobacteriales(100);Methanobacteriaceae(100);Methanobrevibacter(100);Methanobrevibacter_smithii(97);	U55234	0.0026455
199621703|DCO_BRZ_Av4v5|Serp_LIG_BR2_back1_Jun12_Av4v5|0.3%	4.22739e-05	0.000164501	0	0	0	0	0	0	0.000116564	0	Archaea(100);Thaumarchaeota(100);Marine_Group_I(98);Unknown_Order(97);Unknown_Family(97);Candidatus_Nitrosoarchaeum(95);uncultured_crenarchaeote(81);	DQ190076	0.00265252
317223006|DCO_BRZ_Av4v5|Serp_Lig_GOR1CDEF_2013|3.4%	3.97872e-05	0	0	0	0	0	0	0.000158053	0	0	Archaea(100);Euryarchaeota(100);Methanobacteria(100);Methanobacteriales(100);Methanobacteriaceae(100);Methanobacterium(80);unclassified;	AY768827	0.0343915
317222851|DCO_BRZ_Av4v5|Serp_Lig_GOR1CDEF_2013|3.4%	3.97872e-05	0	0	0	0	0	0	0.000158053	0	0	Archaea(100);Euryarchaeota(100);Methanobacteria(100);Methanobacteriales(100);Methanobacteriaceae(100);Methanobacterium(89);unclassified;	AY796044	0.0343915
317222828|DCO_BRZ_Av4v5|Serp_Lig_GOR1CDEF_2013|3.4%	3.97872e-05	0	0	0	0	0	0	0.000158053	0	0	Archaea(100);Euryarchaeota(100);Methanobacteria(100);Methanobacteriales(100);Methanobacteriaceae(100);Methanobacterium(81);unclassified;	AY796044	0.0343915
317223029|DCO_BRZ_Av4v5|Serp_Lig_GOR1CDEF_2013|3.4%	3.97872e-05	0	0	0	0	0	0	0.000158053	0	0	Archaea(100);Euryarchaeota(100);Methanobacteria(100);Methanobacteriales(100);Methanobacteriaceae(100);Methanobacterium(87);unclassified;	AY768827	0.0343915
317223094|DCO_BRZ_Av4v5|Serp_Lig_GOR1CDEF_2013|3.7%	3.97872e-05	0	0	0	0	0	0	0.000158053	0	0	Archaea(100);Euryarchaeota(100);Methanobacteria(100);Methanobacteriales(100);Methanobacteriaceae(100);Methanobacterium(86);unclassified;	AY454550	0.037037
317223026|DCO_BRZ_Av4v5|Serp_Lig_GOR1CDEF_2013|3.4%	3.97872e-05	0	0	0	0	0	0	0.000158053	0	0	Archaea(100);Euryarchaeota(100);Methanobacteria(100);Methanobacteriales(100);Methanobacteriaceae(100);Methanobacterium(87);unclassified;	AY768827	0.0343915
317223003|DCO_BRZ_Av4v5|Serp_Lig_GOR1CDEF_2013|100.0%	3.97872e-05	0	0	0	0	0	0	0.000158053	0	0	Archaea(100);unclassified;unclassified;unclassified;unclassified;unclassified;unclassified;	AY592479	1
317223084|DCO_BRZ_Av4v5|Serp_Lig_GOR1CDEF_2013|3.4%	3.97872e-05	0	0	0	0	0	0	0.000158053	0	0	Archaea(100);Euryarchaeota(100);Methanobacteria(100);Methanobacteriales(100);Methanobacteriaceae(100);Methanobacterium(81);unclassified;	AY768827	0.0343915
317223138|DCO_BRZ_Av4v5|Serp_Lig_GOR1CDEF_2013|3.4%	3.97872e-05	0	0	0	0	0	0	0.000158053	0	0	Archaea(100);Euryarchaeota(100);Methanobacteria(100);Methanobacteriales(100);Methanobacteriaceae(100);Methanobacterium(83);unclassified;	AY768827	0.0343915
317222938|DCO_BRZ_Av4v5|Serp_Lig_GOR1CDEF_2013|4.0%	3.97872e-05	0	0	0	0	0	0	0.000158053	0	0	Archaea(100);Euryarchaeota(100);Methanobacteria(100);Methanobacteriales(100);Methanobacteriaceae(100);unclassified;unclassified;	AY768827	0.0396825
317222704|DCO_BRZ_Av4v5|Serp_Lig_GOR1CDEF_2013|3.4%	3.97872e-05	0	0	0	0	0	0	0.000158053	0	0	Archaea(100);Euryarchaeota(100);Methanobacteria(100);Methanobacteriales(100);Methanobacteriaceae(100);Methanobacterium(91);unclassified;	AY796044	0.0343915
317222816|DCO_BRZ_Av4v5|Serp_Lig_GOR1CDEF_2013|3.4%	3.97872e-05	0	0	0	0	0	0	0.000158053	0	0	Archaea(100);Euryarchaeota(100);Methanobacteria(100);Methanobacteriales(100);Methanobacteriaceae(100);Methanobacterium(94);unclassified;	AY768827	0.0343915
199621752|DCO_BRZ_Av4v5|Serp_LIG_BR2_back1_Jun12_Av4v5|16.1%	3.97872e-05	0.000438669	0	0	0	0	0	0	0	0	Archaea(100);Woesearchaeota_(DHVEG-6)(100);unclassified;unclassified;unclassified;unclassified;unclassified;	JWKX01000012	0.103175
318810284|DCO_BRZ_Av4v5|Serp_Lig_GORupA_2013|1.9%	3.97872e-05	0	0	0	0	0	0	0	0	0	Archaea(100);Euryarchaeota(100);Thermoplasmata(100);Thermoplasmatales(100);Marine_Group_II(100);unclassified;unclassified;	HQ910244	0.00530504
199849768|DCO_BRZ_Av4v5|Serp_LIG_BR2_back2_Jun12_Av4v5|0.0%	3.97872e-05	0	0.000368447	0	0	0	0	0	0	0	Archaea(100);Thaumarchaeota(100);Marine_Group_I(100);Unknown_Order(100);Unknown_Family(100);Candidatus_Nitrosoarchaeum(100);unclassified;	FJ718973	0
199625528|DCO_BRZ_Av4v5|Serp_LIG_BR2_back1_Jun12_Av4v5|1.9%	3.97872e-05	0	0	0	0	0	0	0	0.000169547	0	Archaea(100);Euryarchaeota(100);Thermoplasmata(100);Thermoplasmatales(100);Marine_Group_II(100);uncultured_archaeon(100);unclassified;	JQ684425	0.00530504
199849366|DCO_BRZ_Av4v5|Serp_LIG_BR2_back2_Jun12_Av4v5|0.3%	3.97872e-05	0	0.000167476	0	0	0	0	0	0.000116564	0	Archaea(100);Thaumarchaeota(100);Marine_Group_I(99);Unknown_Order(98);Unknown_Family(98);Candidatus_Nitrosoarchaeum(98);unclassified;	EU309860	0.00265252
318795607|DCO_BRZ_Av4v5|Serp_Lig_GORupA_2013|0.3%	3.97872e-05	0	0	0	0	0	0	0	0.000169547	0	Archaea(100);Thaumarchaeota(100);Marine_Group_I(100);Unknown_Order(100);Unknown_Family(100);Candidatus_Nitrosoarchaeum(100);unclassified;	FJ718915	0.00530504
199622217|DCO_BRZ_Av4v5|Serp_LIG_BR2_back1_Jun12_Av4v5|0.3%	3.97872e-05	0.000164501	0.000100486	0	0.000205888	0	0	0	0	0	Archaea(100);Thaumarchaeota(100);Marine_Group_I(100);Unknown_Order(100);Unknown_Family(100);Candidatus_Nitrosoarchaeum(100);unclassified;	FN691711	0.00265252
199622690|DCO_BRZ_Av4v5|Serp_LIG_BR2_back1_Jun12_Av4v5|0.3%	3.97872e-05	5.48336e-05	0.000133981	0	5.88253e-05	0	0	0	8.47736e-05	0	Archaea(100);Thaumarchaeota(100);Marine_Group_I(99);Unknown_Order(99);Unknown_Family(99);Candidatus_Nitrosoarchaeum(98);unclassified;	JN562364	0.00265252
318795483|DCO_BRZ_Av4v5|Serp_Lig_GORupA_2013|15.1%	3.97872e-05	0	0	0	0	0	0	0	0.000169547	0	Archaea(100);Woesearchaeota_(DHVEG-6)(100);unclassified;unclassified;unclassified;unclassified;unclassified;	JWKX01000012	0.250923
199621728|DCO_BRZ_Av4v5|Serp_LIG_BR2_back1_Jun12_Av4v5|0.3%	3.97872e-05	0.000164501	0	0	2.94126e-05	0	0	0	6.35802e-05	0	Archaea(100);Thaumarchaeota(100);Marine_Group_I(99);Unknown_Order(99);Unknown_Family(99);Candidatus_Nitrosoarchaeum(98);unclassified;	HQ316983	0.00265252
199622517|DCO_BRZ_Av4v5|Serp_LIG_BR2_back1_Jun12_Av4v5|0.3%	3.97872e-05	0	0	0	0	0	0	0	0.000158951	0.00117509	Archaea(100);Thaumarchaeota(100);Marine_Group_I(100);Unknown_Order(100);Unknown_Family(100);Candidatus_Nitrosoarchaeum(100);unclassified;	FN691711	0.00265252
318796077|DCO_BRZ_Av4v5|Serp_Lig_GORupA_2013|14.0%	3.97872e-05	0	0	0	5.88253e-05	0	0	0	0.000148354	0	Archaea(100);Woesearchaeota_(DHVEG-6)(100);archaeon_GW2011_AR18(100);unclassified;unclassified;unclassified;unclassified;	JWKX01000012	0.015873
318796364|DCO_BRZ_Av4v5|Serp_Lig_GORupA_2013|0.3%	3.97872e-05	0	0	0	0	0	0	0	0.000169547	0	Archaea(100);Thaumarchaeota(100);Marine_Group_I(99);Unknown_Order(99);Unknown_Family(99);Candidatus_Nitrosoarchaeum(99);uncultured_archaeon(88);	AB722183	0.00265252
199848708|DCO_BRZ_Av4v5|Serp_LIG_BR2_back2_Jun12_Av4v5|0.3%	3.97872e-05	0	0.000301457	0	0	0	0	0	7.41769e-05	0	Archaea(100);Thaumarchaeota(100);Marine_Group_I(100);Unknown_Order(100);Unknown_Family(100);Candidatus_Nitrosoarchaeum(100);unclassified;	FJ718907	0.00530504
199621509|DCO_BRZ_Av4v5|Serp_LIG_BR2_back1_Jun12_Av4v5|13.8%	3.97872e-05	0.000438669	0	0	0	0	0	0	0	0	Archaea(100);Woesearchaeota_(DHVEG-6)(100);unclassified;unclassified;unclassified;unclassified;unclassified;	CP010426	0.12963
318795986|DCO_BRZ_Av4v5|Serp_Lig_GORupA_2013|0.3%	3.97872e-05	0	0	0	0.000117651	0	0	0	0.000105967	0	Archaea(100);Thaumarchaeota(100);Marine_Group_I(99);Unknown_Order(99);Unknown_Family(99);Candidatus_Nitrosoarchaeum(91);uncultured_crenarchaeote(81);	JN562362	0.00265252
199624760|DCO_BRZ_Av4v5|Serp_LIG_BR2_back1_Jun12_Av4v5|0.3%	3.97872e-05	0	0.000301457	0	0	0	0	0	0	0	Archaea(100);Thaumarchaeota(100);Marine_Group_I(98);Unknown_Order(98);Unknown_Family(98);Candidatus_Nitrosoarchaeum(93);unclassified;	JN562364	0.00265252
199908798|DCO_BRZ_Av4v5|Serp_LIG_Gor_upA_Jul12_Av4v5|0.3%	3.97872e-05	0	0	0	0	0	0	0	0	0	Archaea(100);Euryarchaeota(100);Methanomicrobia(100);Methanosarcinales(100);Methanosaetaceae(100);Methanosaeta(100);unclassified;	AY780569	0.0026455
199370908|DCO_BRZ_Av4v5|Serp_LIG_L43_upstream_Oct11_Av4v5|0.5%	3.97872e-05	0	0	0	0	0	0	0	0	0	Archaea(100);Euryarchaeota(100);Thermoplasmata(100);Thermoplasmatales(100);Thermoplasmatales_Incertae_Sedis(100);unclassified;unclassified;	JN030606	0.00530504
199621994|DCO_BRZ_Av4v5|Serp_LIG_BR2_back1_Jun12_Av4v5|0.3%	3.97872e-05	0.000164501	0.000334952	0	0	0	0	0	0	0	Archaea(100);Thaumarchaeota(100);Marine_Group_I(99);Unknown_Order(99);Unknown_Family(99);Candidatus_Nitrosoarchaeum(99);unclassified;	FN691711	0.00265252
199916427|DCO_BRZ_Av4v5|Serp_LIG_Gor_upA_Jul12_Av4v5|0.3%	3.97872e-05	0	0	0	0	0	0	0	0	0	Archaea(100);Euryarchaeota(100);Methanomicrobia(100);Methanosarcinales(100);Methanosaetaceae(100);Methanosaeta(100);unclassified;	HQ592625	0.0026455
318795636|DCO_BRZ_Av4v5|Serp_Lig_GORupA_2013|19.3%	3.97872e-05	0	0	0	0	0	0	0	0.00012716	0	Archaea(100);Diapherotrites(100);Diapherotrites_Incertae_Sedis(100);Unknown_Order(100);Unknown_Family(100);Candidatus_Iainarchaeum(100);uncultured_archaeon(98);	HQ330674	0.0447368
199850072|DCO_BRZ_Av4v5|Serp_LIG_BR2_back2_Jun12_Av4v5|0.3%	3.97872e-05	0	0.000133981	0	0	0	0	0	0.00012716	0	Archaea(100);Thaumarchaeota(100);Marine_Group_I(100);Unknown_Order(100);Unknown_Family(100);Candidatus_Nitrosoarchaeum(100);unclassified;	FN691647	0.00265252
199859757|DCO_BRZ_Av4v5|Serp_LIG_BR2_back2_Jun12_Av4v5|4.8%	3.97872e-05	0	0	0	0	0	0	0	0	0	Archaea(100);Euryarchaeota(99);Thermoplasmata(99);Thermoplasmatales(98);Marine_Group_II(89);uncultured_archaeon(86);unclassified;	JQ684425	0.0291777
199636623|DCO_BRZ_Av4v5|Serp_LIG_BR2_back1_Jun12_Av4v5|0.3%	3.97872e-05	2.74168e-05	3.34952e-05	0	0	0	0	0	0.00012716	0	Archaea(100);Thaumarchaeota(100);Marine_Group_I(97);Unknown_Order(97);Unknown_Family(97);Candidatus_Nitrosoarchaeum(97);unclassified;	JN562362	0.00265252
317224273|DCO_BRZ_Av4v5|Serp_Lig_GOR1CDEF_2013|100.0%	3.73005e-05	0	0	0	0	0	0	0.000148174	0	0	unknown;unclassified;unclassified;unclassified;unclassified;unclassified;unclassified;	EU413570	0
317222859|DCO_BRZ_Av4v5|Serp_Lig_GOR1CDEF_2013|3.4%	3.73005e-05	0	0	0	0	0	0	0.000148174	0	0	Archaea(100);Euryarchaeota(100);Methanobacteria(100);Methanobacteriales(100);Methanobacteriaceae(100);Methanobacterium(87);unclassified;	AY768827	0.0343915
317222893|DCO_BRZ_Av4v5|Serp_Lig_GOR1CDEF_2013|1.1%	3.73005e-05	0	0	0	0	0	0	0.000148174	0	0	Archaea(100);Euryarchaeota(100);Methanobacteria(100);Methanobacteriales(100);Methanobacteriaceae(100);Methanobacterium(100);unclassified;	AY796044	0.010582
317222874|DCO_BRZ_Av4v5|Serp_Lig_GOR1CDEF_2013|3.4%	3.73005e-05	0	0	0	0	0	0	0.000148174	0	0	Archaea(100);Euryarchaeota(100);Methanobacteria(100);Methanobacteriales(100);Methanobacteriaceae(100);Methanobacterium(81);unclassified;	AY796044	0.0343915
317223035|DCO_BRZ_Av4v5|Serp_Lig_GOR1CDEF_2013|3.4%	3.73005e-05	0	0	0	0	0	0	0.000148174	0	0	Archaea(100);Euryarchaeota(100);Methanobacteria(100);Methanobacteriales(100);Methanobacteriaceae(100);Methanobacterium(87);unclassified;	AY768827	0.0343915
317223044|DCO_BRZ_Av4v5|Serp_Lig_GOR1CDEF_2013|3.4%	3.73005e-05	0	0	0	0	0	0	0.000148174	0	0	Archaea(100);Euryarchaeota(100);Methanobacteria(100);Methanobacteriales(100);Methanobacteriaceae(100);Methanobacterium(83);unclassified;	AY796044	0.0343915
317222843|DCO_BRZ_Av4v5|Serp_Lig_GOR1CDEF_2013|3.4%	3.73005e-05	0	0	0	0	0	0	0.000148174	0	0	Archaea(100);Euryarchaeota(100);Methanobacteria(100);Methanobacteriales(100);Methanobacteriaceae(100);Methanobacterium(90);unclassified;	AY768827	0.0343915
317222909|DCO_BRZ_Av4v5|Serp_Lig_GOR1CDEF_2013|3.4%	3.73005e-05	0	0	0	0	0	0	0.000148174	0	0	Archaea(100);Euryarchaeota(100);Methanobacteria(100);Methanobacteriales(100);Methanobacteriaceae(100);Methanobacterium(85);unclassified;	AY796044	0.0343915
317223067|DCO_BRZ_Av4v5|Serp_Lig_GOR1CDEF_2013|100.0%	3.73005e-05	0	0	0	0	0	0	0.000148174	0	0	Archaea(100);Aenigmarchaeota(97);Deep_Sea_Euryarchaeotic_Group(DSEG)(84);unclassified;unclassified;unclassified;unclassified;	EF367565	0.313636
317222980|DCO_BRZ_Av4v5|Serp_Lig_GOR1CDEF_2013|3.4%	3.73005e-05	0	0	0	0	0	0	0.000148174	0	0	Archaea(100);Euryarchaeota(100);Methanobacteria(100);Methanobacteriales(100);Methanobacteriaceae(100);Methanobacterium(87);unclassified;	AY768827	0.0343915
317223090|DCO_BRZ_Av4v5|Serp_Lig_GOR1CDEF_2013|3.4%	3.73005e-05	0	0	0	0	0	0	0.000148174	0	0	Archaea(100);Euryarchaeota(100);Methanobacteria(100);Methanobacteriales(100);Methanobacteriaceae(100);Methanobacterium(91);unclassified;	AY796044	0.0343915
317222833|DCO_BRZ_Av4v5|Serp_Lig_GOR1CDEF_2013|19.3%	3.73005e-05	0	0	0	0	0	0	0.000148174	0	0	Archaea(100);Diapherotrites(100);Diapherotrites_Incertae_Sedis(100);Unknown_Order(100);Unknown_Family(100);Candidatus_Iainarchaeum(100);unclassified;	KJ566486	0.0661376
317223370|DCO_BRZ_Av4v5|Serp_Lig_GOR1CDEF_2013|2.4%	3.73005e-05	0	0	0	0	0	0	0.000148174	0	0	Archaea(100);Euryarchaeota(100);Methanobacteria(100);Methanobacteriales(100);Methanobacteriaceae(100);Methanobacterium(98);unclassified;	AY796044	0.0238095
317222898|DCO_BRZ_Av4v5|Serp_Lig_GOR1CDEF_2013|3.4%	3.73005e-05	0	0	0	0	0	0	0.000148174	0	0	Archaea(100);Euryarchaeota(100);Methanobacteria(100);Methanobacteriales(100);Methanobacteriaceae(100);Methanobacterium(89);unclassified;	AY768827	0.0343915
317222782|DCO_BRZ_Av4v5|Serp_Lig_GOR1CDEF_2013|3.4%	3.73005e-05	0	0	0	0	0	0	0.000148174	0	0	Archaea(100);Euryarchaeota(100);Methanobacteria(100);Methanobacteriales(100);Methanobacteriaceae(100);Methanobacterium(88);unclassified;	AY796044	0.0343915
317222835|DCO_BRZ_Av4v5|Serp_Lig_GOR1CDEF_2013|3.4%	3.73005e-05	0	0	0	0	0	0	0.000148174	0	0	Archaea(100);Euryarchaeota(100);Methanobacteria(100);Methanobacteriales(100);Methanobacteriaceae(100);Methanobacterium(89);unclassified;	AY768827	0.0343915
317223670|DCO_BRZ_Av4v5|Serp_Lig_GOR1CDEF_2013|4.0%	3.73005e-05	0	0	0	0	0	0	0.000148174	0	0	Archaea(100);Euryarchaeota(100);Methanobacteria(100);Methanobacteriales(100);Methanobacteriaceae(100);Methanobacterium(83);unclassified;	AY768827	0.0396825
317223216|DCO_BRZ_Av4v5|Serp_Lig_GOR1CDEF_2013|3.4%	3.73005e-05	0	0	0	0	0	0	0.000148174	0	0	Archaea(100);Euryarchaeota(100);Methanobacteria(100);Methanobacteriales(100);Methanobacteriaceae(100);Methanobacterium(88);unclassified;	AY796044	0.0343915
317223175|DCO_BRZ_Av4v5|Serp_Lig_GOR1CDEF_2013|3.4%	3.73005e-05	0	0	0	0	0	0	0.000148174	0	0	Archaea(100);Euryarchaeota(100);Methanobacteria(100);Methanobacteriales(100);Methanobacteriaceae(100);Methanobacterium(90);unclassified;	AY796044	0.0343915
317129304|DCO_BRZ_Av4v5|Serp_Lig_GOR1AB_2013|3.4%	3.73005e-05	0	0	0	0	0	0.00374532	0.000138296	0	0	Archaea(100);Euryarchaeota(100);Methanobacteria(100);Methanobacteriales(100);Methanobacteriaceae(100);Methanobacterium(85);unclassified;	AY768827	0.0343915
317223194|DCO_BRZ_Av4v5|Serp_Lig_GOR1CDEF_2013|0.3%	3.73005e-05	0	0	0	0	0	0	0.000128418	0	0	Archaea(100);Thaumarchaeota(100);Soil_Crenarchaeotic_Group(SCG)(100);unclassified;unclassified;unclassified;unclassified;	DQ278118	0.00265252
199851678|DCO_BRZ_Av4v5|Serp_LIG_BR2_back2_Jun12_Av4v5|0.3%	3.73005e-05	0	3.34952e-05	0	2.94126e-05	0	0	0	0.000137757	0	Archaea(100);Thaumarchaeota(100);Marine_Group_I(98);Unknown_Order(98);Unknown_Family(98);Candidatus_Nitrosoarchaeum(98);unclassified;	JX426838	0.00530504
199622244|DCO_BRZ_Av4v5|Serp_LIG_BR2_back1_Jun12_Av4v5|0.3%	3.73005e-05	0.000109667	0.000133981	0	0	0	0	0	7.41769e-05	0	Archaea(100);Thaumarchaeota(100);Marine_Group_I(100);Unknown_Order(99);Unknown_Family(99);Candidatus_Nitrosoarchaeum(99);uncultured_crenarchaeote(80);	FN691647	0.00265252
199622748|DCO_BRZ_Av4v5|Serp_LIG_BR2_back1_Jun12_Av4v5|0.3%	3.73005e-05	5.48336e-05	0	0	0	0	0	0	0.000105967	0	Archaea(100);Thaumarchaeota(100);Marine_Group_I(100);Unknown_Order(100);Unknown_Family(100);Candidatus_Nitrosoarchaeum(99);unclassified;	FN691647	0.00265252
199913901|DCO_BRZ_Av4v5|Serp_LIG_Gor_upA_Jul12_Av4v5|0.3%	3.73005e-05	0	0	0	0	0	0	0	0	0	Archaea(100);Euryarchaeota(100);Methanomicrobia(100);Methanosarcinales(100);Methanosaetaceae(100);Methanosaeta(100);unclassified;	JN649107	0.0026455
199852579|DCO_BRZ_Av4v5|Serp_LIG_BR2_back2_Jun12_Av4v5|0.3%	3.73005e-05	0	3.34952e-05	0	2.94126e-05	0	0	0	8.47736e-05	0	Archaea(100);Thaumarchaeota(100);Marine_Group_I(99);Unknown_Order(99);Unknown_Family(99);Candidatus_Nitrosoarchaeum(99);unclassified;	JX426836	0.00530504
199621844|DCO_BRZ_Av4v5|Serp_LIG_BR2_back1_Jun12_Av4v5|0.3%	3.73005e-05	0.000219334	0	0	0.000176476	0	0	0	0	0	Archaea(100);Thaumarchaeota(100);Marine_Group_I(99);Unknown_Order(99);Unknown_Family(99);Candidatus_Nitrosoarchaeum(98);unclassified;	JN562362	0.00265252
199621995|DCO_BRZ_Av4v5|Serp_LIG_BR2_back1_Jun12_Av4v5|0.3%	3.73005e-05	0	0	0	0.000441189	0	0	0	0	0	Archaea(100);Thaumarchaeota(100);Marine_Group_I(100);Unknown_Order(100);Unknown_Family(100);Candidatus_Nitrosoarchaeum(98);unclassified;	KC604519	0.00265252
199621895|DCO_BRZ_Av4v5|Serp_LIG_BR2_back1_Jun12_Av4v5|0.3%	3.73005e-05	0.000109667	3.34952e-05	0	2.94126e-05	0	0	0	9.53703e-05	0	Archaea(100);Thaumarchaeota(100);Marine_Group_I(100);Unknown_Order(100);Unknown_Family(100);Candidatus_Nitrosoarchaeum(98);uncultured_crenarchaeote(81);	DQ190076	0.00265252
199622434|DCO_BRZ_Av4v5|Serp_LIG_BR2_back1_Jun12_Av4v5|0.3%	3.73005e-05	5.48336e-05	3.34952e-05	0	2.94126e-05	0	0	0	0.000116564	0	Archaea(100);Thaumarchaeota(100);Marine_Group_I(100);Unknown_Order(100);Unknown_Family(100);Candidatus_Nitrosoarchaeum(99);unclassified;	HQ316983	0.00265252
199416057|DCO_BRZ_Av4v5|Serp_LIG_LER20_11_117_Oct11_A2_Av4v5|0.3%	3.73005e-05	0	0	0	0	0	0	0	0	0	Archaea(100);Thaumarchaeota(100);unclassified;unclassified;unclassified;unclassified;unclassified;	GQ871301	0.00265252
318798538|DCO_BRZ_Av4v5|Serp_Lig_GORupA_2013|16.4%	3.73005e-05	0	0	0	0.000323539	0	0	0	4.23868e-05	0	Archaea(100);Woesearchaeota_(DHVEG-6)(100);unclassified;unclassified;unclassified;unclassified;unclassified;	CP010426	0.126984
318795520|DCO_BRZ_Av4v5|Serp_Lig_GORupA_2013|15.9%	3.73005e-05	0	0	0	0	0	0	0	0.000158951	0	Archaea(100);Woesearchaeota_(DHVEG-6)(100);unclassified;unclassified;unclassified;unclassified;unclassified;	JWKX01000012	0.233813
199333254|DCO_BRZ_Av4v5|Serp_LIG_PIO14_11_83_Oct11_A2_Av4v5|4.7%	3.73005e-05	0	0	0	0	0	0	0	0	0	Archaea(100);Euryarchaeota(100);Thermoplasmata(100);South_African_Goldmine_Gp(SAGMEG)(100);unclassified;unclassified;unclassified;	JQ817013	0.042328
318795792|DCO_BRZ_Av4v5|Serp_Lig_GORupA_2013|100.0%	3.73005e-05	0	0	0	0	0	0	0	0.000158951	0	Archaea(100);Miscellaneous_Euryarchaeotic_Group(MEG)(96);unclassified;unclassified;unclassified;unclassified;unclassified;	GU127415	0.180929
199633793|DCO_BRZ_Av4v5|Serp_LIG_BR2_back1_Jun12_Av4v5|3.4%	3.73005e-05	0	0	0	0	0	0	0	0	0	Archaea(100);Euryarchaeota(100);Thermoplasmata(100);Thermoplasmatales(100);Marine_Group_II(100);uncultured_archaeon(100);unclassified;	KC604422	0.00265252
199915408|DCO_BRZ_Av4v5|Serp_LIG_Gor_upA_Jul12_Av4v5|0.3%	3.73005e-05	0	0	0	2.94126e-05	0	0	0	0	0	Archaea(100);Euryarchaeota(100);Methanomicrobia(100);Methanomicrobiales(100);Methanospirillaceae(100);Methanospirillum(100);unclassified;	CU916114	0.00529101
318795818|DCO_BRZ_Av4v5|Serp_Lig_GORupA_2013|0.3%	3.73005e-05	0	0	0	0.000235301	0	0	0	0	0	Archaea(100);Thaumarchaeota(100);Marine_Group_I(99);Unknown_Order(99);Unknown_Family(99);Candidatus_Nitrosoarchaeum(98);uncultured_crenarchaeote(87);	FN691711	0.00265252
318795994|DCO_BRZ_Av4v5|Serp_Lig_GORupA_2013|0.3%	3.73005e-05	0	0	0	0	0	0	0	0.000158951	0	Archaea(100);Thaumarchaeota(100);Marine_Group_I(100);Unknown_Order(100);Unknown_Family(100);Candidatus_Nitrosoarchaeum(99);unclassified;	JX426846	0.00530504
199631835|DCO_BRZ_Av4v5|Serp_LIG_BR2_back1_Jun12_Av4v5|0.3%	3.73005e-05	5.48336e-05	0	0	0.000117651	0	0	0	7.41769e-05	0	Archaea(100);Thaumarchaeota(100);Marine_Group_I(100);Unknown_Order(100);Unknown_Family(100);Candidatus_Nitrosoarchaeum(100);unclassified;	DQ190076	0.00265252
318795708|DCO_BRZ_Av4v5|Serp_Lig_GORupA_2013|100.0%	3.73005e-05	0	0	0	0	0	0	0	0.000158951	0	Archaea(100);Aenigmarchaeota(89);unclassified;unclassified;unclassified;unclassified;unclassified;	GQ994161	0.316327
199850055|DCO_BRZ_Av4v5|Serp_LIG_BR2_back2_Jun12_Av4v5|0.3%	3.73005e-05	0	0.000100486	0	0	0	0	0	0.000105967	0	Archaea(100);Thaumarchaeota(100);Marine_Group_I(100);Unknown_Order(100);Unknown_Family(100);Candidatus_Nitrosoarchaeum(100);unclassified;	JX426838	0.00530504
199849206|DCO_BRZ_Av4v5|Serp_LIG_BR2_back2_Jun12_Av4v5|15.2%	3.73005e-05	0	0.000200971	0	0.000264714	0	0	0	0	0	Archaea(100);Parvarchaeota(100);uncultured_euryarchaeote(100);unclassified;unclassified;unclassified;unclassified;	KJ566437	0.00527705
199852281|DCO_BRZ_Av4v5|Serp_LIG_BR2_back2_Jun12_Av4v5|0.3%	3.73005e-05	0	3.34952e-05	0	2.94126e-05	0	0	0	0.000105967	0	Archaea(100);Thaumarchaeota(100);Marine_Group_I(100);Unknown_Order(100);Unknown_Family(100);Candidatus_Nitrosoarchaeum(100);unclassified;	KC604425	0.00265252
318795800|DCO_BRZ_Av4v5|Serp_Lig_GORupA_2013|100.0%	3.73005e-05	0	0	0	0	0	0	0	0.000158951	0	Archaea(100);Diapherotrites(87);Diapherotrites_Incertae_Sedis(87);Unknown_Order(87);Unknown_Family(87);Candidatus_Iainarchaeum(87);unclassified;	HQ330674	0.197368
318795365|DCO_BRZ_Av4v5|Serp_Lig_GORupA_2013|7.9%	3.73005e-05	0	0	0	0.000441189	0	0	0	0	0	Archaea(100);Diapherotrites(100);uncultured_archaeon(100);unclassified;unclassified;unclassified;unclassified;	JQ750522	0.0740741
199849440|DCO_BRZ_Av4v5|Serp_LIG_BR2_back2_Jun12_Av4v5|0.3%	3.73005e-05	0	6.69905e-05	0	5.88253e-05	0	0	0	7.41769e-05	0	Archaea(100);Thaumarchaeota(100);Marine_Group_I(98);Unknown_Order(98);Unknown_Family(98);Candidatus_Nitrosoarchaeum(97);unclassified;	HQ316983	0.00265252
236764430|DCO_BRZ_Av4v5|Serp_LIG_LER20_LS11_127_Oct11|0.3%	3.73005e-05	0	0	0	0	0	0	0	0	0	Archaea(100);Euryarchaeota(100);Methanobacteria(100);Methanobacteriales(100);Methanobacteriaceae(100);Methanobacterium(100);unclassified;	CP002551	0.0026455
199853939|DCO_BRZ_Av4v5|Serp_LIG_BR2_back2_Jun12_Av4v5|0.3%	3.73005e-05	0	0	0	0	0	0	0	0	0	Archaea(100);Thaumarchaeota(100);Soil_Crenarchaeotic_Group(SCG)(93);unclassified;unclassified;unclassified;unclassified;	EU307028	0.00265252
199606706|DCO_BRZ_Av4v5|Serp_LIG_GOR1_11_65_Oct11_A2_Av4v5|100.0%	3.73005e-05	0	0	0.0207182	0	0	0	0	0	0	Archaea(100);Miscellaneous_Euryarchaeotic_Group(MEG)(93);unclassified;unclassified;unclassified;unclassified;unclassified;	JQ750523	0.278689
199622569|DCO_BRZ_Av4v5|Serp_LIG_BR2_back1_Jun12_Av4v5|0.3%	3.73005e-05	5.48336e-05	0.000334952	0	0	0	0	0	0	0	Archaea(100);Thaumarchaeota(100);Marine_Group_I(95);Unknown_Order(95);Unknown_Family(95);Candidatus_Nitrosoarchaeum(94);unclassified;	HQ316983	0.00265252
317222925|DCO_BRZ_Av4v5|Serp_Lig_GOR1CDEF_2013|4.0%	3.48138e-05	0	0	0	0	0	0	0.000138296	0	0	Archaea(100);Euryarchaeota(100);Methanobacteria(100);Methanobacteriales(100);Methanobacteriaceae(100);Methanobacterium(81);unclassified;	AY768827	0.0396825
317223392|DCO_BRZ_Av4v5|Serp_Lig_GOR1CDEF_2013|3.4%	3.48138e-05	0	0	0	0	0	0	0.000138296	0	0	Archaea(100);Euryarchaeota(100);Methanobacteria(100);Methanobacteriales(100);Methanobacteriaceae(100);Methanobacterium(87);unclassified;	AY796044	0.0343915
317222888|DCO_BRZ_Av4v5|Serp_Lig_GOR1CDEF_2013|3.4%	3.48138e-05	0	0	0	0	0	0	0.000138296	0	0	Archaea(100);Euryarchaeota(100);Methanobacteria(100);Methanobacteriales(100);Methanobacteriaceae(100);Methanobacterium(88);unclassified;	AY768827	0.0343915
317223236|DCO_BRZ_Av4v5|Serp_Lig_GOR1CDEF_2013|3.4%	3.48138e-05	0	0	0	0	0	0	0.000138296	0	0	Archaea(100);Euryarchaeota(100);Methanobacteria(100);Methanobacteriales(100);Methanobacteriaceae(100);Methanobacterium(94);unclassified;	AY768827	0.0343915
317223164|DCO_BRZ_Av4v5|Serp_Lig_GOR1CDEF_2013|3.4%	3.48138e-05	0	0	0	0	0	0	0.000138296	0	0	Archaea(100);Euryarchaeota(100);Methanobacteria(100);Methanobacteriales(100);Methanobacteriaceae(100);Methanobacterium(89);unclassified;	AY796044	0.0343915
317223113|DCO_BRZ_Av4v5|Serp_Lig_GOR1CDEF_2013|3.4%	3.48138e-05	0	0	0	0	0	0	0.000138296	0	0	Archaea(100);Euryarchaeota(100);Methanobacteria(100);Methanobacteriales(100);Methanobacteriaceae(100);Methanobacterium(88);unclassified;	AY796044	0.0343915
317223017|DCO_BRZ_Av4v5|Serp_Lig_GOR1CDEF_2013|3.4%	3.48138e-05	0	0	0	0	0	0	0.000138296	0	0	Archaea(100);Euryarchaeota(100);Methanobacteria(100);Methanobacteriales(100);Methanobacteriaceae(100);Methanobacterium(89);unclassified;	AY796044	0.0343915
317222983|DCO_BRZ_Av4v5|Serp_Lig_GOR1CDEF_2013|3.4%	3.48138e-05	0	0	0	0	0	0	0.000138296	0	0	Archaea(100);Euryarchaeota(100);Methanobacteria(100);Methanobacteriales(100);Methanobacteriaceae(100);Methanobacterium(89);unclassified;	AY796044	0.0343915
317223318|DCO_BRZ_Av4v5|Serp_Lig_GOR1CDEF_2013|3.4%	3.48138e-05	0	0	0	0	0	0	0.000138296	0	0	Archaea(100);Euryarchaeota(100);Methanobacteria(100);Methanobacteriales(100);Methanobacteriaceae(100);Methanobacterium(87);unclassified;	AY768827	0.0343915
317223196|DCO_BRZ_Av4v5|Serp_Lig_GOR1CDEF_2013|2.9%	3.48138e-05	0	0	0	0	0	0	0.000138296	0	0	Archaea(100);Euryarchaeota(100);Methanobacteria(100);Methanobacteriales(100);Methanobacteriaceae(100);Methanobacterium(91);unclassified;	AY796044	0.0291005
317223633|DCO_BRZ_Av4v5|Serp_Lig_GOR1CDEF_2013|4.0%	3.48138e-05	0	0	0	0	0	0	0.000138296	0	0	Archaea(100);Euryarchaeota(100);Methanobacteria(100);Methanobacteriales(100);Methanobacteriaceae(100);Methanobacterium(85);unclassified;	AY768827	0.0396825
317223032|DCO_BRZ_Av4v5|Serp_Lig_GOR1CDEF_2013|2.4%	3.48138e-05	0	0	0	0	0	0	0.000138296	0	0	Archaea(100);Euryarchaeota(100);Methanobacteria(100);Methanobacteriales(100);Methanobacteriaceae(100);Methanobacterium(96);unclassified;	AY768827	0.0238095
317222725|DCO_BRZ_Av4v5|Serp_Lig_GOR1CDEF_2013|3.4%	3.48138e-05	0	0	0	0	0	0	0.000138296	0	0	Archaea(100);Euryarchaeota(100);Methanobacteria(100);Methanobacteriales(100);Methanobacteriaceae(100);Methanobacterium(84);unclassified;	AY768827	0.0343915
317222846|DCO_BRZ_Av4v5|Serp_Lig_GOR1CDEF_2013|3.4%	3.48138e-05	0	0	0	0	0	0	0.000138296	0	0	Archaea(100);Euryarchaeota(100);Methanobacteria(100);Methanobacteriales(100);Methanobacteriaceae(100);Methanobacterium(90);unclassified;	AY796044	0.0343915
317222853|DCO_BRZ_Av4v5|Serp_Lig_GOR1CDEF_2013|14.6%	3.48138e-05	0	0	0	0	0	0	0.000138296	0	0	Archaea(100);Parvarchaeota(99);unclassified;unclassified;unclassified;unclassified;unclassified;	GU127414	0.126984
317223091|DCO_BRZ_Av4v5|Serp_Lig_GOR1CDEF_2013|3.4%	3.48138e-05	0	0	0	0	0	0	0.000138296	0	0	Archaea(100);Euryarchaeota(100);Methanobacteria(100);Methanobacteriales(100);Methanobacteriaceae(100);Methanobacterium(86);unclassified;	AY796044	0.0343915
317223387|DCO_BRZ_Av4v5|Serp_Lig_GOR1CDEF_2013|2.4%	3.48138e-05	0	0	0	0	0	0	0.000138296	0	0	Archaea(100);Euryarchaeota(100);Methanobacteria(100);Methanobacteriales(100);Methanobacteriaceae(100);Methanobacterium(96);unclassified;	AY796044	0.0238095
317223359|DCO_BRZ_Av4v5|Serp_Lig_GOR1CDEF_2013|4.0%	3.48138e-05	0	0	0	0	0	0	0.000138296	0	0	Archaea(100);Euryarchaeota(100);Methanobacteria(100);Methanobacteriales(100);Methanobacteriaceae(100);Methanobacterium(85);unclassified;	AY796044	0.0396825
317223050|DCO_BRZ_Av4v5|Serp_Lig_GOR1CDEF_2013|3.4%	3.48138e-05	0	0	0	0	0	0	0.000138296	0	0	Archaea(100);Euryarchaeota(100);Methanobacteria(100);Methanobacteriales(100);Methanobacteriaceae(100);Methanobacterium(85);unclassified;	AY796044	0.0343915
317223217|DCO_BRZ_Av4v5|Serp_Lig_GOR1CDEF_2013|4.0%	3.48138e-05	0	0	0	0	0	0	0.000138296	0	0	Archaea(100);Euryarchaeota(100);Methanobacteria(100);Methanobacteriales(100);Methanobacteriaceae(100);unclassified;unclassified;	AY796044	0.0396825
317223262|DCO_BRZ_Av4v5|Serp_Lig_GOR1CDEF_2013|19.3%	3.48138e-05	0	0	0	0	0	0	0.000108661	3.17901e-05	0	Archaea(100);Diapherotrites(100);Diapherotrites_Incertae_Sedis(100);Unknown_Order(100);Unknown_Family(100);Candidatus_Iainarchaeum(100);unclassified;	KJ566486	0.0582011
199858749|DCO_BRZ_Av4v5|Serp_LIG_BR2_back2_Jun12_Av4v5|0.3%	3.48138e-05	0	3.34952e-05	0	8.82379e-05	0	0	9.8783e-06	8.47736e-05	0	Archaea(100);Thaumarchaeota(100);Marine_Group_I(99);Unknown_Order(99);Unknown_Family(99);Candidatus_Nitrosoarchaeum(98);uncultured_crenarchaeote(82);	DQ190076	0.00265252
199621786|DCO_BRZ_Av4v5|Serp_LIG_BR2_back1_Jun12_Av4v5|17.2%	3.48138e-05	0.000329001	6.69905e-05	0	0	0	0	0	0	0	Archaea(100);unclassified;unclassified;unclassified;unclassified;unclassified;unclassified;	FJ810527	0.147757
199908170|DCO_BRZ_Av4v5|Serp_LIG_Gor_upA_Jul12_Av4v5|13.7%	3.48138e-05	0	0	0	0.000411777	0	0	0	0	0	Archaea(100);Parvarchaeota(100);uncultured_archaeon(100);unclassified;unclassified;unclassified;unclassified;	GU127466	0.00791557
199849112|DCO_BRZ_Av4v5|Serp_LIG_BR2_back2_Jun12_Av4v5|0.3%	3.48138e-05	0	0.000334952	0	0	0	0	0	0	0	Archaea(100);Thaumarchaeota(100);Marine_Group_I(98);Unknown_Order(98);Unknown_Family(98);Candidatus_Nitrosoarchaeum(94);unclassified;	HQ316983	0.00265252
199417513|DCO_BRZ_Av4v5|Serp_LIG_LER20_11_117_Oct11_A2_Av4v5|1.1%	3.48138e-05	0	0	0	0	0	0	0	0	0	Archaea(100);Thaumarchaeota(100);Soil_Crenarchaeotic_Group(SCG)(100);unclassified;unclassified;unclassified;unclassified;	KJ566475	0.00530504
199622848|DCO_BRZ_Av4v5|Serp_LIG_BR2_back1_Jun12_Av4v5|7.7%	3.48138e-05	0.000219334	0.000167476	0	0	0	0	0	0	0	Archaea(100);Woesearchaeota_(DHVEG-6)(94);unclassified;unclassified;unclassified;unclassified;unclassified;	KJ566434	0.0687831
318796497|DCO_BRZ_Av4v5|Serp_Lig_GORupA_2013|100.0%	3.48138e-05	0	0	0	0	0	0	0	0.000148354	0	Archaea(100);Aenigmarchaeota(90);Deep_Sea_Euryarchaeotic_Group(DSEG)(89);uncultured_archaeon(86);unclassified;unclassified;unclassified;	JX196267	0.32398
199622752|DCO_BRZ_Av4v5|Serp_LIG_BR2_back1_Jun12_Av4v5|0.3%	3.48138e-05	8.22504e-05	6.69905e-05	0	0.000147063	0	0	0	0	0	Archaea(100);Thaumarchaeota(100);Marine_Group_I(100);Unknown_Order(100);Unknown_Family(100);Candidatus_Nitrosoarchaeum(100);uncultured_crenarchaeote(81);	EU309860	0.00265252
199623668|DCO_BRZ_Av4v5|Serp_LIG_BR2_back1_Jun12_Av4v5|0.3%	3.48138e-05	2.74168e-05	6.69905e-05	0	0	0	0	0	0.000105967	0	Archaea(100);Thaumarchaeota(100);Marine_Group_I(97);Unknown_Order(97);Unknown_Family(97);Candidatus_Nitrosoarchaeum(97);unclassified;	FN691647	0.00265252
199629047|DCO_BRZ_Av4v5|Serp_LIG_BR2_back1_Jun12_Av4v5|0.3%	3.48138e-05	2.74168e-05	0	0	0.000147063	0	0	0	6.35802e-05	0	Archaea(100);Thaumarchaeota(100);Marine_Group_I(100);Unknown_Order(100);Unknown_Family(100);Candidatus_Nitrosoarchaeum(100);unclassified;	FN691711	0.00265252
199849397|DCO_BRZ_Av4v5|Serp_LIG_BR2_back2_Jun12_Av4v5|0.3%	3.48138e-05	0	0.000133981	0	0	0	0	0	0.000105967	0	Archaea(100);Thaumarchaeota(100);Marine_Group_I(100);Unknown_Order(98);Unknown_Family(98);Candidatus_Nitrosoarchaeum(93);unclassified;	HE796548	0.00530504
318796004|DCO_BRZ_Av4v5|Serp_Lig_GORupA_2013|0.3%	3.48138e-05	0	0	0	2.94126e-05	0	0	0	0.000116564	0	Archaea(100);Thaumarchaeota(100);Marine_Group_I(100);Unknown_Order(100);Unknown_Family(100);Candidatus_Nitrosoarchaeum(100);unclassified;	HE796548	0.00530504
199635498|DCO_BRZ_Av4v5|Serp_LIG_BR2_back1_Jun12_Av4v5|0.3%	3.48138e-05	2.74168e-05	0.000167476	0	0	0	0	0	6.35802e-05	0	Archaea(100);Thaumarchaeota(100);Marine_Group_I(98);Unknown_Order(98);Unknown_Family(98);Candidatus_Nitrosoarchaeum(97);uncultured_crenarchaeote(84);	EU309860	0.00265252
199621579|DCO_BRZ_Av4v5|Serp_LIG_BR2_back1_Jun12_Av4v5|0.3%	3.48138e-05	0.000383835	0	0	0	0	0	0	0	0	Archaea(100);Thaumarchaeota(100);Marine_Group_I(100);uncultured_archaeon(95);unclassified;unclassified;unclassified;	FJ810537	0.00530504
199848736|DCO_BRZ_Av4v5|Serp_LIG_BR2_back2_Jun12_Av4v5|0.0%	3.48138e-05	0	0.000301457	0	0	0	0	0	0	0	Archaea(100);Thaumarchaeota(100);Soil_Crenarchaeotic_Group(SCG)(100);unclassified;unclassified;unclassified;unclassified;	AY422959	0
199333269|DCO_BRZ_Av4v5|Serp_LIG_PIO14_11_83_Oct11_A2_Av4v5|1.1%	3.48138e-05	0	0	0	0	0	0	0	0	0	Archaea(100);Miscellaneous_Crenarchaeotic_Group(100);unclassified;unclassified;unclassified;unclassified;unclassified;	JX196239	0.010582
199622202|DCO_BRZ_Av4v5|Serp_LIG_BR2_back1_Jun12_Av4v5|16.4%	3.48138e-05	0.000301585	0.000100486	0	0	0	0	0	0	0	Archaea(100);Woesearchaeota_(DHVEG-6)(100);archaeon_GW2011_AR18(99);unclassified;unclassified;unclassified;unclassified;	JWKX01000012	0.0582011
199621608|DCO_BRZ_Av4v5|Serp_LIG_BR2_back1_Jun12_Av4v5|1.6%	3.48138e-05	0.000383835	0	0	0	0	0	0	0	0	Archaea(100);Thaumarchaeota(100);unclassified;unclassified;unclassified;unclassified;unclassified;	HE796548	0.0159151
318795858|DCO_BRZ_Av4v5|Serp_Lig_GORupA_2013|9.5%	3.48138e-05	0	0	0	8.82379e-05	0	0	0	0.000116564	0	Archaea(100);Aenigmarchaeota(100);Deep_Sea_Euryarchaeotic_Group(DSEG)(95);unclassified;unclassified;unclassified;unclassified;	EU048658	0.291262
318795495|DCO_BRZ_Av4v5|Serp_Lig_GORupA_2013|2.1%	3.48138e-05	0	0	0	0	0	0	0	0.000148354	0	Archaea(100);Euryarchaeota(100);Thermoplasmata(100);Thermoplasmatales(100);Marine_Group_II(100);uncultured_archaeon(100);unclassified;	KC604474	0.00795756
199333193|DCO_BRZ_Av4v5|Serp_LIG_PIO14_11_83_Oct11_A2_Av4v5|4.7%	3.48138e-05	0	0	0	0	0	0	0	0	0	Archaea(100);Euryarchaeota(100);Thermoplasmata(100);South_African_Goldmine_Gp(SAGMEG)(100);unclassified;unclassified;unclassified;	JQ817013	0.042328
318795957|DCO_BRZ_Av4v5|Serp_Lig_GORupA_2013|100.0%	3.48138e-05	0	0	0	0	0	0	0	0.000148354	0	Archaea(100);Woesearchaeota_(DHVEG-6)(100);uncultured_archaeon(90);unclassified;unclassified;unclassified;unclassified;	EF444655	0.104167
199415462|DCO_BRZ_Av4v5|Serp_LIG_LER20_11_117_Oct11_A2_Av4v5|2.4%	3.48138e-05	0	0	0	0	0	0	0	0	0	Archaea(100);Euryarchaeota(100);Methanobacteria(100);Methanobacteriales(100);Methanobacteriaceae(100);Methanobacterium(95);unclassified;	AY796044	0.0238095
199622208|DCO_BRZ_Av4v5|Serp_LIG_BR2_back1_Jun12_Av4v5|0.3%	3.48138e-05	0	3.34952e-05	0	0	0	0	0	0.000116564	0	Archaea(100);Thaumarchaeota(100);Marine_Group_I(100);Unknown_Order(100);Unknown_Family(100);Candidatus_Nitrosoarchaeum(100);uncultured_crenarchaeote(80);	KC604519	0.00265252
318796362|DCO_BRZ_Av4v5|Serp_Lig_GORupA_2013|0.3%	3.48138e-05	0	0	0	0	0	0	0	0.000148354	0	Archaea(100);Thaumarchaeota(100);Marine_Group_I(100);Unknown_Order(100);Unknown_Family(100);Candidatus_Nitrosoarchaeum(99);unclassified;	KJ566473	0.00530504
199333259|DCO_BRZ_Av4v5|Serp_LIG_PIO14_11_83_Oct11_A2_Av4v5|11.4%	3.48138e-05	0	0	0	0	0	0	0	0	0	Archaea(100);Miscellaneous_Crenarchaeotic_Group(100);unclassified;unclassified;unclassified;unclassified;unclassified;	GU135499	0.0318302
199852589|DCO_BRZ_Av4v5|Serp_LIG_BR2_back2_Jun12_Av4v5|0.3%	3.48138e-05	0	3.34952e-05	0	0	0	0	0	0.000137757	0	Archaea(100);Thaumarchaeota(100);Marine_Group_I(99);Unknown_Order(99);Unknown_Family(99);Candidatus_Nitrosoarchaeum(98);unclassified;	JX426837	0.00530504
317223595|DCO_BRZ_Av4v5|Serp_Lig_GOR1CDEF_2013|3.4%	3.23271e-05	0	0	0	0	0	0	0.000128418	0	0	Archaea(100);Euryarchaeota(100);Methanobacteria(100);Methanobacteriales(100);Methanobacteriaceae(100);Methanobacterium(94);unclassified;	AY796044	0.0343915
317222953|DCO_BRZ_Av4v5|Serp_Lig_GOR1CDEF_2013|3.4%	3.23271e-05	0	0	0	0	0	0	0.000128418	0	0	Archaea(100);Euryarchaeota(100);Methanobacteria(100);Methanobacteriales(100);Methanobacteriaceae(100);unclassified;unclassified;	AY768827	0.0343915
317223125|DCO_BRZ_Av4v5|Serp_Lig_GOR1CDEF_2013|100.0%	3.23271e-05	0	0	0	0	0	0	0.000128418	0	0	Archaea(100);Diapherotrites(100);Diapherotrites_Incertae_Sedis(100);Unknown_Order(100);Unknown_Family(100);Candidatus_Iainarchaeum(100);Candidatus_Iainarchaeum_andersonii_SCGC_AAA011-E11(88);	AQRS01000026	0.0687831
317222963|DCO_BRZ_Av4v5|Serp_Lig_GOR1CDEF_2013|4.0%	3.23271e-05	0	0	0	0	0	0	0.000128418	0	0	Archaea(100);Euryarchaeota(100);Methanobacteria(100);Methanobacteriales(100);Methanobacteriaceae(100);unclassified;unclassified;	AY796044	0.0396825
317222919|DCO_BRZ_Av4v5|Serp_Lig_GOR1CDEF_2013|3.4%	3.23271e-05	0	0	0	0	0	0	0.000128418	0	0	Archaea(100);Euryarchaeota(100);Methanobacteria(100);Methanobacteriales(100);Methanobacteriaceae(100);Methanobacterium(84);unclassified;	AY768827	0.0343915
317223170|DCO_BRZ_Av4v5|Serp_Lig_GOR1CDEF_2013|4.0%	3.23271e-05	0	0	0	0	0	0	0.000128418	0	0	Archaea(100);Euryarchaeota(100);Methanobacteria(100);Methanobacteriales(100);Methanobacteriaceae(100);unclassified;unclassified;	AY768827	0.0396825
317222887|DCO_BRZ_Av4v5|Serp_Lig_GOR1CDEF_2013|3.4%	3.23271e-05	0	0	0	0	0	0	0.000128418	0	0	Archaea(100);Euryarchaeota(100);Methanobacteria(100);Methanobacteriales(100);Methanobacteriaceae(100);Methanobacterium(86);unclassified;	AY796044	0.0343915
317223343|DCO_BRZ_Av4v5|Serp_Lig_GOR1CDEF_2013|4.0%	3.23271e-05	0	0	0	0	0	0	0.000128418	0	0	Archaea(100);Euryarchaeota(100);Methanobacteria(100);Methanobacteriales(100);Methanobacteriaceae(100);Methanobacterium(81);unclassified;	AY768827	0.0396825
317223134|DCO_BRZ_Av4v5|Serp_Lig_GOR1CDEF_2013|3.4%	3.23271e-05	0	0	0	0	0	0	0.000128418	0	0	Archaea(100);Euryarchaeota(100);Methanobacteria(100);Methanobacteriales(100);Methanobacteriaceae(100);Methanobacterium(85);unclassified;	AY768827	0.0343915
317223224|DCO_BRZ_Av4v5|Serp_Lig_GOR1CDEF_2013|3.4%	3.23271e-05	0	0	0	0	0	0	0.000128418	0	0	Archaea(100);Euryarchaeota(100);Methanobacteria(100);Methanobacteriales(100);Methanobacteriaceae(100);Methanobacterium(85);unclassified;	AY796044	0.0343915
317223139|DCO_BRZ_Av4v5|Serp_Lig_GOR1CDEF_2013|2.9%	3.23271e-05	0	0	0	0	0	0	0.000128418	0	0	Archaea(100);Euryarchaeota(100);Methanobacteria(100);Methanobacteriales(100);Methanobacteriaceae(100);Methanobacterium(84);unclassified;	AY768827	0.0291005
317222933|DCO_BRZ_Av4v5|Serp_Lig_GOR1CDEF_2013|3.4%	3.23271e-05	0	0	0	0	0	0	0.000128418	0	0	Archaea(100);Euryarchaeota(100);Methanobacteria(100);Methanobacteriales(100);Methanobacteriaceae(100);Methanobacterium(92);unclassified;	AY768827	0.0343915
317223191|DCO_BRZ_Av4v5|Serp_Lig_GOR1CDEF_2013|3.4%	3.23271e-05	0	0	0	0	0	0	0.000128418	0	0	Archaea(100);Euryarchaeota(100);Methanobacteria(100);Methanobacteriales(100);Methanobacteriaceae(100);Methanobacterium(82);unclassified;	AY796044	0.0343915
317222944|DCO_BRZ_Av4v5|Serp_Lig_GOR1CDEF_2013|3.4%	3.23271e-05	0	0	0	0	0	0	0.000128418	0	0	Archaea(100);Euryarchaeota(100);Methanobacteria(100);Methanobacteriales(100);Methanobacteriaceae(100);Methanobacterium(86);unclassified;	AY796044	0.0343915
317235440|DCO_BRZ_Av4v5|Serp_Lig_GOR1CDEF_2013|0.3%	3.23271e-05	0	0	0	0	0	0	9.8783e-06	0	0	Archaea(100);Euryarchaeota(100);Methanomicrobia(100);Methanosarcinales(100);Methanosaetaceae(100);Methanosaeta(100);unclassified;	JN397677	0
199621897|DCO_BRZ_Av4v5|Serp_LIG_BR2_back1_Jun12_Av4v5|0.3%	3.23271e-05	0	0	0	0.000323539	0	0	0	0	0	Archaea(100);Thaumarchaeota(100);Marine_Group_I(100);Unknown_Order(100);Unknown_Family(100);Candidatus_Nitrosoarchaeum(97);unclassified;	KC604519	0.00265252
318796009|DCO_BRZ_Av4v5|Serp_Lig_GORupA_2013|14.8%	3.23271e-05	0	0	0	0	0	0	0	0.000137757	0	Archaea(100);Parvarchaeota(87);unclassified;unclassified;unclassified;unclassified;unclassified;	FJ810527	0.147757
318795587|DCO_BRZ_Av4v5|Serp_Lig_GORupA_2013|0.0%	3.23271e-05	0	0	0	0	0.00869565	0	0	0	0	Archaea(100);Euryarchaeota(100);Methanomicrobia(100);Methanosarcinales(100);Methanosaetaceae(100);Methanosaeta(100);unclassified;	EU519311	0
199622605|DCO_BRZ_Av4v5|Serp_LIG_BR2_back1_Jun12_Av4v5|0.3%	3.23271e-05	5.48336e-05	0	0	2.94126e-05	0	0	0	0.000105967	0	Archaea(100);Thaumarchaeota(100);Marine_Group_I(97);Unknown_Order(97);Unknown_Family(97);Candidatus_Nitrosoarchaeum(96);unclassified;	JN562362	0.00265252
199851867|DCO_BRZ_Av4v5|Serp_LIG_BR2_back2_Jun12_Av4v5|0.3%	3.23271e-05	0	3.34952e-05	0	0	0	0	0	0.00012716	0	Archaea(100);Thaumarchaeota(100);Marine_Group_I(100);Unknown_Order(100);Unknown_Family(100);Candidatus_Nitrosoarchaeum(100);uncultured_archaeon(89);	JX426825	0.00530504
318795782|DCO_BRZ_Av4v5|Serp_Lig_GORupA_2013|10.6%	3.23271e-05	0	0	0	0	0	0	0	0.000137757	0	Archaea(100);Aenigmarchaeota(100);Deep_Sea_Euryarchaeotic_Group(DSEG)(96);unclassified;unclassified;unclassified;unclassified;	KM258074	0.272222
199622206|DCO_BRZ_Av4v5|Serp_LIG_BR2_back1_Jun12_Av4v5|9.3%	3.23271e-05	0.000164501	0.000234467	0	0	0	0	0	0	0	Archaea(100);Euryarchaeota(100);Thermoplasmata(100);Thermoplasmatales(100);unclassified;unclassified;unclassified;	HM187527	0.0740741
199632341|DCO_BRZ_Av4v5|Serp_LIG_BR2_back1_Jun12_Av4v5|0.3%	3.23271e-05	0	3.34952e-05	0	0.000235301	0	0	0	0	0	Archaea(100);Euryarchaeota(100);Methanomicrobia(100);Methanomicrobiales(100);Methanospirillaceae(100);Methanospirillum(100);unclassified;	EU155983	0.0026455
199622134|DCO_BRZ_Av4v5|Serp_LIG_BR2_back1_Jun12_Av4v5|0.3%	3.23271e-05	0.000137084	0.000100486	0	0	0	0	0	3.17901e-05	0	Archaea(100);Thaumarchaeota(100);Marine_Group_I(100);Unknown_Order(100);Unknown_Family(100);Candidatus_Nitrosoarchaeum(99);unclassified;	FN691647	0.00265252
199634368|DCO_BRZ_Av4v5|Serp_LIG_BR2_back1_Jun12_Av4v5|0.3%	3.23271e-05	2.74168e-05	3.34952e-05	0	0.000147063	0	0	0	0	0	Archaea(100);Thaumarchaeota(100);Marine_Group_I(98);Unknown_Order(97);Unknown_Family(97);Candidatus_Nitrosoarchaeum(97);unclassified;	KC604519	0.00265252
318796315|DCO_BRZ_Av4v5|Serp_Lig_GORupA_2013|0.3%	3.23271e-05	0	0	0	2.94126e-05	0	0	0	8.47736e-05	0	Archaea(100);Thaumarchaeota(100);Marine_Group_I(100);Unknown_Order(100);Unknown_Family(100);Candidatus_Nitrosoarchaeum(100);unclassified;	FN691647	0.00265252
199607070|DCO_BRZ_Av4v5|Serp_LIG_GOR1_11_65_Oct11_A2_Av4v5|100.0%	3.23271e-05	0	0	0	0	0	0	0	0	0	Archaea(100);unclassified;unclassified;unclassified;unclassified;unclassified;unclassified;	L48407	0
199622183|DCO_BRZ_Av4v5|Serp_LIG_BR2_back1_Jun12_Av4v5|0.3%	3.23271e-05	8.22504e-05	0.000100486	0	0	0	0	0	7.41769e-05	0	Archaea(100);Thaumarchaeota(100);Marine_Group_I(99);Unknown_Order(99);Unknown_Family(99);Candidatus_Nitrosoarchaeum(98);unclassified;	FN691647	0.00265252
199417619|DCO_BRZ_Av4v5|Serp_LIG_LER20_11_117_Oct11_A2_Av4v5|0.0%	3.23271e-05	0	0	0	0	0	0	0	0	0	Archaea(100);Thaumarchaeota(100);Marine_Group_I(100);unclassified;unclassified;unclassified;unclassified;	AB294264	0
318796458|DCO_BRZ_Av4v5|Serp_Lig_GORupA_2013|0.5%	3.23271e-05	0	0	0	0	0	0	0	0.000137757	0	Archaea(100);Thaumarchaeota(100);Marine_Group_I(95);Unknown_Order(95);Unknown_Family(95);Candidatus_Nitrosoarchaeum(95);unclassified;	JX426826	0.00530504
199333205|DCO_BRZ_Av4v5|Serp_LIG_PIO14_11_83_Oct11_A2_Av4v5|4.7%	3.23271e-05	0	0	0	0	0	0	0	0	0	Archaea(100);Euryarchaeota(100);Thermoplasmata(100);South_African_Goldmine_Gp(SAGMEG)(100);unclassified;unclassified;unclassified;	JQ817013	0.042328
199850496|DCO_BRZ_Av4v5|Serp_LIG_BR2_back2_Jun12_Av4v5|0.3%	3.23271e-05	0	3.34952e-05	0	0	0	0	0	0.000116564	0	Archaea(100);Thaumarchaeota(100);Marine_Group_I(100);Unknown_Order(99);Unknown_Family(99);Candidatus_Nitrosoarchaeum(99);uncultured_crenarchaeote(80);	JN562364	0.00265252
199623307|DCO_BRZ_Av4v5|Serp_LIG_BR2_back1_Jun12_Av4v5|0.3%	3.23271e-05	0	0	0	0	0	0	0	0.000137757	0	Archaea(100);Thaumarchaeota(100);Marine_Group_I(100);Unknown_Order(100);Unknown_Family(100);Candidatus_Nitrosoarchaeum(100);unclassified;	JN562362	0.00265252
199622990|DCO_BRZ_Av4v5|Serp_LIG_BR2_back1_Jun12_Av4v5|0.3%	3.23271e-05	8.22504e-05	0	0	0	0	0	0	0.000105967	0	Archaea(100);Thaumarchaeota(100);Marine_Group_I(100);Unknown_Order(100);Unknown_Family(100);Candidatus_Nitrosoarchaeum(99);uncultured_crenarchaeote(81);	EU309860	0.00265252
199622201|DCO_BRZ_Av4v5|Serp_LIG_BR2_back1_Jun12_Av4v5|15.2%	3.23271e-05	0.000356418	0	0	0	0	0	0	0	0	Archaea(100);Aenigmarchaeota(100);Deep_Sea_Euryarchaeotic_Group(DSEG)(100);uncultured_archaeon(100);unclassified;unclassified;unclassified;	JX196240	0.0106383
199635296|DCO_BRZ_Av4v5|Serp_LIG_BR2_back1_Jun12_Av4v5|0.3%	3.23271e-05	2.74168e-05	0	0	8.82379e-05	0	0	0	6.35802e-05	0	Archaea(100);Thaumarchaeota(100);Marine_Group_I(94);Unknown_Order(94);Unknown_Family(94);Candidatus_Nitrosoarchaeum(94);uncultured_crenarchaeote(81);	KC604425	0.00265252
199622782|DCO_BRZ_Av4v5|Serp_LIG_BR2_back1_Jun12_Av4v5|4.5%	3.23271e-05	0.000191918	0.000200971	0	0	0	0	0	0	0	Archaea(100);Euryarchaeota(100);Thermoplasmata(100);Thermoplasmatales(100);Marine_Group_II(100);uncultured_archaeon(100);unclassified;	JQ684419	0.0212202
199622564|DCO_BRZ_Av4v5|Serp_LIG_BR2_back1_Jun12_Av4v5|0.3%	3.23271e-05	8.22504e-05	0	0	2.94126e-05	0	0	0	9.53703e-05	0	Archaea(100);Thaumarchaeota(100);Marine_Group_I(100);Unknown_Order(100);Unknown_Family(100);Candidatus_Nitrosoarchaeum(100);uncultured_crenarchaeote(82);	EU309860	0.00265252
199915703|DCO_BRZ_Av4v5|Serp_LIG_Gor_upA_Jul12_Av4v5|0.3%	3.23271e-05	0	0	0	0	0	0	0	0	0	Archaea(100);Euryarchaeota(100);Methanomicrobia(100);Methanosarcinales(100);Methanosaetaceae(100);Methanosaeta(100);unclassified;	KJ955703	0.0026455
199621924|DCO_BRZ_Av4v5|Serp_LIG_BR2_back1_Jun12_Av4v5|16.4%	3.23271e-05	0.000219334	0.000167476	0	0	0	0	0	0	0	Archaea(100);Woesearchaeota_(DHVEG-6)(100);unclassified;unclassified;unclassified;unclassified;unclassified;	JWKX01000012	0.243542
318795953|DCO_BRZ_Av4v5|Serp_Lig_GORupA_2013|100.0%	3.23271e-05	0	0	0	0	0	0	0	0.000137757	0	Archaea(100);Miscellaneous_Euryarchaeotic_Group(MEG)(95);unclassified;unclassified;unclassified;unclassified;unclassified;	KJ566497	0.108808
199854653|DCO_BRZ_Av4v5|Serp_LIG_BR2_back2_Jun12_Av4v5|0.3%	3.23271e-05	0	3.34952e-05	0	8.82379e-05	0	0	0	9.53703e-05	0	Archaea(100);Thaumarchaeota(100);Marine_Group_I(100);Unknown_Order(100);Unknown_Family(100);Candidatus_Nitrosoarchaeum(100);uncultured_crenarchaeote(83);	FN691647	0.00265252
199621958|DCO_BRZ_Av4v5|Serp_LIG_BR2_back1_Jun12_Av4v5|15.2%	3.23271e-05	0.000356418	0	0	0	0	0	0	0	0	Archaea(100);Aenigmarchaeota(100);Deep_Sea_Euryarchaeotic_Group(DSEG)(100);uncultured_archaeon(100);unclassified;unclassified;unclassified;	JX196240	0.0106383
318796821|DCO_BRZ_Av4v5|Serp_Lig_GORupA_2013|100.0%	3.23271e-05	0	0	0	0.000176476	0	0	0	7.41769e-05	0	Archaea(100);Woesearchaeota_(DHVEG-6)(96);unclassified;unclassified;unclassified;unclassified;unclassified;	KJ566459	0.0954907
199851706|DCO_BRZ_Av4v5|Serp_LIG_BR2_back2_Jun12_Av4v5|0.3%	3.23271e-05	0	3.34952e-05	0	0	0	0	0	0.00012716	0	Archaea(100);Thaumarchaeota(100);Marine_Group_I(100);Unknown_Order(100);Unknown_Family(100);Candidatus_Nitrosoarchaeum(99);unclassified;	JX426838	0.00530504
199635322|DCO_BRZ_Av4v5|Serp_LIG_BR2_back1_Jun12_Av4v5|0.3%	3.23271e-05	2.74168e-05	0	0	0	0	0	0	0.00012716	0	Archaea(100);Thaumarchaeota(100);Marine_Group_I(100);Unknown_Order(100);Unknown_Family(100);Candidatus_Nitrosoarchaeum(100);unclassified;	AB722183	0.00265252
199848737|DCO_BRZ_Av4v5|Serp_LIG_BR2_back2_Jun12_Av4v5|0.5%	3.23271e-05	0	0.000435438	0	0	0	0	0	0	0	Archaea(100);Thaumarchaeota(100);Soil_Crenarchaeotic_Group(SCG)(100);unclassified;unclassified;unclassified;unclassified;	KJ566474	0.00530504
199908931|DCO_BRZ_Av4v5|Serp_LIG_Gor_upA_Jul12_Av4v5|0.0%	3.23271e-05	0	0	0	0.000117651	0	0	0	0	0	Archaea(100);Thaumarchaeota(100);Soil_Crenarchaeotic_Group(SCG)(100);unclassified;unclassified;unclassified;unclassified;	KC505305	0
199622062|DCO_BRZ_Av4v5|Serp_LIG_BR2_back1_Jun12_Av4v5|0.3%	3.23271e-05	0.000109667	0	0	0	0	0	0	8.47736e-05	0	Archaea(100);Thaumarchaeota(100);Marine_Group_I(100);Unknown_Order(99);Unknown_Family(99);Candidatus_Nitrosoarchaeum(98);unclassified;	JN562362	0.00265252
199621996|DCO_BRZ_Av4v5|Serp_LIG_BR2_back1_Jun12_Av4v5|15.6%	3.23271e-05	0.000219334	0.000167476	0	0	0	0	0	0	0	Archaea(100);Woesearchaeota_(DHVEG-6)(100);unclassified;unclassified;unclassified;unclassified;unclassified;	JWKX01000012	0.103175
199622457|DCO_BRZ_Av4v5|Serp_LIG_BR2_back1_Jun12_Av4v5|14.9%	3.23271e-05	0	0.000334952	0	0	0	0	0	0	0	Archaea(100);Aenigmarchaeota(100);Deep_Sea_Euryarchaeotic_Group(DSEG)(100);uncultured_archaeon(100);unclassified;unclassified;unclassified;	JX196240	0.00797872
199621518|DCO_BRZ_Av4v5|Serp_LIG_BR2_back1_Jun12_Av4v5|15.3%	3.23271e-05	0.000356418	0	0	0	0	0	0	0	0	Archaea(100);Woesearchaeota_(DHVEG-6)(100);unclassified;unclassified;unclassified;unclassified;unclassified;	CP010426	0.116402
199382035|DCO_BRZ_Av4v5|Serp_LIG_LER20_lipids2011_Av4v5|0.5%	3.23271e-05	0	0	0	0	0	0	0	0	0	Archaea(100);Thaumarchaeota(100);Soil_Crenarchaeotic_Group(SCG)(100);uncultured_archaeon(90);unclassified;unclassified;unclassified;	DQ278122	0.00530504
199627686|DCO_BRZ_Av4v5|Serp_LIG_BR2_back1_Jun12_Av4v5|0.0%	3.23271e-05	0	0.000267962	0	0	0	0	0	0	0	Archaea(100);Thaumarchaeota(100);SIGW621(95);uncultured_bacterium(95);unclassified;unclassified;unclassified;	LN574522	0
199622010|DCO_BRZ_Av4v5|Serp_LIG_BR2_back1_Jun12_Av4v5|0.3%	3.23271e-05	0.000109667	0	0	5.88253e-05	0	0	0	6.35802e-05	0	Archaea(100);Thaumarchaeota(100);Marine_Group_I(99);Unknown_Order(99);Unknown_Family(99);Candidatus_Nitrosoarchaeum(97);unclassified;	DQ190076	0.00265252
317223564|DCO_BRZ_Av4v5|Serp_Lig_GOR1CDEF_2013|4.0%	2.98404e-05	0	0	0	0	0	0	0.00011854	0	0	Archaea(100);Euryarchaeota(100);Methanobacteria(100);Methanobacteriales(100);Methanobacteriaceae(100);Methanobacterium(85);unclassified;	AY768827	0.0396825
317223151|DCO_BRZ_Av4v5|Serp_Lig_GOR1CDEF_2013|3.4%	2.98404e-05	0	0	0	0	0	0	0.00011854	0	0	Archaea(100);Euryarchaeota(100);Methanobacteria(100);Methanobacteriales(100);Methanobacteriaceae(100);unclassified;unclassified;	AY796044	0.0343915
317222934|DCO_BRZ_Av4v5|Serp_Lig_GOR1CDEF_2013|3.4%	2.98404e-05	0	0	0	0	0	0	0.00011854	0	0	Archaea(100);Euryarchaeota(100);Methanobacteria(100);Methanobacteriales(100);Methanobacteriaceae(100);Methanobacterium(86);unclassified;	AY768827	0.0343915
317223214|DCO_BRZ_Av4v5|Serp_Lig_GOR1CDEF_2013|3.4%	2.98404e-05	0	0	0	0	0	0	0.00011854	0	0	Archaea(100);Euryarchaeota(100);Methanobacteria(100);Methanobacteriales(100);Methanobacteriaceae(100);Methanobacterium(88);unclassified;	AY768827	0.0343915
317223245|DCO_BRZ_Av4v5|Serp_Lig_GOR1CDEF_2013|3.4%	2.98404e-05	0	0	0	0	0	0	0.00011854	0	0	Archaea(100);Euryarchaeota(100);Methanobacteria(100);Methanobacteriales(100);Methanobacteriaceae(100);Methanobacterium(86);unclassified;	AY796044	0.0343915
317223624|DCO_BRZ_Av4v5|Serp_Lig_GOR1CDEF_2013|2.4%	2.98404e-05	0	0	0	0	0	0	0.00011854	0	0	Archaea(100);Euryarchaeota(100);Methanobacteria(100);Methanobacteriales(100);Methanobacteriaceae(100);Methanobacterium(88);unclassified;	AY796044	0.0238095
317223751|DCO_BRZ_Av4v5|Serp_Lig_GOR1CDEF_2013|4.0%	2.98404e-05	0	0	0	0	0	0	0.00011854	0	0	Archaea(100);Euryarchaeota(100);Methanobacteria(100);Methanobacteriales(100);Methanobacteriaceae(100);Methanobacterium(82);unclassified;	AY796044	0.0396825
317222784|DCO_BRZ_Av4v5|Serp_Lig_GOR1CDEF_2013|3.4%	2.98404e-05	0	0	0	0	0	0	0.00011854	0	0	Archaea(100);Euryarchaeota(100);Methanobacteria(100);Methanobacteriales(100);Methanobacteriaceae(100);unclassified;unclassified;	AY796044	0.0343915
317223898|DCO_BRZ_Av4v5|Serp_Lig_GOR1CDEF_2013|4.0%	2.98404e-05	0	0	0	0	0	0	0.00011854	0	0	Archaea(100);Euryarchaeota(100);Methanobacteria(100);Methanobacteriales(100);Methanobacteriaceae(100);Methanobacterium(82);unclassified;	AY796044	0.0396825
317223112|DCO_BRZ_Av4v5|Serp_Lig_GOR1CDEF_2013|3.4%	2.98404e-05	0	0	0	0	0	0	0.00011854	0	0	Archaea(100);Euryarchaeota(100);Methanobacteria(100);Methanobacteriales(100);Methanobacteriaceae(100);Methanobacterium(85);unclassified;	AY796044	0.0343915
317223382|DCO_BRZ_Av4v5|Serp_Lig_GOR1CDEF_2013|4.0%	2.98404e-05	0	0	0	0	0	0	0.00011854	0	0	Archaea(100);Euryarchaeota(100);Methanobacteria(100);Methanobacteriales(100);Methanobacteriaceae(100);Methanobacterium(84);unclassified;	AY796044	0.0396825
317223412|DCO_BRZ_Av4v5|Serp_Lig_GOR1CDEF_2013|3.4%	2.98404e-05	0	0	0	0	0	0	0.00011854	0	0	Archaea(100);Euryarchaeota(100);Methanobacteria(100);Methanobacteriales(100);Methanobacteriaceae(100);unclassified;unclassified;	AY768827	0.0343915
317223625|DCO_BRZ_Av4v5|Serp_Lig_GOR1CDEF_2013|3.7%	2.98404e-05	0	0	0	0	0	0	0.00011854	0	0	Archaea(100);Euryarchaeota(100);Methanobacteria(100);Methanobacteriales(100);Methanobacteriaceae(100);Methanobacterium(88);unclassified;	AY768827	0.0395778
317223921|DCO_BRZ_Av4v5|Serp_Lig_GOR1CDEF_2013|100.0%	2.98404e-05	0	0	0	0	0	0	0.00011854	0	0	Archaea(100);Aenigmarchaeota(100);Deep_Sea_Euryarchaeotic_Group(DSEG)(98);unclassified;unclassified;unclassified;unclassified;	DQ133424	0.112861
317223128|DCO_BRZ_Av4v5|Serp_Lig_GOR1CDEF_2013|3.4%	2.98404e-05	0	0	0	0	0	0	0.00011854	0	0	Archaea(100);Euryarchaeota(100);Methanobacteria(100);Methanobacteriales(100);Methanobacteriaceae(100);Methanobacterium(87);unclassified;	AY796044	0.0343915
317223484|DCO_BRZ_Av4v5|Serp_Lig_GOR1CDEF_2013|3.4%	2.98404e-05	0	0	0	0	0	0	0.00011854	0	0	Archaea(100);Euryarchaeota(100);Methanobacteria(100);Methanobacteriales(100);Methanobacteriaceae(100);unclassified;unclassified;	AY796044	0.0343915
317222967|DCO_BRZ_Av4v5|Serp_Lig_GOR1CDEF_2013|100.0%	2.98404e-05	0	0	0	0	0	0	0.00011854	0	0	Archaea(100);unclassified;unclassified;unclassified;unclassified;unclassified;unclassified;	FJ810527	0.290398
317223332|DCO_BRZ_Av4v5|Serp_Lig_GOR1CDEF_2013|4.0%	2.98404e-05	0	0	0	0	0	0	0.00011854	0	0	Archaea(100);Euryarchaeota(100);Methanobacteria(100);Methanobacteriales(100);Methanobacteriaceae(100);Methanobacterium(80);unclassified;	AY796044	0.0396825
317223433|DCO_BRZ_Av4v5|Serp_Lig_GOR1CDEF_2013|3.4%	2.98404e-05	0	0	0	0	0	0	0.00011854	0	0	Archaea(100);Euryarchaeota(100);Methanobacteria(100);Methanobacteriales(100);Methanobacteriaceae(100);Methanobacterium(82);unclassified;	AY768827	0.0343915
317223202|DCO_BRZ_Av4v5|Serp_Lig_GOR1CDEF_2013|3.4%	2.98404e-05	0	0	0	0	0	0	0.00011854	0	0	Archaea(100);Euryarchaeota(100);Methanobacteria(100);Methanobacteriales(100);Methanobacteriaceae(100);unclassified;unclassified;	AY768827	0.0343915
317223261|DCO_BRZ_Av4v5|Serp_Lig_GOR1CDEF_2013|3.4%	2.98404e-05	0	0	0	0	0	0	0.00011854	0	0	Archaea(100);Euryarchaeota(100);Methanobacteria(100);Methanobacteriales(100);Methanobacteriaceae(100);Methanobacterium(91);unclassified;	AY796044	0.0343915
317223066|DCO_BRZ_Av4v5|Serp_Lig_GOR1CDEF_2013|3.4%	2.98404e-05	0	0	0	0	0	0	0.00011854	0	0	Archaea(100);Euryarchaeota(100);Methanobacteria(100);Methanobacteriales(100);Methanobacteriaceae(100);Methanobacterium(82);unclassified;	AY768827	0.0343915
317223055|DCO_BRZ_Av4v5|Serp_Lig_GOR1CDEF_2013|3.4%	2.98404e-05	0	0	0	0	0	0	0.00011854	0	0	Archaea(100);Euryarchaeota(100);Methanobacteria(100);Methanobacteriales(100);Methanobacteriaceae(100);Methanobacterium(88);unclassified;	AY796044	0.0343915
317223524|DCO_BRZ_Av4v5|Serp_Lig_GOR1CDEF_2013|10.0%	2.98404e-05	0	0	0	0	0	0	0.00011854	0	0	Archaea(100);Parvarchaeota(99);unclassified;unclassified;unclassified;unclassified;unclassified;	FJ810527	0.100264
317222860|DCO_BRZ_Av4v5|Serp_Lig_GOR1CDEF_2013|100.0%	2.98404e-05	0	0	0	0	0	0	0.00011854	0	0	unknown;unclassified;unclassified;unclassified;unclassified;unclassified;unclassified;	FJ487521	0
317223166|DCO_BRZ_Av4v5|Serp_Lig_GOR1CDEF_2013|3.4%	2.98404e-05	0	0	0	0	0	0	0.00011854	0	0	Archaea(100);Euryarchaeota(100);Methanobacteria(100);Methanobacteriales(100);Methanobacteriaceae(100);Methanobacterium(88);unclassified;	AY796044	0.0343915
317222902|DCO_BRZ_Av4v5|Serp_Lig_GOR1CDEF_2013|3.4%	2.98404e-05	0	0	0	0	0	0	0.00011854	0	0	Archaea(100);Euryarchaeota(100);Methanobacteria(100);Methanobacteriales(100);Methanobacteriaceae(100);Methanobacterium(83);unclassified;	AY768827	0.0343915
317223252|DCO_BRZ_Av4v5|Serp_Lig_GOR1CDEF_2013|3.4%	2.98404e-05	0	0	0	0	0	0	0.00011854	0	0	Archaea(100);Euryarchaeota(100);Methanobacteria(100);Methanobacteriales(100);Methanobacteriaceae(100);Methanobacterium(81);unclassified;	AY768827	0.0343915
317223366|DCO_BRZ_Av4v5|Serp_Lig_GOR1CDEF_2013|3.4%	2.98404e-05	0	0	0	0	0	0	0.000108661	0	0	Archaea(100);Euryarchaeota(100);Methanobacteria(100);Methanobacteriales(100);Methanobacteriaceae(100);Methanobacterium(90);unclassified;	AY796044	0.0343915
317223477|DCO_BRZ_Av4v5|Serp_Lig_GOR1CDEF_2013|19.8%	2.98404e-05	0	0	0	8.82379e-05	0	0	6.91481e-05	0	0	Archaea(100);Diapherotrites(100);Diapherotrites_Incertae_Sedis(100);Unknown_Order(100);Unknown_Family(100);Candidatus_Iainarchaeum(100);uncultured_euryarchaeote(98);	KJ566486	0.0687831
199625507|DCO_BRZ_Av4v5|Serp_LIG_BR2_back1_Jun12_Av4v5|0.3%	2.98404e-05	0	6.69905e-05	0	0.000176476	0	0	0	0	0	Archaea(100);Thaumarchaeota(100);Marine_Group_I(99);Unknown_Order(99);Unknown_Family(99);Candidatus_Nitrosoarchaeum(99);unclassified;	FN691647	0.00265252
199622191|DCO_BRZ_Av4v5|Serp_LIG_BR2_back1_Jun12_Av4v5|0.3%	2.98404e-05	0.000191918	0.000167476	0	0	0	0	0	0	0	Archaea(100);Thaumarchaeota(100);Marine_Group_I(100);Unknown_Order(100);Unknown_Family(100);Candidatus_Nitrosoarchaeum(100);unclassified;	JN562362	0.00265252
199851768|DCO_BRZ_Av4v5|Serp_LIG_BR2_back2_Jun12_Av4v5|4.2%	2.98404e-05	0	0	0	0	0	0	0	0	0	Archaea(100);Euryarchaeota(100);Thermoplasmata(100);Thermoplasmatales(100);Marine_Group_II(98);uncultured_archaeon(97);unclassified;	JQ684425	0.0291777
199621657|DCO_BRZ_Av4v5|Serp_LIG_BR2_back1_Jun12_Av4v5|15.9%	2.98404e-05	0.000329001	0	0	0	0	0	0	0	0	Archaea(100);Woesearchaeota_(DHVEG-6)(99);unclassified;unclassified;unclassified;unclassified;unclassified;	CP010426	0.132275
199333324|DCO_BRZ_Av4v5|Serp_LIG_PIO14_11_83_Oct11_A2_Av4v5|0.5%	2.98404e-05	0	0	0	0	0	0	0	0	0	Archaea(100);Miscellaneous_Crenarchaeotic_Group(100);unclassified;unclassified;unclassified;unclassified;unclassified;	FJ901687	0.00530504
199908187|DCO_BRZ_Av4v5|Serp_LIG_Gor_upA_Jul12_Av4v5|15.1%	2.98404e-05	0	0	0	0.000352952	0	0	0	0	0	Archaea(100);Woesearchaeota_(DHVEG-6)(100);unclassified;unclassified;unclassified;unclassified;unclassified;	JWKX01000012	0.10582
199636176|DCO_BRZ_Av4v5|Serp_LIG_BR2_back1_Jun12_Av4v5|0.3%	2.98404e-05	8.22504e-05	0	0	0.000205888	0	0	0	0	0	Archaea(100);Thaumarchaeota(100);Marine_Group_I(100);Unknown_Order(100);Unknown_Family(100);Candidatus_Nitrosoarchaeum(100);unclassified;	DQ190076	0.00265252
199858737|DCO_BRZ_Av4v5|Serp_LIG_BR2_back2_Jun12_Av4v5|0.3%	2.98404e-05	0	6.69905e-05	0	0	0	0	0	0	0	Archaea(100);Thaumarchaeota(100);unclassified;unclassified;unclassified;unclassified;unclassified;	GQ871301	0.00265252
199623726|DCO_BRZ_Av4v5|Serp_LIG_BR2_back1_Jun12_Av4v5|2.9%	2.98404e-05	2.74168e-05	0	0	0	0	0	0	0	0	Archaea(100);Euryarchaeota(100);Thermoplasmata(100);Thermoplasmatales(100);Marine_Group_II(100);uncultured_archaeon(99);unclassified;	KC604474	0.00530504
318795985|DCO_BRZ_Av4v5|Serp_Lig_GORupA_2013|0.3%	2.98404e-05	0	0	0	0	0	0	0	0.00012716	0	Archaea(100);Thaumarchaeota(100);Marine_Group_I(100);Unknown_Order(100);Unknown_Family(100);Candidatus_Nitrosoarchaeum(99);unclassified;	EU309860	0.00265252
199849685|DCO_BRZ_Av4v5|Serp_LIG_BR2_back2_Jun12_Av4v5|0.0%	2.98404e-05	0	0.000100486	0	0	0	0	0	0	0	Archaea(100);Thaumarchaeota(100);unclassified;unclassified;unclassified;unclassified;unclassified;	AY522901	0.00265252
199920729|DCO_BRZ_Av4v5|Serp_LIG_Gor_upA_Jul12_Av4v5|2.1%	2.98404e-05	0	0	0	5.88253e-05	0	0	0	0	0	Archaea(100);Euryarchaeota(100);Thermoplasmata(100);Thermoplasmatales(100);Marine_Group_II(100);uncultured_archaeon(100);unclassified;	JQ684425	0.00795756
318797292|DCO_BRZ_Av4v5|Serp_Lig_GORupA_2013|1.9%	2.98404e-05	0	0	0	0	0	0	0	0.00012716	0	Archaea(100);Thaumarchaeota(100);unclassified;unclassified;unclassified;unclassified;unclassified;	HM187518	0.0132626
199914541|DCO_BRZ_Av4v5|Serp_LIG_Gor_upA_Jul12_Av4v5|0.3%	2.98404e-05	0	0	0	0	0	0	0	0	0	Archaea(100);Thaumarchaeota(100);Soil_Crenarchaeotic_Group(SCG)(98);unclassified;unclassified;unclassified;unclassified;	JN562356	0.00265252
199621839|DCO_BRZ_Av4v5|Serp_LIG_BR2_back1_Jun12_Av4v5|14.9%	2.98404e-05	0.000329001	0	0	0	0	0	0	0	0	Archaea(100);Aenigmarchaeota(100);Deep_Sea_Euryarchaeotic_Group(DSEG)(100);uncultured_archaeon(100);unclassified;unclassified;unclassified;	JX196240	0.00797872
318796122|DCO_BRZ_Av4v5|Serp_Lig_GORupA_2013|100.0%	2.98404e-05	0	0	0	0	0	0	0	0.00012716	0	Archaea(100);Woesearchaeota_(DHVEG-6)(100);uncultured_euryarchaeote(82);unclassified;unclassified;unclassified;unclassified;	KJ566507	0.0928382
318795582|DCO_BRZ_Av4v5|Serp_Lig_GORupA_2013|12.1%	2.98404e-05	0	0	0	0	0	0	0	0.00012716	0	Archaea(100);Parvarchaeota(99);unclassified;unclassified;unclassified;unclassified;unclassified;	GU127467	0.261765
199333260|DCO_BRZ_Av4v5|Serp_LIG_PIO14_11_83_Oct11_A2_Av4v5|0.5%	2.98404e-05	0	0	0	0	0	0	0	0	0	Archaea(100);Miscellaneous_Crenarchaeotic_Group(100);unclassified;unclassified;unclassified;unclassified;unclassified;	FJ901687	0.00530504
199856355|DCO_BRZ_Av4v5|Serp_LIG_BR2_back2_Jun12_Av4v5|1.1%	2.98404e-05	0	0	0	0	0	0	0	0	0	Archaea(100);Euryarchaeota(100);Thermoplasmata(100);Thermoplasmatales(100);Marine_Group_II(100);uncultured_archaeon(100);unclassified;	AJ631247	0.0106101
199416620|DCO_BRZ_Av4v5|Serp_LIG_LER20_11_117_Oct11_A2_Av4v5|2.1%	2.98404e-05	0	0	0	0	0	0	0	0	0	Archaea(100);Euryarchaeota(100);Methanobacteria(100);Methanobacteriales(100);Methanobacteriaceae(100);Methanobacterium(98);unclassified;	AY768827	0.021164
199622589|DCO_BRZ_Av4v5|Serp_LIG_BR2_back1_Jun12_Av4v5|0.3%	2.98404e-05	0.000109667	0	0	8.82379e-05	0	0	0	3.17901e-05	0	Archaea(100);Thaumarchaeota(100);Marine_Group_I(100);Unknown_Order(100);Unknown_Family(100);Candidatus_Nitrosoarchaeum(99);unclassified;	JN562362	0.00265252
199635122|DCO_BRZ_Av4v5|Serp_LIG_BR2_back1_Jun12_Av4v5|0.3%	2.98404e-05	2.74168e-05	0	0	8.82379e-05	0	0	0	8.47736e-05	0	Archaea(100);Thaumarchaeota(100);Marine_Group_I(100);Unknown_Order(100);Unknown_Family(100);Candidatus_Nitrosoarchaeum(99);unclassified;	JN562364	0.00265252
199849418|DCO_BRZ_Av4v5|Serp_LIG_BR2_back2_Jun12_Av4v5|0.3%	2.98404e-05	0	0.000133981	0	0	0	0	0	8.47736e-05	0	Archaea(100);Thaumarchaeota(100);Marine_Group_I(99);Unknown_Order(99);Unknown_Family(99);Candidatus_Nitrosoarchaeum(98);unclassified;	EU309860	0.00265252
199622513|DCO_BRZ_Av4v5|Serp_LIG_BR2_back1_Jun12_Av4v5|0.3%	2.98404e-05	5.48336e-05	0	0	0	0	0	0	9.53703e-05	0	Archaea(100);Thaumarchaeota(100);Marine_Group_I(99);Unknown_Order(99);Unknown_Family(99);Candidatus_Nitrosoarchaeum(98);unclassified;	KC604425	0.00265252
318796193|DCO_BRZ_Av4v5|Serp_Lig_GORupA_2013|14.0%	2.98404e-05	0	0	0	0	0	0	0	0.00012716	0	Archaea(100);Parvarchaeota(99);unclassified;unclassified;unclassified;unclassified;unclassified;	GU127414	0.124339
199633393|DCO_BRZ_Av4v5|Serp_LIG_BR2_back1_Jun12_Av4v5|3.2%	2.98404e-05	5.48336e-05	0	0	0	0	0	0	0	0	Archaea(100);Euryarchaeota(100);Thermoplasmata(100);Thermoplasmatales(100);Marine_Group_II(100);uncultured_archaeon(80);unclassified;	EU888335	0.0318302
199622446|DCO_BRZ_Av4v5|Serp_LIG_BR2_back1_Jun12_Av4v5|0.3%	2.98404e-05	0	0	0	0.000352952	0	0	0	0	0	Archaea(100);Thaumarchaeota(100);Marine_Group_I(100);Unknown_Order(100);Unknown_Family(100);Candidatus_Nitrosoarchaeum(100);unclassified;	FN691647	0.00265252
199849438|DCO_BRZ_Av4v5|Serp_LIG_BR2_back2_Jun12_Av4v5|0.3%	2.98404e-05	0	0.000133981	0	8.82379e-05	0	0	0	0	0	Archaea(100);Thaumarchaeota(100);Marine_Group_I(100);Unknown_Order(100);Unknown_Family(100);Candidatus_Nitrosoarchaeum(100);uncultured_crenarchaeote(82);	EU309860	0.00265252
318796118|DCO_BRZ_Av4v5|Serp_Lig_GORupA_2013|4.0%	2.98404e-05	0	0	0	8.82379e-05	0	0	0	9.53703e-05	0	Archaea(100);Miscellaneous_Euryarchaeotic_Group(MEG)(100);unclassified;unclassified;unclassified;unclassified;unclassified;	FJ604792	0.0395778
199622369|DCO_BRZ_Av4v5|Serp_LIG_BR2_back1_Jun12_Av4v5|0.5%	2.98404e-05	0	0.000401943	0	0	0	0	0	0	0	Archaea(100);Euryarchaeota(100);Methanomicrobia(100);Methanosarcinales(100);GOM_Arc_I(100);Candidatus_Methanoperedens(100);uncultured_archaeon(100);	KC604451	0
199632578|DCO_BRZ_Av4v5|Serp_LIG_BR2_back1_Jun12_Av4v5|0.0%	2.98404e-05	0	0	0	0	0	0	0	0	0	Archaea(100);Thaumarchaeota(100);Soil_Crenarchaeotic_Group(SCG)(100);unclassified;unclassified;unclassified;unclassified;	HQ269158	0.00265252
199621764|DCO_BRZ_Av4v5|Serp_LIG_BR2_back1_Jun12_Av4v5|15.9%	2.98404e-05	0.000329001	0	0	0	0	0	0	0	0	Archaea(100);Woesearchaeota_(DHVEG-6)(99);unclassified;unclassified;unclassified;unclassified;unclassified;	CP010426	0.140212
199920020|DCO_BRZ_Av4v5|Serp_LIG_Gor_upA_Jul12_Av4v5|0.3%	2.98404e-05	0	0	0	0	0	0	0	0	0	Archaea(100);Euryarchaeota(100);Methanomicrobia(100);Methanosarcinales(100);Methanosaetaceae(100);Methanosaeta(100);unclassified;	JN649150	0.0026455
199912046|DCO_BRZ_Av4v5|Serp_LIG_Gor_upA_Jul12_Av4v5|0.3%	2.98404e-05	0	0	0	0	0	0	0	0	0	Archaea(100);Euryarchaeota(100);Methanomicrobia(100);Methanosarcinales(100);Methanosaetaceae(100);Methanosaeta(100);unclassified;	KJ206641	0.0026455
199860202|DCO_BRZ_Av4v5|Serp_LIG_BR2_back2_Jun12_Av4v5|14.7%	2.98404e-05	0	6.69905e-05	0	0.000294126	0	0	0	0	0	Archaea(100);Parvarchaeota(100);uncultured_euryarchaeote(100);unclassified;unclassified;unclassified;unclassified;	KJ566437	0.00527705
199849409|DCO_BRZ_Av4v5|Serp_LIG_BR2_back2_Jun12_Av4v5|0.3%	2.98404e-05	0	0.000200971	0	0	0	0	0	0	0	Archaea(100);Thaumarchaeota(100);Marine_Group_I(100);Unknown_Order(100);Unknown_Family(100);Candidatus_Nitrosoarchaeum(100);unclassified;	JN562362	0.00265252
199623713|DCO_BRZ_Av4v5|Serp_LIG_BR2_back1_Jun12_Av4v5|0.3%	2.98404e-05	0	0.000100486	0	0.000147063	0	0	0	0	0	Archaea(100);Thaumarchaeota(100);Marine_Group_I(99);Unknown_Order(99);Unknown_Family(99);Candidatus_Nitrosoarchaeum(99);uncultured_crenarchaeote(81);	DQ190076	0.00265252
199628001|DCO_BRZ_Av4v5|Serp_LIG_BR2_back1_Jun12_Av4v5|4.5%	2.98404e-05	2.74168e-05	0	0	0	0	0	0	0	0	Archaea(100);Euryarchaeota(100);Thermoplasmata(100);Thermoplasmatales(100);Marine_Group_II(99);uncultured_archaeon(96);unclassified;	KC604516	0.0291777
199859129|DCO_BRZ_Av4v5|Serp_LIG_BR2_back2_Jun12_Av4v5|0.3%	2.98404e-05	0	6.69905e-05	0	0	0	0	0	6.35802e-05	0	Archaea(100);Thaumarchaeota(100);Marine_Group_I(98);Unknown_Order(98);Unknown_Family(98);Candidatus_Nitrosoarchaeum(98);unclassified;	DQ190076	0.00265252
199636240|DCO_BRZ_Av4v5|Serp_LIG_BR2_back1_Jun12_Av4v5|0.3%	2.98404e-05	0	0.000133981	0	2.94126e-05	0	0	0	7.41769e-05	0	Archaea(100);Thaumarchaeota(100);Marine_Group_I(100);Unknown_Order(100);Unknown_Family(100);Candidatus_Nitrosoarchaeum(100);uncultured_crenarchaeote(89);	FN691647	0.00265252
199365255|DCO_BRZ_Av4v5|Serp_LIG_L43_upstream_Oct11_Av4v5|1.9%	2.98404e-05	0	0	0	0	0	0	0	0	0	Archaea(100);Euryarchaeota(100);Thermoplasmata(100);Thermoplasmatales(100);Thermoplasmatales_Incertae_Sedis(100);unclassified;unclassified;	EU885159	0.0185676
318795955|DCO_BRZ_Av4v5|Serp_Lig_GORupA_2013|19.6%	2.98404e-05	0	0	0	0	0	0	0	0.00012716	0	Archaea(100);Diapherotrites(100);Diapherotrites_Incertae_Sedis(100);Unknown_Order(100);Unknown_Family(100);Candidatus_Iainarchaeum(100);unclassified;	AQRS01000026	0.15873
199622624|DCO_BRZ_Av4v5|Serp_LIG_BR2_back1_Jun12_Av4v5|4.2%	2.98404e-05	0	0	0	0.000352952	0	0	0	0	0	Archaea(100);Euryarchaeota(100);Thermoplasmata(100);Thermoplasmatales(100);Marine_Group_II(99);uncultured_archaeon(99);unclassified;	JQ684419	0.0185676
318796349|DCO_BRZ_Av4v5|Serp_Lig_GORupA_2013|0.5%	2.98404e-05	0	0	0	0	0	0	0	0.00012716	0	Archaea(100);Thaumarchaeota(100);Marine_Group_I(100);Unknown_Order(100);Unknown_Family(100);Candidatus_Nitrosoarchaeum(100);unclassified;	HE796548	0.00530504
199909121|DCO_BRZ_Av4v5|Serp_LIG_Gor_upA_Jul12_Av4v5|0.0%	2.98404e-05	0	0	0	0.000294126	0	0	0	0	0	Archaea(100);Euryarchaeota(100);Methanomicrobia(100);Methanomicrobiales(100);Methanoregulaceae(100);Methanoregula(100);uncultured_archaeon(97);	AY175398	0
199919886|DCO_BRZ_Av4v5|Serp_LIG_Gor_upA_Jul12_Av4v5|0.3%	2.98404e-05	0	0	0	0	0	0	0	0	0	Archaea(100);Euryarchaeota(100);Methanomicrobia(100);Methanosarcinales(100);Methanosaetaceae(100);Methanosaeta(100);unclassified;	HQ592619	0.0026455
199621990|DCO_BRZ_Av4v5|Serp_LIG_BR2_back1_Jun12_Av4v5|0.3%	2.98404e-05	0.000137084	0	0	0	0	0	0	7.41769e-05	0	Archaea(100);Thaumarchaeota(100);Marine_Group_I(100);Unknown_Order(99);Unknown_Family(99);Candidatus_Nitrosoarchaeum(98);unclassified;	HQ316983	0.00265252
199626003|DCO_BRZ_Av4v5|Serp_LIG_BR2_back1_Jun12_Av4v5|0.3%	2.98404e-05	2.74168e-05	0	0	8.82379e-05	0	0	0	8.47736e-05	0	Archaea(100);Thaumarchaeota(100);Marine_Group_I(99);Unknown_Order(99);Unknown_Family(99);Candidatus_Nitrosoarchaeum(98);unclassified;	KJ566473	0.00530504
199635173|DCO_BRZ_Av4v5|Serp_LIG_BR2_back1_Jun12_Av4v5|2.4%	2.98404e-05	5.48336e-05	0	0	0	0	0	0	0	0	Archaea(100);Euryarchaeota(100);Thermoplasmata(100);Thermoplasmatales(100);Marine_Group_II(100);uncultured_archaeon(100);unclassified;	JQ684425	0.0106101
318797401|DCO_BRZ_Av4v5|Serp_Lig_GORupA_2013|0.3%	2.98404e-05	0	0	0	0.000235301	0	0	0	0	0	Archaea(100);Thaumarchaeota(100);Marine_Group_I(100);Unknown_Order(100);Unknown_Family(100);Candidatus_Nitrosoarchaeum(99);uncultured_crenarchaeote(80);	DQ190076	0.00265252
318796516|DCO_BRZ_Av4v5|Serp_Lig_GORupA_2013|0.0%	2.98404e-05	0	0	0	0	0	0	0	0.000105967	0	Archaea(100);Thaumarchaeota(100);Marine_Group_I(100);Unknown_Order(100);Unknown_Family(100);Candidatus_Nitrosoarchaeum(100);unclassified;	KC604425	0
318796078|DCO_BRZ_Av4v5|Serp_Lig_GORupA_2013|0.8%	2.98404e-05	0	0	0	0	0	0	0	0.00012716	0	Archaea(100);Thaumarchaeota(100);unclassified;unclassified;unclassified;unclassified;unclassified;	JQ684410	0.00530504
318796081|DCO_BRZ_Av4v5|Serp_Lig_GORupA_2013|11.1%	2.98404e-05	0	0	0	0	0	0	0	0.00012716	0	Archaea(100);Miscellaneous_Euryarchaeotic_Group(MEG)(94);unclassified;unclassified;unclassified;unclassified;unclassified;	FN691743	0.100264
199345009|DCO_BRZ_Av4v5|Serp_LIG_Gor_upB_Jul12_Av4v5|0.0%	2.98404e-05	0	0	0	0	0.104348	0	0	0	0	Archaea(100);Thaumarchaeota(100);Marine_Group_I(100);Unknown_Order(100);Unknown_Family(100);Candidatus_Nitrosopumilus(100);unclassified;	JQ227990	0
317223538|DCO_BRZ_Av4v5|Serp_Lig_GOR1CDEF_2013|4.0%	2.73537e-05	0	0	0	0	0	0	0.000108661	0	0	Archaea(100);Euryarchaeota(100);Methanobacteria(100);Methanobacteriales(100);Methanobacteriaceae(100);Methanobacterium(85);unclassified;	AY796044	0.0396825
317223559|DCO_BRZ_Av4v5|Serp_Lig_GOR1CDEF_2013|3.4%	2.73537e-05	0	0	0	0	0	0	0.000108661	0	0	Archaea(100);Euryarchaeota(100);Methanobacteria(100);Methanobacteriales(100);Methanobacteriaceae(100);unclassified;unclassified;	AY768827	0.0343915
317224385|DCO_BRZ_Av4v5|Serp_Lig_GOR1CDEF_2013|4.0%	2.73537e-05	0	0	0	0	0	0	0.000108661	0	0	Archaea(100);Euryarchaeota(100);Methanobacteria(100);Methanobacteriales(100);Methanobacteriaceae(100);Methanobacterium(86);unclassified;	AY768827	0.0396825
317223001|DCO_BRZ_Av4v5|Serp_Lig_GOR1CDEF_2013|3.4%	2.73537e-05	0	0	0	0	0	0	0.000108661	0	0	Archaea(100);Euryarchaeota(100);Methanobacteria(100);Methanobacteriales(100);Methanobacteriaceae(100);Methanobacterium(87);unclassified;	AY796044	0.0343915
317223312|DCO_BRZ_Av4v5|Serp_Lig_GOR1CDEF_2013|100.0%	2.73537e-05	0	0	0	0	0	0	0.000108661	0	0	Archaea(100);unclassified;unclassified;unclassified;unclassified;unclassified;unclassified;	GQ994161	0.316327
317223746|DCO_BRZ_Av4v5|Serp_Lig_GOR1CDEF_2013|3.7%	2.73537e-05	0	0	0	0	0	0	0.000108661	0	0	Archaea(100);Thaumarchaeota(100);Marine_Benthic_Group_B(100);unclassified;unclassified;unclassified;unclassified;	GU135483	0.0344828
317222989|DCO_BRZ_Av4v5|Serp_Lig_GOR1CDEF_2013|2.9%	2.73537e-05	0	0	0	0	0	0	0.000108661	0	0	Archaea(100);Euryarchaeota(100);Methanobacteria(100);Methanobacteriales(100);Methanobacteriaceae(100);Methanobacterium(87);unclassified;	AY768827	0.0291005
317223093|DCO_BRZ_Av4v5|Serp_Lig_GOR1CDEF_2013|4.0%	2.73537e-05	0	0	0	0	0	0	0.000108661	0	0	Archaea(100);Euryarchaeota(100);Methanobacteria(100);Methanobacteriales(100);Methanobacteriaceae(100);unclassified;unclassified;	AY796044	0.0396825
317223049|DCO_BRZ_Av4v5|Serp_Lig_GOR1CDEF_2013|3.4%	2.73537e-05	0	0	0	0	0	0	0.000108661	0	0	Archaea(100);Euryarchaeota(100);Methanobacteria(100);Methanobacteriales(100);Methanobacteriaceae(100);unclassified;unclassified;	AY768827	0.0343915
317223357|DCO_BRZ_Av4v5|Serp_Lig_GOR1CDEF_2013|3.4%	2.73537e-05	0	0	0	0	0	0	0.000108661	0	0	Archaea(100);Euryarchaeota(100);Methanobacteria(100);Methanobacteriales(100);Methanobacteriaceae(100);Methanobacterium(86);unclassified;	AY768827	0.0343915
317223178|DCO_BRZ_Av4v5|Serp_Lig_GOR1CDEF_2013|4.0%	2.73537e-05	0	0	0	0	0	0	0.000108661	0	0	Archaea(100);Euryarchaeota(100);Methanobacteria(100);Methanobacteriales(100);Methanobacteriaceae(100);Methanobacterium(83);unclassified;	AY768827	0.0396825
317223082|DCO_BRZ_Av4v5|Serp_Lig_GOR1CDEF_2013|3.4%	2.73537e-05	0	0	0	0	0	0	0.000108661	0	0	Archaea(100);Euryarchaeota(100);Methanobacteria(100);Methanobacteriales(100);Methanobacteriaceae(100);Methanobacterium(83);unclassified;	AY768827	0.0343915
317223405|DCO_BRZ_Av4v5|Serp_Lig_GOR1CDEF_2013|0.5%	2.73537e-05	0	0	0	0	0	0	0.000108661	0	0	Archaea(100);Euryarchaeota(100);Methanobacteria(100);Methanobacteriales(100);Methanobacteriaceae(100);Methanobacterium(100);unclassified;	AY796044	0.00530504
317223021|DCO_BRZ_Av4v5|Serp_Lig_GOR1CDEF_2013|3.4%	2.73537e-05	0	0	0	0	0	0	0.000108661	0	0	Archaea(100);Euryarchaeota(100);Methanobacteria(100);Methanobacteriales(100);Methanobacteriaceae(100);Methanobacterium(94);unclassified;	AY768827	0.0343915
317222985|DCO_BRZ_Av4v5|Serp_Lig_GOR1CDEF_2013|3.4%	2.73537e-05	0	0	0	0	0	0	0.000108661	0	0	Archaea(100);Euryarchaeota(100);Methanobacteria(100);Methanobacteriales(100);Methanobacteriaceae(100);Methanobacterium(83);unclassified;	AY796044	0.0343915
317223877|DCO_BRZ_Av4v5|Serp_Lig_GOR1CDEF_2013|3.4%	2.73537e-05	0	0	0	0	0	0	0.000108661	0	0	Archaea(100);Euryarchaeota(100);Methanobacteria(100);Methanobacteriales(100);Methanobacteriaceae(100);Methanobacterium(94);unclassified;	AY796044	0.0343915
317223403|DCO_BRZ_Av4v5|Serp_Lig_GOR1CDEF_2013|3.4%	2.73537e-05	0	0	0	0	0	0	0.000108661	0	0	Archaea(100);Euryarchaeota(100);Methanobacteria(100);Methanobacteriales(100);Methanobacteriaceae(100);Methanobacterium(85);unclassified;	AY796044	0.0343915
317223025|DCO_BRZ_Av4v5|Serp_Lig_GOR1CDEF_2013|3.4%	2.73537e-05	0	0	0	0	0	0	0.000108661	0	0	Archaea(100);Euryarchaeota(100);Methanobacteria(100);Methanobacteriales(100);Methanobacteriaceae(100);Methanobacterium(83);unclassified;	AY768827	0.0343915
317223377|DCO_BRZ_Av4v5|Serp_Lig_GOR1CDEF_2013|3.4%	2.73537e-05	0	0	0	0	0	0	0.000108661	0	0	Archaea(100);Euryarchaeota(100);Methanobacteria(100);Methanobacteriales(100);Methanobacteriaceae(100);Methanobacterium(86);unclassified;	AY796044	0.0343915
317223369|DCO_BRZ_Av4v5|Serp_Lig_GOR1CDEF_2013|4.0%	2.73537e-05	0	0	0	0	0	0	0.000108661	0	0	Archaea(100);Euryarchaeota(100);Methanobacteria(100);Methanobacteriales(100);Methanobacteriaceae(100);unclassified;unclassified;	AY796044	0.0396825
317223609|DCO_BRZ_Av4v5|Serp_Lig_GOR1CDEF_2013|3.4%	2.73537e-05	0	0	0	0	0	0	0.000108661	0	0	Archaea(100);Euryarchaeota(100);Methanobacteria(100);Methanobacteriales(100);Methanobacteriaceae(100);unclassified;unclassified;	AY768827	0.0343915
317224577|DCO_BRZ_Av4v5|Serp_Lig_GOR1CDEF_2013|3.4%	2.73537e-05	0	0	0	0	0	0	0.000108661	0	0	Archaea(100);Euryarchaeota(100);Methanobacteria(100);Methanobacteriales(100);Methanobacteriaceae(100);Methanobacterium(89);unclassified;	AY796044	0.0343915
317223362|DCO_BRZ_Av4v5|Serp_Lig_GOR1CDEF_2013|4.0%	2.73537e-05	0	0	0	0	0	0	0.000108661	0	0	Archaea(100);Euryarchaeota(100);Methanobacteria(100);Methanobacteriales(100);Methanobacteriaceae(100);Methanobacterium(81);unclassified;	AY796044	0.0396825
317223452|DCO_BRZ_Av4v5|Serp_Lig_GOR1CDEF_2013|3.4%	2.73537e-05	0	0	0	0	0	0	0.000108661	0	0	Archaea(100);Euryarchaeota(100);Methanobacteria(100);Methanobacteriales(100);Methanobacteriaceae(100);Methanobacterium(87);unclassified;	AY796044	0.0343915
317223225|DCO_BRZ_Av4v5|Serp_Lig_GOR1CDEF_2013|3.4%	2.73537e-05	0	0	0	0	0	0	0.000108661	0	0	Archaea(100);Euryarchaeota(100);Methanobacteria(100);Methanobacteriales(100);Methanobacteriaceae(100);unclassified;unclassified;	AY796044	0.0343915
317223240|DCO_BRZ_Av4v5|Serp_Lig_GOR1CDEF_2013|4.0%	2.73537e-05	0	0	0	0	0	0	0.000108661	0	0	Archaea(100);Euryarchaeota(100);Methanobacteria(100);Methanobacteriales(100);Methanobacteriaceae(100);Methanobacterium(80);unclassified;	AY796044	0.0396825
317223173|DCO_BRZ_Av4v5|Serp_Lig_GOR1CDEF_2013|4.0%	2.73537e-05	0	0	0	0	0	0	0.000108661	0	0	Archaea(100);Euryarchaeota(100);Methanobacteria(100);Methanobacteriales(100);Methanobacteriaceae(100);Methanobacterium(81);unclassified;	AY768827	0.0396825
317223228|DCO_BRZ_Av4v5|Serp_Lig_GOR1CDEF_2013|3.4%	2.73537e-05	0	0	0	0	0	0	0.000108661	0	0	Archaea(100);Euryarchaeota(100);Methanobacteria(100);Methanobacteriales(100);Methanobacteriaceae(100);Methanobacterium(88);unclassified;	AY768827	0.0343915
317223272|DCO_BRZ_Av4v5|Serp_Lig_GOR1CDEF_2013|3.4%	2.73537e-05	0	0	0	0	0	0	0.000108661	0	0	Archaea(100);Euryarchaeota(100);Methanobacteria(100);Methanobacteriales(100);Methanobacteriaceae(100);Methanobacterium(81);unclassified;	AY796044	0.0343915
317223037|DCO_BRZ_Av4v5|Serp_Lig_GOR1CDEF_2013|100.0%	2.73537e-05	0	0	0	0	0	0	0.000108661	0	0	unknown;unclassified;unclassified;unclassified;unclassified;unclassified;unclassified;	FJ901861	0
317223502|DCO_BRZ_Av4v5|Serp_Lig_GOR1CDEF_2013|4.0%	2.73537e-05	0	0	0	0	0	0	0.000108661	0	0	Archaea(100);Euryarchaeota(100);Methanobacteria(100);Methanobacteriales(100);Methanobacteriaceae(100);Methanobacterium(86);unclassified;	AY796044	0.0396825
317222865|DCO_BRZ_Av4v5|Serp_Lig_GOR1CDEF_2013|3.4%	2.73537e-05	0	0	0	0	0	0	0.000108661	0	0	Archaea(100);Euryarchaeota(100);Methanobacteria(100);Methanobacteriales(100);Methanobacteriaceae(100);Methanobacterium(87);unclassified;	AY768827	0.0343915
317129129|DCO_BRZ_Av4v5|Serp_Lig_GOR1AB_2013|3.4%	2.73537e-05	0	0	0	0	0	0.00374532	9.8783e-05	0	0	Archaea(100);Euryarchaeota(100);Methanobacteria(100);Methanobacteriales(100);Methanobacteriaceae(100);Methanobacterium(81);unclassified;	AY768827	0.0343915
317225232|DCO_BRZ_Av4v5|Serp_Lig_GOR1CDEF_2013|0.5%	2.73537e-05	0	0	0	0	0	0	1.97566e-05	9.53703e-05	0	Archaea(100);Thaumarchaeota(100);Marine_Group_I(94);Unknown_Order(94);Unknown_Family(94);Candidatus_Nitrosoarchaeum(92);unclassified;	JX426825	0.00530504
318796265|DCO_BRZ_Av4v5|Serp_Lig_GORupA_2013|0.3%	2.73537e-05	0	0	0	0	0	0	0	0.000105967	0	Archaea(100);Thaumarchaeota(100);Marine_Group_I(100);Unknown_Order(100);Unknown_Family(100);Candidatus_Nitrosoarchaeum(100);uncultured_crenarchaeote(80);	KJ566473	0.00530504
199606973|DCO_BRZ_Av4v5|Serp_LIG_GOR1_11_65_Oct11_A2_Av4v5|0.5%	2.73537e-05	0	0	0.00138122	0	0	0	0	0	0	Archaea(100);Miscellaneous_Crenarchaeotic_Group(100);unclassified;unclassified;unclassified;unclassified;unclassified;	FJ901687	0.00530504
199621896|DCO_BRZ_Av4v5|Serp_LIG_BR2_back1_Jun12_Av4v5|0.3%	2.73537e-05	0.000137084	0	0	0	0	0	0	6.35802e-05	0	Archaea(100);Thaumarchaeota(100);Marine_Group_I(100);Unknown_Order(100);Unknown_Family(100);Candidatus_Nitrosoarchaeum(100);unclassified;	DQ190076	0.00265252
199622556|DCO_BRZ_Av4v5|Serp_LIG_BR2_back1_Jun12_Av4v5|0.3%	2.73537e-05	5.48336e-05	6.69905e-05	0	5.88253e-05	0	0	0	3.17901e-05	0	Archaea(100);Thaumarchaeota(100);Marine_Group_I(100);Unknown_Order(100);Unknown_Family(100);Candidatus_Nitrosoarchaeum(100);unclassified;	JX426836	0.00530504
318796557|DCO_BRZ_Av4v5|Serp_Lig_GORupA_2013|0.3%	2.73537e-05	0	0	0	0	0	0	0	0.000116564	0	Archaea(100);Thaumarchaeota(100);Marine_Group_I(100);Unknown_Order(100);Unknown_Family(100);Candidatus_Nitrosoarchaeum(100);uncultured_crenarchaeote(83);	DQ190076	0.00265252
199623064|DCO_BRZ_Av4v5|Serp_LIG_BR2_back1_Jun12_Av4v5|14.9%	2.73537e-05	0.000164501	0.000167476	0	0	0	0	0	0	0	Archaea(100);Aenigmarchaeota(100);Deep_Sea_Euryarchaeotic_Group(DSEG)(100);uncultured_archaeon(100);unclassified;unclassified;unclassified;	JX196240	0.00797872
199414213|DCO_BRZ_Av4v5|Serp_LIG_LER20_11_117_Oct11_A2_Av4v5|0.3%	2.73537e-05	0	0	0	0	0	0	0	0	0	Archaea(100);Thaumarchaeota(100);Soil_Crenarchaeotic_Group(SCG)(100);uncultured_archaeon(94);unclassified;unclassified;unclassified;	KJ566474	0.00265252
199622642|DCO_BRZ_Av4v5|Serp_LIG_BR2_back1_Jun12_Av4v5|0.3%	2.73537e-05	0	0	0	0	0	0	0	0	0	Archaea(100);Thaumarchaeota(100);Soil_Crenarchaeotic_Group(SCG)(100);unclassified;unclassified;unclassified;unclassified;	AY422959	0.00265252
199856534|DCO_BRZ_Av4v5|Serp_LIG_BR2_back2_Jun12_Av4v5|2.9%	2.73537e-05	0	0	0	0	0	0	0	0	0	Archaea(100);Euryarchaeota(100);Thermoplasmata(100);Thermoplasmatales(100);Marine_Group_II(100);uncultured_archaeon(97);unclassified;	JQ684419	0.0265252
199853314|DCO_BRZ_Av4v5|Serp_LIG_BR2_back2_Jun12_Av4v5|0.3%	2.73537e-05	0	0	0	0	0	0	0	0	0	Archaea(100);Thaumarchaeota(100);Soil_Crenarchaeotic_Group(SCG)(100);unclassified;unclassified;unclassified;unclassified;	HQ269158	0.00265252
199621876|DCO_BRZ_Av4v5|Serp_LIG_BR2_back1_Jun12_Av4v5|15.9%	2.73537e-05	0.000301585	0	0	0	0	0	0	0	0	Archaea(100);unclassified;unclassified;unclassified;unclassified;unclassified;unclassified;	AB600447	0.148936
199622971|DCO_BRZ_Av4v5|Serp_LIG_BR2_back1_Jun12_Av4v5|0.3%	2.73537e-05	5.48336e-05	0.000167476	0	0.000117651	0	0	0	0	0	Archaea(100);Thaumarchaeota(100);Marine_Group_I(100);Unknown_Order(100);Unknown_Family(100);Candidatus_Nitrosoarchaeum(100);unclassified;	HQ316983	0.00265252
199849581|DCO_BRZ_Av4v5|Serp_LIG_BR2_back2_Jun12_Av4v5|0.0%	2.73537e-05	0	0.000167476	0	0	0	0	0	0	0	Archaea(100);Euryarchaeota(100);Methanomicrobia(100);Methanosarcinales(100);Methanosarcinaceae(100);Methanomethylovorans(100);uncultured_archaeon(100);	AB077215	0
318796205|DCO_BRZ_Av4v5|Serp_Lig_GORupA_2013|0.5%	2.73537e-05	0	0	0	0	0	0	0	0.000116564	0	Archaea(100);Thaumarchaeota(100);Marine_Group_I(99);Unknown_Order(99);Unknown_Family(99);Candidatus_Nitrosoarchaeum(99);unclassified;	AY082452	0.00530504
199366526|DCO_BRZ_Av4v5|Serp_LIG_L43_upstream_Oct11_Av4v5|4.2%	2.73537e-05	0	0	0	0	0	0	0	0	0	Archaea(100);Euryarchaeota(100);Thermoplasmata(100);Thermoplasmatales(100);Marine_Group_II(98);uncultured_archaeon(97);unclassified;	KC604510	0.0159151
199848611|DCO_BRZ_Av4v5|Serp_LIG_BR2_back2_Jun12_Av4v5|0.3%	2.73537e-05	0	0	0	0	0	0	0	0	0	Archaea(100);Thaumarchaeota(100);Soil_Crenarchaeotic_Group(SCG)(81);unclassified;unclassified;unclassified;unclassified;	EU307013	0.00265252
199333321|DCO_BRZ_Av4v5|Serp_LIG_PIO14_11_83_Oct11_A2_Av4v5|2.1%	2.73537e-05	0	0	0	0	0	0	0	0	0	Archaea(100);Euryarchaeota(100);Thermoplasmata(100);South_African_Goldmine_Gp(SAGMEG)(100);unclassified;unclassified;unclassified;	DQ226076	0.021164
199855236|DCO_BRZ_Av4v5|Serp_LIG_BR2_back2_Jun12_Av4v5|0.3%	2.73537e-05	0	0	0	0.000176476	0	0	0	4.23868e-05	0	Archaea(100);Thaumarchaeota(100);Marine_Group_I(99);Unknown_Order(99);Unknown_Family(99);Candidatus_Nitrosoarchaeum(94);uncultured_crenarchaeote(84);	DQ190076	0.00265252
199370433|DCO_BRZ_Av4v5|Serp_LIG_L43_upstream_Oct11_Av4v5|15.3%	2.73537e-05	0	0	0	0	0	0	0	0	0	Archaea(100);Woesearchaeota_(DHVEG-6)(99);uncultured_euryarchaeote(84);unclassified;unclassified;unclassified;unclassified;	FJ351529	0.145119
199908109|DCO_BRZ_Av4v5|Serp_LIG_Gor_upA_Jul12_Av4v5|17.7%	2.73537e-05	0	0	0	0.000323539	0	0	0	0	0	Archaea(100);unclassified;unclassified;unclassified;unclassified;unclassified;unclassified;	FJ810527	0.153034
199636914|DCO_BRZ_Av4v5|Serp_LIG_BR2_back1_Jun12_Av4v5|15.6%	2.73537e-05	5.48336e-05	0	0	0.000235301	0	0	0	0	0	Archaea(100);Woesearchaeota_(DHVEG-6)(100);unclassified;unclassified;unclassified;unclassified;unclassified;	KJ566431	0.148148
199333516|DCO_BRZ_Av4v5|Serp_LIG_PIO14_11_83_Oct11_A2_Av4v5|8.2%	2.73537e-05	0	0	0	0	0	0	0	0	0	Archaea(100);Aenigmarchaeota(100);Deep_Sea_Euryarchaeotic_Group(DSEG)(100);uncultured_archaeon(100);unclassified;unclassified;unclassified;	JX196233	0.0106101
199860473|DCO_BRZ_Av4v5|Serp_LIG_BR2_back2_Jun12_Av4v5|0.3%	2.73537e-05	0	0	0	0	0	0	0	0	0	Archaea(100);Thaumarchaeota(100);Soil_Crenarchaeotic_Group(SCG)(100);unclassified;unclassified;unclassified;unclassified;	DQ278117	0.00265252
199918666|DCO_BRZ_Av4v5|Serp_LIG_Gor_upA_Jul12_Av4v5|0.3%	2.73537e-05	0	0	0	0	0	0	0	0	0	Archaea(100);Euryarchaeota(100);Methanomicrobia(100);Methanosarcinales(100);Methanosaetaceae(100);Methanosaeta(100);uncultured_Methanosarcinales_archaeon(97);	KC604434	0.0026455
318796198|DCO_BRZ_Av4v5|Serp_Lig_GORupA_2013|0.3%	2.73537e-05	0	0	0	0	0	0	0	8.47736e-05	0	Archaea(100);Thaumarchaeota(100);Marine_Group_I(96);Unknown_Order(95);Unknown_Family(95);Candidatus_Nitrosoarchaeum(93);unclassified;	JX426808	0.00530504
199622672|DCO_BRZ_Av4v5|Serp_LIG_BR2_back1_Jun12_Av4v5|0.3%	2.73537e-05	5.48336e-05	0	0	0	0	0	0	8.47736e-05	0	Archaea(100);Thaumarchaeota(100);Marine_Group_I(99);Unknown_Order(99);Unknown_Family(99);Candidatus_Nitrosoarchaeum(99);unclassified;	FN691711	0.00265252
199622729|DCO_BRZ_Av4v5|Serp_LIG_BR2_back1_Jun12_Av4v5|17.4%	2.73537e-05	0.000219334	0	0	0	0	0	0	0	0	Archaea(100);Woesearchaeota_(DHVEG-6)(99);uncultured_euryarchaeote(95);unclassified;unclassified;unclassified;unclassified;	KJ566459	0.0477454
199859284|DCO_BRZ_Av4v5|Serp_LIG_BR2_back2_Jun12_Av4v5|0.5%	2.73537e-05	0	3.34952e-05	0	0	0	0	0	0	0	Archaea(100);Euryarchaeota(100);Thermoplasmata(100);Thermoplasmatales(100);Thermoplasmatales_Incertae_Sedis(100);unclassified;unclassified;	JN030609	0.00530504
199914471|DCO_BRZ_Av4v5|Serp_LIG_Gor_upA_Jul12_Av4v5|0.3%	2.73537e-05	0	0	0	0	0	0	0	0	0	Archaea(100);Euryarchaeota(100);Methanomicrobia(100);Methanosarcinales(100);Methanosaetaceae(100);Methanosaeta(100);unclassified;	HQ592619	0.0026455
199621816|DCO_BRZ_Av4v5|Serp_LIG_BR2_back1_Jun12_Av4v5|3.2%	2.73537e-05	0.000301585	0	0	0	0	0	0	0	0	Archaea(100);Euryarchaeota(100);Thermoplasmata(100);Thermoplasmatales(100);Marine_Group_II(100);uncultured_archaeon(100);unclassified;	KC604422	0
199621837|DCO_BRZ_Av4v5|Serp_LIG_BR2_back1_Jun12_Av4v5|0.3%	2.73537e-05	0	0	0	0	0	0	0	7.41769e-05	0	Archaea(100);Thaumarchaeota(100);Marine_Group_I(99);Unknown_Order(99);Unknown_Family(99);Candidatus_Nitrosoarchaeum(96);unclassified;	DQ190076	0.00265252
199622758|DCO_BRZ_Av4v5|Serp_LIG_BR2_back1_Jun12_Av4v5|14.6%	2.73537e-05	0.000137084	0	0	0	0	0	0	0	0	Archaea(100);Aenigmarchaeota(100);Deep_Sea_Euryarchaeotic_Group(DSEG)(100);uncultured_archaeon(100);unclassified;unclassified;unclassified;	JX196240	0.00797872
199858098|DCO_BRZ_Av4v5|Serp_LIG_BR2_back2_Jun12_Av4v5|0.3%	2.73537e-05	0	0.000133981	0	0	0	0	0	6.35802e-05	0	Archaea(100);Thaumarchaeota(100);Marine_Group_I(100);Unknown_Order(100);Unknown_Family(100);Candidatus_Nitrosoarchaeum(99);unclassified;	JX426838	0.00530504
199621694|DCO_BRZ_Av4v5|Serp_LIG_BR2_back1_Jun12_Av4v5|14.9%	2.73537e-05	0.000301585	0	0	0	0	0	0	0	0	Archaea(100);Aenigmarchaeota(100);Deep_Sea_Euryarchaeotic_Group(DSEG)(100);uncultured_archaeon(100);unclassified;unclassified;unclassified;	JX196240	0.00797872
199628139|DCO_BRZ_Av4v5|Serp_LIG_BR2_back1_Jun12_Av4v5|4.5%	2.73537e-05	0	0.000267962	0	0	0	0	0	0	0	Archaea(100);Euryarchaeota(100);Thermoplasmata(100);Thermoplasmatales(100);Marine_Group_II(98);uncultured_archaeon(97);unclassified;	JQ684419	0.0212202
317222993|DCO_BRZ_Av4v5|Serp_Lig_GOR1CDEF_2013|0.8%	2.73537e-05	0	0	0	0	0	0	0	0.000116564	0	Archaea(100);Euryarchaeota(100);Methanobacteria(100);Methanobacteriales(100);Methanobacteriaceae(100);Methanobacterium(100);unclassified;	AY796044	0.00793651
199622393|DCO_BRZ_Av4v5|Serp_LIG_BR2_back1_Jun12_Av4v5|0.3%	2.73537e-05	0.000137084	0	0	0.000176476	0	0	0	0	0	Archaea(100);Thaumarchaeota(100);Marine_Group_I(99);Unknown_Order(99);Unknown_Family(99);Candidatus_Nitrosoarchaeum(98);unclassified;	KC604519	0.00265252
199622223|DCO_BRZ_Av4v5|Serp_LIG_BR2_back1_Jun12_Av4v5|0.3%	2.73537e-05	0.000164501	0	0	0.000147063	0	0	0	0	0	Archaea(100);Thaumarchaeota(100);Marine_Group_I(99);Unknown_Order(99);Unknown_Family(99);Candidatus_Nitrosoarchaeum(99);uncultured_crenarchaeote(83);	KC604519	0.00265252
199628143|DCO_BRZ_Av4v5|Serp_LIG_BR2_back1_Jun12_Av4v5|0.3%	2.73537e-05	0	3.34952e-05	0	0.000117651	0	0	0	4.23868e-05	0	Archaea(100);Thaumarchaeota(100);Marine_Group_I(98);Unknown_Order(98);Unknown_Family(98);Candidatus_Nitrosoarchaeum(96);unclassified;	HQ316983	0.00265252
199626359|DCO_BRZ_Av4v5|Serp_LIG_BR2_back1_Jun12_Av4v5|0.3%	2.73537e-05	2.74168e-05	0	0	0	0	0	0	6.35802e-05	0	Archaea(100);Thaumarchaeota(100);Marine_Group_I(100);Unknown_Order(100);Unknown_Family(100);Candidatus_Nitrosoarchaeum(99);unclassified;	KC604519	0.00265252
199857109|DCO_BRZ_Av4v5|Serp_LIG_BR2_back2_Jun12_Av4v5|4.0%	2.73537e-05	0	3.34952e-05	0	0	0	0	0	0	0	Archaea(100);Euryarchaeota(100);Thermoplasmata(100);Thermoplasmatales(100);Marine_Group_II(94);uncultured_archaeon(93);unclassified;	KC604516	0.0291777
318796764|DCO_BRZ_Av4v5|Serp_Lig_GORupA_2013|10.3%	2.73537e-05	0	0	0	0	0	0	0	0.000116564	0	Archaea(100);Miscellaneous_Euryarchaeotic_Group(MEG)(100);uncultured_euryarchaeote_VAL31-1(100);unclassified;unclassified;unclassified;unclassified;	AJ131276	0.0287356
199412561|DCO_BRZ_Av4v5|Serp_LIG_LER20_11_117_Oct11_A2_Av4v5|0.3%	2.73537e-05	0	0	0	0	0	0	0	0	0	Archaea(100);Thaumarchaeota(100);Soil_Crenarchaeotic_Group(SCG)(100);unclassified;unclassified;unclassified;unclassified;	HQ269158	0.00265252
199859007|DCO_BRZ_Av4v5|Serp_LIG_BR2_back2_Jun12_Av4v5|3.4%	2.73537e-05	0	0	0	0	0	0	0	0	0	Archaea(100);Euryarchaeota(100);Thermoplasmata(100);Thermoplasmatales(100);Marine_Group_II(99);uncultured_archaeon(97);unclassified;	KC604510	0.0185676
199622149|DCO_BRZ_Av4v5|Serp_LIG_BR2_back1_Jun12_Av4v5|4.8%	2.73537e-05	0.000109667	0.000234467	0	0	0	0	0	0	0	Archaea(100);Marine_Hydrothermal_Vent_Group(MHVG)(98);uncultured_archaeon(97);unclassified;unclassified;unclassified;unclassified;	DQ522902	0.0477454
318796128|DCO_BRZ_Av4v5|Serp_Lig_GORupA_2013|0.3%	2.73537e-05	0	0	0	8.82379e-05	0	0	0	6.35802e-05	0	Archaea(100);Thaumarchaeota(100);Marine_Group_I(99);Unknown_Order(99);Unknown_Family(99);Candidatus_Nitrosoarchaeum(97);unclassified;	DQ190076	0.00265252
318795992|DCO_BRZ_Av4v5|Serp_Lig_GORupA_2013|13.9%	2.73537e-05	0	0	0	0	0	0	0	0.000116564	0	Archaea(100);Parvarchaeota(100);uncultured_euryarchaeote(100);unclassified;unclassified;unclassified;unclassified;	KJ566437	0.0237467
199622951|DCO_BRZ_Av4v5|Serp_LIG_BR2_back1_Jun12_Av4v5|14.9%	2.73537e-05	0	0.000368447	0	0	0	0	0	0	0	Archaea(100);Aenigmarchaeota(100);Deep_Sea_Euryarchaeotic_Group(DSEG)(100);uncultured_archaeon(100);unclassified;unclassified;unclassified;	JX196240	0.00797872
199417444|DCO_BRZ_Av4v5|Serp_LIG_LER20_11_117_Oct11_A2_Av4v5|0.8%	2.73537e-05	0	0	0	0	0	0	0	0	0	Archaea(100);Thaumarchaeota(100);Soil_Crenarchaeotic_Group(SCG)(100);uncultured_archaeon(85);unclassified;unclassified;unclassified;	KJ566474	0.00795756
318796221|DCO_BRZ_Av4v5|Serp_Lig_GORupA_2013|0.5%	2.73537e-05	0	0	0	0	0	0	0	0.000116564	0	Archaea(100);Thaumarchaeota(100);Marine_Group_I(99);Unknown_Order(99);Unknown_Family(99);Candidatus_Nitrosoarchaeum(99);unclassified;	FJ718915	0.00530504
318795931|DCO_BRZ_Av4v5|Serp_Lig_GORupA_2013|0.5%	2.73537e-05	0	0	0	0	0	0	0	0.000116564	0	Archaea(100);Thaumarchaeota(100);Marine_Group_I(100);Unknown_Order(97);Unknown_Family(97);Candidatus_Nitrosoarchaeum(94);unclassified;	HE796548	0.00530504
199622772|DCO_BRZ_Av4v5|Serp_LIG_BR2_back1_Jun12_Av4v5|0.3%	2.73537e-05	5.48336e-05	0	0	2.94126e-05	0	0	0	8.47736e-05	0	Archaea(100);Thaumarchaeota(100);Marine_Group_I(100);Unknown_Order(100);Unknown_Family(100);Candidatus_Nitrosoarchaeum(100);uncultured_crenarchaeote(81);	FN691711	0.00265252
199857928|DCO_BRZ_Av4v5|Serp_LIG_BR2_back2_Jun12_Av4v5|0.0%	2.73537e-05	0	3.34952e-05	0	0	0	0	0	0	0	Archaea(100);Thaumarchaeota(100);Soil_Crenarchaeotic_Group(SCG)(100);unclassified;unclassified;unclassified;unclassified;	GQ871413	0.00265252
199915886|DCO_BRZ_Av4v5|Serp_LIG_Gor_upA_Jul12_Av4v5|0.3%	2.73537e-05	0	0	0	0	0	0	0	0	0	Archaea(100);Euryarchaeota(100);Methanomicrobia(100);Methanosarcinales(100);Methanosaetaceae(100);Methanosaeta(100);uncultured_Methanosarcinales_archaeon(83);	HQ592619	0.0026455
317223407|DCO_BRZ_Av4v5|Serp_Lig_GOR1CDEF_2013|3.4%	2.4867e-05	0	0	0	0	0	0	9.8783e-05	0	0	Archaea(100);Euryarchaeota(100);Methanobacteria(100);Methanobacteriales(100);Methanobacteriaceae(100);Methanobacterium(85);unclassified;	AY768827	0.0343915
317223298|DCO_BRZ_Av4v5|Serp_Lig_GOR1CDEF_2013|4.0%	2.4867e-05	0	0	0	0	0	0	9.8783e-05	0	0	Archaea(100);Euryarchaeota(100);Methanobacteria(100);Methanobacteriales(100);Methanobacteriaceae(100);Methanobacterium(82);unclassified;	AY768827	0.0396825
317223136|DCO_BRZ_Av4v5|Serp_Lig_GOR1CDEF_2013|3.4%	2.4867e-05	0	0	0	0	0	0	9.8783e-05	0	0	Archaea(100);Euryarchaeota(100);Methanobacteria(100);Methanobacteriales(100);Methanobacteriaceae(100);Methanobacterium(91);unclassified;	AY768827	0.0343915
317223725|DCO_BRZ_Av4v5|Serp_Lig_GOR1CDEF_2013|3.4%	2.4867e-05	0	0	0	0	0	0	9.8783e-05	0	0	Archaea(100);Euryarchaeota(100);Methanobacteria(100);Methanobacteriales(100);Methanobacteriaceae(100);Methanobacterium(94);unclassified;	AY796044	0.0343915
317223483|DCO_BRZ_Av4v5|Serp_Lig_GOR1CDEF_2013|3.4%	2.4867e-05	0	0	0	0	0	0	9.8783e-05	0	0	Archaea(100);Euryarchaeota(100);Methanobacteria(100);Methanobacteriales(100);Methanobacteriaceae(100);Methanobacterium(90);unclassified;	AY768827	0.0343915
317223176|DCO_BRZ_Av4v5|Serp_Lig_GOR1CDEF_2013|1.1%	2.4867e-05	0	0	0	0	0	0	9.8783e-05	0	0	Archaea(100);Euryarchaeota(100);Methanobacteria(100);Methanobacteriales(100);Methanobacteriaceae(100);Methanobacterium(100);unclassified;	AY796044	0.010582
317223154|DCO_BRZ_Av4v5|Serp_Lig_GOR1CDEF_2013|4.0%	2.4867e-05	0	0	0	0	0	0	9.8783e-05	0	0	Archaea(100);Euryarchaeota(100);Methanobacteria(100);Methanobacteriales(100);Methanobacteriaceae(100);unclassified;unclassified;	AY796044	0.0396825
317224160|DCO_BRZ_Av4v5|Serp_Lig_GOR1CDEF_2013|2.4%	2.4867e-05	0	0	0	0	0	0	9.8783e-05	0	0	Archaea(100);Euryarchaeota(100);Methanobacteria(100);Methanobacteriales(100);Methanobacteriaceae(100);Methanobacterium(89);unclassified;	AY796044	0.0238095
317223576|DCO_BRZ_Av4v5|Serp_Lig_GOR1CDEF_2013|3.4%	2.4867e-05	0	0	0	0	0	0	9.8783e-05	0	0	Archaea(100);Euryarchaeota(100);Methanobacteria(100);Methanobacteriales(100);Methanobacteriaceae(100);Methanobacterium(86);unclassified;	AY796044	0.0343915
317223885|DCO_BRZ_Av4v5|Serp_Lig_GOR1CDEF_2013|18.5%	2.4867e-05	0	0	0	0	0	0	9.8783e-05	0	0	Archaea(100);Diapherotrites(100);Diapherotrites_Incertae_Sedis(100);Unknown_Order(100);Unknown_Family(100);Candidatus_Iainarchaeum(100);unclassified;	AQRS01000026	0.10582
317224010|DCO_BRZ_Av4v5|Serp_Lig_GOR1CDEF_2013|4.0%	2.4867e-05	0	0	0	0	0	0	9.8783e-05	0	0	Archaea(100);Euryarchaeota(100);Methanobacteria(100);Methanobacteriales(100);Methanobacteriaceae(100);unclassified;unclassified;	AY768827	0.0396825
317224574|DCO_BRZ_Av4v5|Serp_Lig_GOR1CDEF_2013|4.0%	2.4867e-05	0	0	0	0	0	0	9.8783e-05	0	0	Archaea(100);Euryarchaeota(100);Methanobacteria(100);Methanobacteriales(100);Methanobacteriaceae(100);Methanobacterium(94);unclassified;	AY796044	0.0396825
317223539|DCO_BRZ_Av4v5|Serp_Lig_GOR1CDEF_2013|100.0%	2.4867e-05	0	0	0	0	0	0	9.8783e-05	0	0	unknown;unclassified;unclassified;unclassified;unclassified;unclassified;unclassified;	KC588531	0
317222907|DCO_BRZ_Av4v5|Serp_Lig_GOR1CDEF_2013|4.0%	2.4867e-05	0	0	0	0	0	0	9.8783e-05	0	0	Archaea(100);Euryarchaeota(100);Methanobacteria(100);Methanobacteriales(100);Methanobacteriaceae(100);Methanobacterium(89);unclassified;	AY768827	0.0396825
317223563|DCO_BRZ_Av4v5|Serp_Lig_GOR1CDEF_2013|2.4%	2.4867e-05	0	0	0	0	0	0	9.8783e-05	0	0	Archaea(100);Euryarchaeota(100);Methanobacteria(100);Methanobacteriales(100);Methanobacteriaceae(100);Methanobacterium(96);unclassified;	AY796044	0.0238095
317223019|DCO_BRZ_Av4v5|Serp_Lig_GOR1CDEF_2013|3.4%	2.4867e-05	0	0	0	0	0	0	9.8783e-05	0	0	Archaea(100);Euryarchaeota(100);Methanobacteria(100);Methanobacteriales(100);Methanobacteriaceae(100);Methanobacterium(93);unclassified;	AY796044	0.0343915
317223307|DCO_BRZ_Av4v5|Serp_Lig_GOR1CDEF_2013|4.0%	2.4867e-05	0	0	0	0	0	0	9.8783e-05	0	0	Archaea(100);Euryarchaeota(100);Methanobacteria(100);Methanobacteriales(100);Methanobacteriaceae(100);Methanobacterium(80);unclassified;	AY796044	0.0396825
317223118|DCO_BRZ_Av4v5|Serp_Lig_GOR1CDEF_2013|4.0%	2.4867e-05	0	0	0	0	0	0	9.8783e-05	0	0	Archaea(100);Euryarchaeota(100);Methanobacteria(100);Methanobacteriales(100);Methanobacteriaceae(100);Methanobacterium(83);unclassified;	AY768827	0.0396825
317223347|DCO_BRZ_Av4v5|Serp_Lig_GOR1CDEF_2013|3.4%	2.4867e-05	0	0	0	0	0	0	9.8783e-05	0	0	Archaea(100);Euryarchaeota(100);Methanobacteria(100);Methanobacteriales(100);Methanobacteriaceae(100);unclassified;unclassified;	AY796044	0.0343915
317223462|DCO_BRZ_Av4v5|Serp_Lig_GOR1CDEF_2013|3.4%	2.4867e-05	0	0	0	0	0	0	9.8783e-05	0	0	Archaea(100);Euryarchaeota(100);Methanobacteria(100);Methanobacteriales(100);Methanobacteriaceae(100);Methanobacterium(87);unclassified;	AY796044	0.0343915
317223373|DCO_BRZ_Av4v5|Serp_Lig_GOR1CDEF_2013|3.4%	2.4867e-05	0	0	0	0	0	0	9.8783e-05	0	0	Archaea(100);Euryarchaeota(100);Methanobacteria(100);Methanobacteriales(100);Methanobacteriaceae(100);Methanobacterium(90);unclassified;	AY768827	0.0343915
317223117|DCO_BRZ_Av4v5|Serp_Lig_GOR1CDEF_2013|2.4%	2.4867e-05	0	0	0	0	0	0	9.8783e-05	0	0	Archaea(100);Euryarchaeota(100);Methanobacteria(100);Methanobacteriales(100);Methanobacteriaceae(100);Methanobacterium(98);unclassified;	AY796044	0.0238095
317223425|DCO_BRZ_Av4v5|Serp_Lig_GOR1CDEF_2013|3.4%	2.4867e-05	0	0	0	0	0	0	9.8783e-05	0	0	Archaea(100);Euryarchaeota(100);Methanobacteria(100);Methanobacteriales(100);Methanobacteriaceae(100);Methanobacterium(89);unclassified;	AY768827	0.0343915
317223614|DCO_BRZ_Av4v5|Serp_Lig_GOR1CDEF_2013|4.0%	2.4867e-05	0	0	0	0	0	0	9.8783e-05	0	0	Archaea(100);Euryarchaeota(100);Methanobacteria(100);Methanobacteriales(100);Methanobacteriaceae(100);unclassified;unclassified;	AY768827	0.0396825
317223242|DCO_BRZ_Av4v5|Serp_Lig_GOR1CDEF_2013|4.0%	2.4867e-05	0	0	0	0	0	0	9.8783e-05	0	0	Archaea(100);Euryarchaeota(100);Methanobacteria(100);Methanobacteriales(100);Methanobacteriaceae(100);Methanobacterium(87);unclassified;	AY768827	0.0396825
317223745|DCO_BRZ_Av4v5|Serp_Lig_GOR1CDEF_2013|4.0%	2.4867e-05	0	0	0	0	0	0	9.8783e-05	0	0	Archaea(100);Euryarchaeota(100);Methanobacteria(100);Methanobacteriales(100);Methanobacteriaceae(100);Methanobacterium(83);unclassified;	AY768827	0.0396825
317223761|DCO_BRZ_Av4v5|Serp_Lig_GOR1CDEF_2013|3.4%	2.4867e-05	0	0	0	0	0	0	9.8783e-05	0	0	Archaea(100);Euryarchaeota(100);Methanobacteria(100);Methanobacteriales(100);Methanobacteriaceae(100);Methanobacterium(87);unclassified;	AY768827	0.0343915
317223056|DCO_BRZ_Av4v5|Serp_Lig_GOR1CDEF_2013|4.0%	2.4867e-05	0	0	0	0	0	0	9.8783e-05	0	0	Archaea(100);Euryarchaeota(100);Methanobacteria(100);Methanobacteriales(100);Methanobacteriaceae(100);unclassified;unclassified;	AY768827	0.0396825
317223376|DCO_BRZ_Av4v5|Serp_Lig_GOR1CDEF_2013|4.0%	2.4867e-05	0	0	0	0	0	0	9.8783e-05	0	0	Archaea(100);Euryarchaeota(100);Methanobacteria(100);Methanobacteriales(100);Methanobacteriaceae(100);unclassified;unclassified;	AY768827	0.0396825
317223816|DCO_BRZ_Av4v5|Serp_Lig_GOR1CDEF_2013|3.4%	2.4867e-05	0	0	0	0	0	0	9.8783e-05	0	0	Archaea(100);Euryarchaeota(100);Methanobacteria(100);Methanobacteriales(100);Methanobacteriaceae(100);Methanobacterium(87);unclassified;	AY796044	0.0343915
317223919|DCO_BRZ_Av4v5|Serp_Lig_GOR1CDEF_2013|2.4%	2.4867e-05	0	0	0	0	0	0	9.8783e-05	0	0	Archaea(100);Euryarchaeota(100);Methanobacteria(100);Methanobacteriales(100);Methanobacteriaceae(100);Methanobacterium(93);unclassified;	AY768827	0.0238095
317223157|DCO_BRZ_Av4v5|Serp_Lig_GOR1CDEF_2013|3.4%	2.4867e-05	0	0	0	0	0	0	9.8783e-05	0	0	Archaea(100);Euryarchaeota(100);Methanobacteria(100);Methanobacteriales(100);Methanobacteriaceae(100);Methanobacterium(82);unclassified;	AY768827	0.0343915
317237155|DCO_BRZ_Av4v5|Serp_Lig_GOR1CDEF_2013|0.3%	2.4867e-05	0	0	0	5.88253e-05	0	0	9.8783e-06	7.41769e-05	0	Archaea(100);Thaumarchaeota(100);Marine_Group_I(99);Unknown_Order(99);Unknown_Family(99);Candidatus_Nitrosoarchaeum(99);unclassified;	FN691711	0.00265252
199369768|DCO_BRZ_Av4v5|Serp_LIG_L43_upstream_Oct11_Av4v5|0.0%	2.4867e-05	0	0	0	0	0	0	0	0	0	Archaea(100);Euryarchaeota(100);Methanomicrobia(100);Methanomicrobiales(100);Methanospirillaceae(100);Methanospirillum(100);unclassified;	EU591666	0
199622466|DCO_BRZ_Av4v5|Serp_LIG_BR2_back1_Jun12_Av4v5|0.3%	2.4867e-05	5.48336e-05	3.34952e-05	0	0	0	0	0	6.35802e-05	0	Archaea(100);Thaumarchaeota(100);Marine_Group_I(100);Unknown_Order(100);Unknown_Family(100);Candidatus_Nitrosoarchaeum(100);unclassified;	HQ316983	0.00265252
199621773|DCO_BRZ_Av4v5|Serp_LIG_BR2_back1_Jun12_Av4v5|13.5%	2.4867e-05	0.000274168	0	0	0	0	0	0	0	0	Archaea(100);Woesearchaeota_(DHVEG-6)(100);unclassified;unclassified;unclassified;unclassified;unclassified;	CP010426	0.124339
199622043|DCO_BRZ_Av4v5|Serp_LIG_BR2_back1_Jun12_Av4v5|15.9%	2.4867e-05	0.000274168	0	0	0	0	0	0	0	0	Archaea(100);Woesearchaeota_(DHVEG-6)(99);unclassified;unclassified;unclassified;unclassified;unclassified;	CP010426	0.12963
199627185|DCO_BRZ_Av4v5|Serp_LIG_BR2_back1_Jun12_Av4v5|0.8%	2.4867e-05	2.74168e-05	0	0	0.000235301	0	0	0	0	0	Archaea(100);Euryarchaeota(100);Methanomicrobia(100);Methanomicrobiales(100);Methanospirillaceae(100);Methanospirillum(100);unclassified;	JF789588	0
318796149|DCO_BRZ_Av4v5|Serp_Lig_GORupA_2013|15.9%	2.4867e-05	0	0	0	0	0	0	0	0.000105967	0	Archaea(100);Woesearchaeota_(DHVEG-6)(100);unclassified;unclassified;unclassified;unclassified;unclassified;	JWKX01000012	0.232472
199849995|DCO_BRZ_Av4v5|Serp_LIG_BR2_back2_Jun12_Av4v5|14.5%	2.4867e-05	0	0.000100486	0	0.000205888	0	0	0	0	0	Archaea(100);Parvarchaeota(100);uncultured_euryarchaeote(100);unclassified;unclassified;unclassified;unclassified;	KJ566437	0.00527705
199636344|DCO_BRZ_Av4v5|Serp_LIG_BR2_back1_Jun12_Av4v5|6.4%	2.4867e-05	2.74168e-05	0	0	0	0	0	0	0	0	Archaea(100);Euryarchaeota(100);Thermoplasmata(100);Thermoplasmatales(100);Marine_Group_II(85);unclassified;unclassified;	EU888367	0.0636605
199625388|DCO_BRZ_Av4v5|Serp_LIG_BR2_back1_Jun12_Av4v5|10.1%	2.4867e-05	0	0	0	0.000264714	0	0	0	0	0	Archaea(100);Aenigmarchaeota(100);Deep_Sea_Euryarchaeotic_Group(DSEG)(100);unclassified;unclassified;unclassified;unclassified;	KM258074	0.272222
318796062|DCO_BRZ_Av4v5|Serp_Lig_GORupA_2013|0.3%	2.4867e-05	0	0	0	5.88253e-05	0	0	0	8.47736e-05	0	Archaea(100);Thaumarchaeota(100);Marine_Group_I(99);Unknown_Order(99);Unknown_Family(99);Candidatus_Nitrosoarchaeum(97);unclassified;	FJ718915	0.00530504
199848789|DCO_BRZ_Av4v5|Serp_LIG_BR2_back2_Jun12_Av4v5|6.1%	2.4867e-05	0	0.000334952	0	0	0	0	0	0	0	Archaea(100);Euryarchaeota(100);Thermoplasmata(100);Thermoplasmatales(100);ASC21(100);uncultured_archaeon(100);unclassified;	HM187477	0.021164
199622972|DCO_BRZ_Av4v5|Serp_LIG_BR2_back1_Jun12_Av4v5|14.7%	2.4867e-05	0.000109667	0.000200971	0	0	0	0	0	0	0	Archaea(100);Parvarchaeota(100);uncultured_euryarchaeote(100);unclassified;unclassified;unclassified;unclassified;	KJ566437	0.00527705
199366288|DCO_BRZ_Av4v5|Serp_LIG_L43_upstream_Oct11_Av4v5|0.5%	2.4867e-05	0	0	0	0	0	0	0	0	0	Archaea(100);Euryarchaeota(100);Methanomicrobia(100);Methanomicrobiales(100);Methanospirillaceae(100);Methanospirillum(100);uncultured_archaeon(97);	AY570675	0.00529101
318796068|DCO_BRZ_Av4v5|Serp_Lig_GORupA_2013|0.3%	2.4867e-05	0	0	0	0	0	0	0	0.000105967	0	Archaea(100);Thaumarchaeota(100);Marine_Group_I(100);Unknown_Order(100);Unknown_Family(100);Candidatus_Nitrosoarchaeum(100);unclassified;	HE796561	0.00265252
318798156|DCO_BRZ_Av4v5|Serp_Lig_GORupA_2013|0.5%	2.4867e-05	0	0	0	0	0	0	0	0.000105967	0	Archaea(100);Thaumarchaeota(100);Marine_Group_I(100);Unknown_Order(100);Unknown_Family(100);Candidatus_Nitrosoarchaeum(96);unclassified;	JX426826	0.00530504
318797127|DCO_BRZ_Av4v5|Serp_Lig_GORupA_2013|0.3%	2.4867e-05	0	0	0	0	0	0	0	0.000105967	0	Archaea(100);Thaumarchaeota(100);Marine_Group_I(100);Unknown_Order(100);Unknown_Family(100);Candidatus_Nitrosoarchaeum(99);unclassified;	HE796561	0.00265252
199622981|DCO_BRZ_Av4v5|Serp_LIG_BR2_back1_Jun12_Av4v5|16.1%	2.4867e-05	0.000274168	0	0	0	0	0	0	0	0	Archaea(100);Woesearchaeota_(DHVEG-6)(100);unclassified;unclassified;unclassified;unclassified;unclassified;	CP010426	0.12963
199622665|DCO_BRZ_Av4v5|Serp_LIG_BR2_back1_Jun12_Av4v5|0.8%	2.4867e-05	0	0	0	0	0	0	0	0	0	Archaea(100);Thaumarchaeota(100);Soil_Crenarchaeotic_Group(SCG)(97);uncultured_euryarchaeote(89);unclassified;unclassified;unclassified;	KJ566475	0.00265252
318795889|DCO_BRZ_Av4v5|Serp_Lig_GORupA_2013|1.9%	2.4867e-05	0	0	0	0	0	0	0	0.000105967	0	Archaea(100);Thaumarchaeota(100);Marine_Group_I(98);Unknown_Order(98);Unknown_Family(98);unclassified;unclassified;	HE796542	0.0159151
199635127|DCO_BRZ_Av4v5|Serp_LIG_BR2_back1_Jun12_Av4v5|0.3%	2.4867e-05	5.48336e-05	3.34952e-05	0	5.88253e-05	0	0	0	0	0	Archaea(100);Thaumarchaeota(100);Marine_Group_I(100);Unknown_Order(100);Unknown_Family(100);Candidatus_Nitrosoarchaeum(99);unclassified;	EU309860	0.00265252
318796151|DCO_BRZ_Av4v5|Serp_Lig_GORupA_2013|0.3%	2.4867e-05	0	0	0	2.94126e-05	0	0	0	9.53703e-05	0	Archaea(100);Thaumarchaeota(100);Marine_Group_I(98);Unknown_Order(98);Unknown_Family(98);Candidatus_Nitrosoarchaeum(98);unclassified;	JX426826	0.00530504
318816353|DCO_BRZ_Av4v5|Serp_Lig_GORupA_2013|0.3%	2.4867e-05	0	0	0	0	0	0	0	0	0	Archaea(100);Thaumarchaeota(100);Soil_Crenarchaeotic_Group(SCG)(100);unclassified;unclassified;unclassified;unclassified;	HQ269158	0.00265252
199849074|DCO_BRZ_Av4v5|Serp_LIG_BR2_back2_Jun12_Av4v5|0.3%	2.4867e-05	0	0.000133981	0	2.94126e-05	0	0	0	0	0	Archaea(100);Thaumarchaeota(100);Marine_Group_I(100);Unknown_Order(100);Unknown_Family(100);Candidatus_Nitrosoarchaeum(100);unclassified;	HQ316983	0.00265252
236764740|DCO_BRZ_Av4v5|Serp_LIG_LER20_LS11_127_Oct11|0.3%	2.4867e-05	0	0	0	0	0	0	0	0	0	Archaea(100);Euryarchaeota(100);Methanobacteria(100);Methanobacteriales(100);Methanobacteriaceae(100);Methanobacterium(100);Methanobacterium_lacus(99);	JQLY01000001	0.0026455
318795933|DCO_BRZ_Av4v5|Serp_Lig_GORupA_2013|0.3%	2.4867e-05	0	0	0	0	0	0	0	0.000105967	0	Archaea(100);Thaumarchaeota(100);Marine_Group_I(100);Unknown_Order(99);Unknown_Family(99);Candidatus_Nitrosoarchaeum(98);unclassified;	KJ566461	0.00530504
199412571|DCO_BRZ_Av4v5|Serp_LIG_LER20_11_117_Oct11_A2_Av4v5|0.3%	2.4867e-05	0	0	0	0	0	0	0	0	0	Archaea(100);Thaumarchaeota(100);Soil_Crenarchaeotic_Group(SCG)(99);unclassified;unclassified;unclassified;unclassified;	HQ141803	0.00265252
199912024|DCO_BRZ_Av4v5|Serp_LIG_Gor_upA_Jul12_Av4v5|0.3%	2.4867e-05	0	0	0	0	0	0	0	0	0	Archaea(100);Euryarchaeota(100);Methanomicrobia(100);Methanosarcinales(100);Methanosaetaceae(100);Methanosaeta(100);unclassified;	JN649107	0.0026455
318796317|DCO_BRZ_Av4v5|Serp_Lig_GORupA_2013|1.9%	2.4867e-05	0	0	0	0	0	0	0	0.000105967	0	Archaea(100);Thaumarchaeota(100);Marine_Group_I(99);Unknown_Order(96);Unknown_Family(96);unclassified;unclassified;	HE796542	0.0159151
236764777|DCO_BRZ_Av4v5|Serp_LIG_LER20_LS11_127_Oct11|0.3%	2.4867e-05	0	0	0	0	0	0	0	0	0	Archaea(100);Euryarchaeota(100);Methanobacteria(100);Methanobacteriales(100);Methanobacteriaceae(100);Methanobacterium(100);Methanobacterium_lacus(99);	HQ110085	0.0026455
199849925|DCO_BRZ_Av4v5|Serp_LIG_BR2_back2_Jun12_Av4v5|0.3%	2.4867e-05	0	6.69905e-05	0	2.94126e-05	0	0	0	7.41769e-05	0	Archaea(100);Thaumarchaeota(100);Marine_Group_I(100);Unknown_Order(100);Unknown_Family(100);Candidatus_Nitrosoarchaeum(99);unclassified;	JX426869	0.00530504
199622228|DCO_BRZ_Av4v5|Serp_LIG_BR2_back1_Jun12_Av4v5|0.3%	2.4867e-05	8.22504e-05	3.34952e-05	0	0	0	0	0	5.29835e-05	0	Archaea(100);Thaumarchaeota(100);Marine_Group_I(98);Unknown_Order(97);Unknown_Family(97);Candidatus_Nitrosoarchaeum(96);unclassified;	JN562362	0.00265252
318796748|DCO_BRZ_Av4v5|Serp_Lig_GORupA_2013|0.5%	2.4867e-05	0	0	0	0	0	0	0	0.000105967	0	Archaea(100);Thaumarchaeota(100);Marine_Group_I(100);Unknown_Order(100);Unknown_Family(100);Candidatus_Nitrosoarchaeum(100);unclassified;	JX426838	0.00530504
199633088|DCO_BRZ_Av4v5|Serp_LIG_BR2_back1_Jun12_Av4v5|0.5%	2.4867e-05	5.48336e-05	0.000100486	0	0	0	0	0	0	0	Archaea(100);Thaumarchaeota(100);Marine_Group_I(100);unclassified;unclassified;unclassified;unclassified;	AVSQ01000019	0.00530504
199919124|DCO_BRZ_Av4v5|Serp_LIG_Gor_upA_Jul12_Av4v5|0.3%	2.4867e-05	0	0	0	0	0	0	0	0	0	Archaea(100);Euryarchaeota(100);Methanomicrobia(100);Methanosarcinales(100);Methanosaetaceae(100);Methanosaeta(100);unclassified;	AF050611	0.0026455
199635736|DCO_BRZ_Av4v5|Serp_LIG_BR2_back1_Jun12_Av4v5|0.3%	2.4867e-05	2.74168e-05	3.34952e-05	0	0	0	0	0	8.47736e-05	0	Archaea(100);Thaumarchaeota(100);Marine_Group_I(100);Unknown_Order(99);Unknown_Family(99);Candidatus_Nitrosoarchaeum(99);unclassified;	KJ566461	0.00530504
236764759|DCO_BRZ_Av4v5|Serp_LIG_LER20_LS11_127_Oct11|0.5%	2.4867e-05	0	0	0	0	0	0	0	0	0	Archaea(100);Thaumarchaeota(100);Soil_Crenarchaeotic_Group(SCG)(82);unclassified;unclassified;unclassified;unclassified;	JROT01000008	0.00530504
318796561|DCO_BRZ_Av4v5|Serp_Lig_GORupA_2013|0.3%	2.4867e-05	0	0	0	0	0	0	0	0.000105967	0	Archaea(100);Thaumarchaeota(100);Marine_Group_I(95);Unknown_Order(95);Unknown_Family(95);Candidatus_Nitrosoarchaeum(95);unclassified;	JX426846	0.00530504
199621552|DCO_BRZ_Av4v5|Serp_LIG_BR2_back1_Jun12_Av4v5|14.9%	2.4867e-05	0.000274168	0	0	0	0	0	0	0	0	Archaea(100);Aenigmarchaeota(100);Deep_Sea_Euryarchaeotic_Group(DSEG)(100);uncultured_archaeon(100);unclassified;unclassified;unclassified;	JX196240	0.00797872
199623655|DCO_BRZ_Av4v5|Serp_LIG_BR2_back1_Jun12_Av4v5|1.3%	2.4867e-05	0	0	0	0	0	0	0	0	0	Archaea(100);Thaumarchaeota(100);unclassified;unclassified;unclassified;unclassified;unclassified;	JN397856	0.00795756
318796248|DCO_BRZ_Av4v5|Serp_Lig_GORupA_2013|0.3%	2.4867e-05	0	0	0	0	0	0	0	0.000105967	0	Archaea(100);Thaumarchaeota(100);Marine_Group_I(96);Unknown_Order(96);Unknown_Family(96);Candidatus_Nitrosoarchaeum(95);unclassified;	JN562364	0.00265252
318796744|DCO_BRZ_Av4v5|Serp_Lig_GORupA_2013|10.1%	2.4867e-05	0	0	0	5.88253e-05	0	0	0	8.47736e-05	0	Archaea(100);Aenigmarchaeota(100);Deep_Sea_Euryarchaeotic_Group(DSEG)(98);unclassified;unclassified;unclassified;unclassified;	KM258074	0.272222
199860045|DCO_BRZ_Av4v5|Serp_LIG_BR2_back2_Jun12_Av4v5|0.5%	2.4867e-05	0	0	0	0	0	0	0	0	0	Archaea(100);Thaumarchaeota(100);Soil_Crenarchaeotic_Group(SCG)(100);unclassified;unclassified;unclassified;unclassified;	DQ278122	0.00530504
318796271|DCO_BRZ_Av4v5|Serp_Lig_GORupA_2013|5.8%	2.4867e-05	0	0	0	0	0	0	0	0.000105967	0	Archaea(100);Aenigmarchaeota(100);Deep_Sea_Euryarchaeotic_Group(DSEG)(100);unclassified;unclassified;unclassified;unclassified;	JWKQ01000002	0.114846
199621695|DCO_BRZ_Av4v5|Serp_LIG_BR2_back1_Jun12_Av4v5|10.3%	2.4867e-05	0.000274168	0	0	0	0	0	0	0	0	Archaea(100);Aenigmarchaeota(100);Deep_Sea_Euryarchaeotic_Group(DSEG)(97);unclassified;unclassified;unclassified;unclassified;	KM258074	0.261111
199621810|DCO_BRZ_Av4v5|Serp_LIG_BR2_back1_Jun12_Av4v5|14.6%	2.4867e-05	0	0.000334952	0	0	0	0	0	0	0	Archaea(100);Woesearchaeota_(DHVEG-6)(99);unclassified;unclassified;unclassified;unclassified;unclassified;	JWKX01000012	0.137566
199417026|DCO_BRZ_Av4v5|Serp_LIG_LER20_11_117_Oct11_A2_Av4v5|2.4%	2.4867e-05	0	0	0	0	0	0	0	0	0	Archaea(100);Euryarchaeota(100);Methanobacteria(100);Methanobacteriales(100);Methanobacteriaceae(100);Methanobacterium(94);unclassified;	AY796044	0.0238095
318795918|DCO_BRZ_Av4v5|Serp_Lig_GORupA_2013|0.3%	2.4867e-05	0	0	0	0	0	0	0	0.000105967	0	Archaea(100);Thaumarchaeota(100);Marine_Group_I(100);Unknown_Order(97);Unknown_Family(97);Candidatus_Nitrosoarchaeum(96);unclassified;	AB722183	0.00265252
318796275|DCO_BRZ_Av4v5|Serp_Lig_GORupA_2013|0.3%	2.4867e-05	0	0	0	0	0	0	0	9.53703e-05	0	Archaea(100);Thaumarchaeota(100);Marine_Group_I(99);Unknown_Order(99);Unknown_Family(99);Candidatus_Nitrosoarchaeum(99);unclassified;	EU309860	0.00265252
317223620|DCO_BRZ_Av4v5|Serp_Lig_GOR1CDEF_2013|4.0%	2.23803e-05	0	0	0	0	0	0	8.89047e-05	0	0	Archaea(100);Euryarchaeota(100);Methanobacteria(100);Methanobacteriales(100);Methanobacteriaceae(100);Methanobacterium(80);unclassified;	AY768827	0.0396825
317223171|DCO_BRZ_Av4v5|Serp_Lig_GOR1CDEF_2013|2.4%	2.23803e-05	0	0	0	0	0	0	8.89047e-05	0	0	Archaea(100);Euryarchaeota(100);Methanobacteria(100);Methanobacteriales(100);Methanobacteriaceae(100);Methanobacterium(94);unclassified;	AY768827	0.0238095
317223472|DCO_BRZ_Av4v5|Serp_Lig_GOR1CDEF_2013|4.0%	2.23803e-05	0	0	0	0	0	0	8.89047e-05	0	0	Archaea(100);Euryarchaeota(100);Methanobacteria(100);Methanobacteriales(100);Methanobacteriaceae(100);unclassified;unclassified;	AY796044	0.0396825
317225432|DCO_BRZ_Av4v5|Serp_Lig_GOR1CDEF_2013|100.0%	2.23803e-05	0	0	0	0	0	0	8.89047e-05	0	0	Archaea(100);Aenigmarchaeota(97);Deep_Sea_Euryarchaeotic_Group(DSEG)(91);uncultured_archaeon(87);unclassified;unclassified;unclassified;	GQ994161	0.285714
317223526|DCO_BRZ_Av4v5|Serp_Lig_GOR1CDEF_2013|4.0%	2.23803e-05	0	0	0	0	0	0	8.89047e-05	0	0	Archaea(100);Euryarchaeota(100);Methanobacteria(100);Methanobacteriales(100);Methanobacteriaceae(100);Methanobacterium(82);unclassified;	AY768827	0.0396825
317223131|DCO_BRZ_Av4v5|Serp_Lig_GOR1CDEF_2013|3.4%	2.23803e-05	0	0	0	0	0	0	8.89047e-05	0	0	Archaea(100);Euryarchaeota(100);Methanobacteria(100);Methanobacteriales(100);Methanobacteriaceae(100);Methanobacterium(83);unclassified;	AY796044	0.0343915
317223410|DCO_BRZ_Av4v5|Serp_Lig_GOR1CDEF_2013|4.0%	2.23803e-05	0	0	0	0	0	0	8.89047e-05	0	0	Archaea(100);Euryarchaeota(100);Methanobacteria(100);Methanobacteriales(100);Methanobacteriaceae(100);unclassified;unclassified;	KJ947140	0.037037
317223879|DCO_BRZ_Av4v5|Serp_Lig_GOR1CDEF_2013|4.0%	2.23803e-05	0	0	0	0	0	0	8.89047e-05	0	0	Archaea(100);Euryarchaeota(100);Methanobacteria(100);Methanobacteriales(100);Methanobacteriaceae(100);unclassified;unclassified;	AY796044	0.0396825
317223220|DCO_BRZ_Av4v5|Serp_Lig_GOR1CDEF_2013|4.0%	2.23803e-05	0	0	0	0	0	0	8.89047e-05	0	0	Archaea(100);Euryarchaeota(100);Methanobacteria(100);Methanobacteriales(100);Methanobacteriaceae(100);Methanobacterium(82);unclassified;	AY796044	0.0396825
317223676|DCO_BRZ_Av4v5|Serp_Lig_GOR1CDEF_2013|4.0%	2.23803e-05	0	0	0	0	0	0	8.89047e-05	0	0	Archaea(100);Euryarchaeota(100);Methanobacteria(100);Methanobacteriales(100);Methanobacteriaceae(100);Methanobacterium(86);unclassified;	AY768827	0.0396825
317223683|DCO_BRZ_Av4v5|Serp_Lig_GOR1CDEF_2013|4.0%	2.23803e-05	0	0	0	0	0	0	8.89047e-05	0	0	Archaea(100);Euryarchaeota(100);Methanobacteria(100);Methanobacteriales(100);Methanobacteriaceae(100);Methanobacterium(82);unclassified;	AY768827	0.0396825
317224432|DCO_BRZ_Av4v5|Serp_Lig_GOR1CDEF_2013|4.0%	2.23803e-05	0	0	0	0	0	0	8.89047e-05	0	0	Archaea(100);Euryarchaeota(100);Methanobacteria(100);Methanobacteriales(100);Methanobacteriaceae(100);Methanobacterium(81);unclassified;	AY768827	0.0396825
317223316|DCO_BRZ_Av4v5|Serp_Lig_GOR1CDEF_2013|3.4%	2.23803e-05	0	0	0	0	0	0	8.89047e-05	0	0	Archaea(100);Euryarchaeota(100);Methanobacteria(100);Methanobacteriales(100);Methanobacteriaceae(100);unclassified;unclassified;	AY768827	0.0343915
317223522|DCO_BRZ_Av4v5|Serp_Lig_GOR1CDEF_2013|3.4%	2.23803e-05	0	0	0	0	0	0	8.89047e-05	0	0	Archaea(100);Euryarchaeota(100);Methanobacteria(100);Methanobacteriales(100);Methanobacteriaceae(100);Methanobacterium(90);unclassified;	AY768827	0.0343915
317224525|DCO_BRZ_Av4v5|Serp_Lig_GOR1CDEF_2013|3.4%	2.23803e-05	0	0	0	0	0	0	8.89047e-05	0	0	Archaea(100);Euryarchaeota(100);Methanobacteria(100);Methanobacteriales(100);Methanobacteriaceae(100);unclassified;unclassified;	AY796044	0.0343915
317223417|DCO_BRZ_Av4v5|Serp_Lig_GOR1CDEF_2013|4.0%	2.23803e-05	0	0	0	0	0	0	8.89047e-05	0	0	Archaea(100);Euryarchaeota(100);Methanobacteria(100);Methanobacteriales(100);Methanobacteriaceae(100);Methanobacterium(87);unclassified;	AY796044	0.0396825
317223594|DCO_BRZ_Av4v5|Serp_Lig_GOR1CDEF_2013|3.4%	2.23803e-05	0	0	0	0	0	0	8.89047e-05	0	0	Archaea(100);Euryarchaeota(100);Methanobacteria(100);Methanobacteriales(100);Methanobacteriaceae(100);unclassified;unclassified;	AY796044	0.0343915
317223169|DCO_BRZ_Av4v5|Serp_Lig_GOR1CDEF_2013|4.0%	2.23803e-05	0	0	0	0	0	0	8.89047e-05	0	0	Archaea(100);Euryarchaeota(100);Methanobacteria(100);Methanobacteriales(100);Methanobacteriaceae(100);Methanobacterium(83);unclassified;	AY796044	0.0396825
317223580|DCO_BRZ_Av4v5|Serp_Lig_GOR1CDEF_2013|4.0%	2.23803e-05	0	0	0	0	0	0	8.89047e-05	0	0	Archaea(100);Euryarchaeota(100);Methanobacteria(100);Methanobacteriales(100);Methanobacteriaceae(100);Methanobacterium(89);unclassified;	AY768827	0.0396825
317223231|DCO_BRZ_Av4v5|Serp_Lig_GOR1CDEF_2013|3.4%	2.23803e-05	0	0	0	0	0	0	8.89047e-05	0	0	Archaea(100);Euryarchaeota(100);Methanobacteria(100);Methanobacteriales(100);Methanobacteriaceae(100);Methanobacterium(87);unclassified;	AY796044	0.0343915
317223560|DCO_BRZ_Av4v5|Serp_Lig_GOR1CDEF_2013|4.0%	2.23803e-05	0	0	0	0	0	0	8.89047e-05	0	0	Archaea(100);Euryarchaeota(100);Methanobacteria(100);Methanobacteriales(100);Methanobacteriaceae(100);unclassified;unclassified;	AY796044	0.0396825
317223916|DCO_BRZ_Av4v5|Serp_Lig_GOR1CDEF_2013|4.0%	2.23803e-05	0	0	0	0	0	0	8.89047e-05	0	0	Archaea(100);Euryarchaeota(100);Methanobacteria(100);Methanobacteriales(100);Methanobacteriaceae(100);Methanobacterium(87);unclassified;	AY768827	0.0396825
317223422|DCO_BRZ_Av4v5|Serp_Lig_GOR1CDEF_2013|3.4%	2.23803e-05	0	0	0	0	0	0	8.89047e-05	0	0	Archaea(100);Euryarchaeota(100);Methanobacteria(100);Methanobacteriales(100);Methanobacteriaceae(100);Methanobacterium(85);unclassified;	AY768827	0.0343915
317223331|DCO_BRZ_Av4v5|Serp_Lig_GOR1CDEF_2013|4.0%	2.23803e-05	0	0	0	0	0	0	8.89047e-05	0	0	Archaea(100);Euryarchaeota(100);Methanobacteria(100);Methanobacteriales(100);Methanobacteriaceae(100);Methanobacterium(82);unclassified;	AY796044	0.0396825
317223324|DCO_BRZ_Av4v5|Serp_Lig_GOR1CDEF_2013|4.0%	2.23803e-05	0	0	0	0	0	0	8.89047e-05	0	0	Archaea(100);Euryarchaeota(100);Methanobacteria(100);Methanobacteriales(100);Methanobacteriaceae(100);unclassified;unclassified;	AY768827	0.0396825
317223776|DCO_BRZ_Av4v5|Serp_Lig_GOR1CDEF_2013|4.0%	2.23803e-05	0	0	0	0	0	0	8.89047e-05	0	0	Archaea(100);Euryarchaeota(100);Methanobacteria(100);Methanobacteriales(100);Methanobacteriaceae(100);unclassified;unclassified;	AY796044	0.0396825
317223552|DCO_BRZ_Av4v5|Serp_Lig_GOR1CDEF_2013|4.0%	2.23803e-05	0	0	0	0	0	0	8.89047e-05	0	0	Archaea(100);Euryarchaeota(100);Methanobacteria(100);Methanobacteriales(100);Methanobacteriaceae(100);Methanobacterium(84);unclassified;	AY768827	0.0396825
317223313|DCO_BRZ_Av4v5|Serp_Lig_GOR1CDEF_2013|18.5%	2.23803e-05	0	0	0	0	0	0	8.89047e-05	0	0	Archaea(100);Diapherotrites(100);Diapherotrites_Incertae_Sedis(100);Unknown_Order(100);Unknown_Family(100);Candidatus_Iainarchaeum(100);unclassified;	KJ566486	0.037037
317223602|DCO_BRZ_Av4v5|Serp_Lig_GOR1CDEF_2013|4.0%	2.23803e-05	0	0	0	0	0	0	8.89047e-05	0	0	Archaea(100);Euryarchaeota(100);Methanobacteria(100);Methanobacteriales(100);Methanobacteriaceae(100);Methanobacterium(82);unclassified;	AY796044	0.0396825
317223123|DCO_BRZ_Av4v5|Serp_Lig_GOR1CDEF_2013|100.0%	2.23803e-05	0	0	0	0	0	0	8.89047e-05	0	0	Archaea(100);unclassified;unclassified;unclassified;unclassified;unclassified;unclassified;	HM103852	0
317222905|DCO_BRZ_Av4v5|Serp_Lig_GOR1CDEF_2013|3.4%	2.23803e-05	0	0	0	0	0	0	8.89047e-05	0	0	Archaea(100);Euryarchaeota(100);Methanobacteria(100);Methanobacteriales(100);Methanobacteriaceae(100);Methanobacterium(81);unclassified;	AY796044	0.0343915
317223973|DCO_BRZ_Av4v5|Serp_Lig_GOR1CDEF_2013|0.3%	2.23803e-05	0	0	0	0	0	0	5.92698e-05	0	0	Archaea(100);Euryarchaeota(100);Methanomicrobia(100);Methanosarcinales(100);Methanosaetaceae(100);Methanosaeta(100);unclassified;	KC604420	0.0026455
317253143|DCO_BRZ_Av4v5|Serp_Lig_GOR1CDEF_2013|12.7%	2.23803e-05	0	0	0	0	0	0	3.95132e-05	5.29835e-05	0	Archaea(100);Aenigmarchaeota(100);Deep_Sea_Euryarchaeotic_Group(DSEG)(97);unclassified;unclassified;unclassified;unclassified;	AB049035	0.124339
199628185|DCO_BRZ_Av4v5|Serp_LIG_BR2_back1_Jun12_Av4v5|0.3%	2.23803e-05	0	0	0	2.94126e-05	0	0	0	8.47736e-05	0	Archaea(100);Thaumarchaeota(100);Marine_Group_I(100);Unknown_Order(100);Unknown_Family(100);Candidatus_Nitrosoarchaeum(100);uncultured_crenarchaeote(81);	JX426862	0.00530504
199632249|DCO_BRZ_Av4v5|Serp_LIG_BR2_back1_Jun12_Av4v5|0.3%	2.23803e-05	0	0	0	0	0	0	0	0	0	Archaea(100);Thaumarchaeota(100);Marine_Group_I(99);Unknown_Order(99);Unknown_Family(99);Candidatus_Nitrosoarchaeum(97);unclassified;	KC604519	0.00265252
318798258|DCO_BRZ_Av4v5|Serp_Lig_GORupA_2013|0.3%	2.23803e-05	0	0	0	2.94126e-05	0	0	0	5.29835e-05	0	Archaea(100);Thaumarchaeota(100);Marine_Group_I(100);Unknown_Order(100);Unknown_Family(100);Candidatus_Nitrosoarchaeum(99);unclassified;	JX426869	0.00530504
199333296|DCO_BRZ_Av4v5|Serp_LIG_PIO14_11_83_Oct11_A2_Av4v5|4.5%	2.23803e-05	0	0	0	0	0	0	0	0	0	Archaea(100);Euryarchaeota(100);Thermoplasmata(100);South_African_Goldmine_Gp(SAGMEG)(100);unclassified;unclassified;unclassified;	JQ817013	0.0396825
318797048|DCO_BRZ_Av4v5|Serp_Lig_GORupA_2013|15.6%	2.23803e-05	0	0	0	0	0	0	0	9.53703e-05	0	Archaea(100);Woesearchaeota_(DHVEG-6)(100);unclassified;unclassified;unclassified;unclassified;unclassified;	CP010426	0.124339
318796444|DCO_BRZ_Av4v5|Serp_Lig_GORupA_2013|0.3%	2.23803e-05	0	0	0	2.94126e-05	0	0	0	8.47736e-05	0	Archaea(100);Thaumarchaeota(100);Marine_Group_I(100);Unknown_Order(100);Unknown_Family(100);Candidatus_Nitrosoarchaeum(100);uncultured_archaeon(86);	HE796561	0.00265252
318796012|DCO_BRZ_Av4v5|Serp_Lig_GORupA_2013|0.3%	2.23803e-05	0	0	0	2.94126e-05	0	0	0	8.47736e-05	0	Archaea(100);Thaumarchaeota(100);Marine_Group_I(100);Unknown_Order(100);Unknown_Family(100);Candidatus_Nitrosoarchaeum(99);unclassified;	JX426836	0.00530504
318796889|DCO_BRZ_Av4v5|Serp_Lig_GORupA_2013|0.3%	2.23803e-05	0	0	0	0	0	0	0	9.53703e-05	0	Archaea(100);Thaumarchaeota(100);Marine_Group_I(98);Unknown_Order(98);Unknown_Family(98);Candidatus_Nitrosoarchaeum(97);uncultured_crenarchaeote(82);	KC604425	0.00265252
199622501|DCO_BRZ_Av4v5|Serp_LIG_BR2_back1_Jun12_Av4v5|0.3%	2.23803e-05	0	0	0	2.94126e-05	0	0	0	8.47736e-05	0	Archaea(100);Thaumarchaeota(100);Marine_Group_I(99);Unknown_Order(98);Unknown_Family(98);Candidatus_Nitrosoarchaeum(96);unclassified;	FN691647	0.00265252
199630412|DCO_BRZ_Av4v5|Serp_LIG_BR2_back1_Jun12_Av4v5|0.3%	2.23803e-05	0	0	0	2.94126e-05	0	0	0	6.35802e-05	0	Archaea(100);Thaumarchaeota(100);Marine_Group_I(89);Unknown_Order(89);Unknown_Family(89);Candidatus_Nitrosoarchaeum(85);unclassified;	KC604425	0.00265252
199623990|DCO_BRZ_Av4v5|Serp_LIG_BR2_back1_Jun12_Av4v5|11.7%	2.23803e-05	2.74168e-05	0.000267962	0	0	0	0	0	0	0	Archaea(100);Aenigmarchaeota(100);Deep_Sea_Euryarchaeotic_Group(DSEG)(100);uncultured_archaeon(97);unclassified;unclassified;unclassified;	GU363074	0.103448
199621795|DCO_BRZ_Av4v5|Serp_LIG_BR2_back1_Jun12_Av4v5|17.2%	2.23803e-05	0.000246751	0	0	0	0	0	0	0	0	Archaea(100);Woesearchaeota_(DHVEG-6)(100);unclassified;unclassified;unclassified;unclassified;unclassified;	JWKX01000012	0.254613
199636106|DCO_BRZ_Av4v5|Serp_LIG_BR2_back1_Jun12_Av4v5|0.3%	2.23803e-05	2.74168e-05	0	0	0	0	0	0	6.35802e-05	0	Archaea(100);Thaumarchaeota(100);Marine_Group_I(100);Unknown_Order(100);Unknown_Family(100);Candidatus_Nitrosoarchaeum(97);unclassified;	JX426869	0.00530504
318829401|DCO_BRZ_Av4v5|Serp_Lig_GORupA_2013|0.3%	2.23803e-05	0	0	0	0	0	0	0	4.23868e-05	0	Archaea(100);Thaumarchaeota(100);Marine_Group_I(100);Unknown_Order(100);Unknown_Family(100);Candidatus_Nitrosoarchaeum(100);unclassified;	HE796561	0.00265252
199606707|DCO_BRZ_Av4v5|Serp_LIG_GOR1_11_65_Oct11_A2_Av4v5|3.2%	2.23803e-05	0	0	0.0124309	0	0	0	0	0	0	Archaea(100);Euryarchaeota(100);Thermoplasmata(100);Thermoplasmatales(100);Marine_Group_II(90);uncultured_archaeon(89);unclassified;	AJ631247	0.0318302
199852647|DCO_BRZ_Av4v5|Serp_LIG_BR2_back2_Jun12_Av4v5|0.3%	2.23803e-05	0	0	0	0	0	0	0	0	0	Archaea(100);Thaumarchaeota(100);Soil_Crenarchaeotic_Group(SCG)(100);unclassified;unclassified;unclassified;unclassified;	JROT01000008	0.00265252
199631319|DCO_BRZ_Av4v5|Serp_LIG_BR2_back1_Jun12_Av4v5|0.3%	2.23803e-05	0	0	0	0.000205888	0	0	0	0	0	Archaea(100);Thaumarchaeota(100);Marine_Group_I(96);Unknown_Order(96);Unknown_Family(96);Candidatus_Nitrosoarchaeum(93);unclassified;	FN691711	0.00265252
199621704|DCO_BRZ_Av4v5|Serp_LIG_BR2_back1_Jun12_Av4v5|16.1%	2.23803e-05	0.000219334	3.34952e-05	0	0	0	0	0	0	0	Archaea(100);Woesearchaeota_(DHVEG-6)(99);unclassified;unclassified;unclassified;unclassified;unclassified;	CP010426	0.140212
199850106|DCO_BRZ_Av4v5|Serp_LIG_BR2_back2_Jun12_Av4v5|0.3%	2.23803e-05	0	0	0	0	0	0	0	0	0	Archaea(100);Thaumarchaeota(100);Marine_Group_I(100);Unknown_Order(100);Unknown_Family(100);Candidatus_Nitrosoarchaeum(100);uncultured_crenarchaeote(85);	FN691647	0.00265252
199621834|DCO_BRZ_Av4v5|Serp_LIG_BR2_back1_Jun12_Av4v5|14.8%	2.23803e-05	0.000246751	0	0	0	0	0	0	0	0	Archaea(100);Woesearchaeota_(DHVEG-6)(100);unclassified;unclassified;unclassified;unclassified;unclassified;	KC471280	0.250923
199915537|DCO_BRZ_Av4v5|Serp_LIG_Gor_upA_Jul12_Av4v5|0.3%	2.23803e-05	0	0	0	0	0	0	0	0	0	Archaea(100);Euryarchaeota(100);Methanomicrobia(100);Methanosarcinales(100);Methanosaetaceae(100);Methanosaeta(100);unclassified;	KJ206641	0.0026455
199910943|DCO_BRZ_Av4v5|Serp_LIG_Gor_upA_Jul12_Av4v5|0.3%	2.23803e-05	0	0	0	0	0	0	0	0	0	Archaea(100);Euryarchaeota(100);Methanomicrobia(100);Methanosarcinales(100);Methanosaetaceae(100);Methanosaeta(100);uncultured_Methanosarcinales_archaeon(91);	HQ592619	0.0026455
199627866|DCO_BRZ_Av4v5|Serp_LIG_BR2_back1_Jun12_Av4v5|0.3%	2.23803e-05	2.74168e-05	3.34952e-05	0	2.94126e-05	0	0	0	6.35802e-05	0	Archaea(100);Thaumarchaeota(100);Marine_Group_I(98);Unknown_Order(98);Unknown_Family(98);Candidatus_Nitrosoarchaeum(97);unclassified;	JN562364	0.00265252
199622685|DCO_BRZ_Av4v5|Serp_LIG_BR2_back1_Jun12_Av4v5|0.3%	2.23803e-05	0.000109667	0	0	0.000117651	0	0	0	0	0	Archaea(100);Thaumarchaeota(100);Marine_Group_I(100);Unknown_Order(100);Unknown_Family(100);Candidatus_Nitrosoarchaeum(90);unclassified;	JN562362	0.00265252
199852196|DCO_BRZ_Av4v5|Serp_LIG_BR2_back2_Jun12_Av4v5|0.3%	2.23803e-05	0	0	0	0.000264714	0	0	0	0	0	Archaea(100);Thaumarchaeota(100);Marine_Group_I(100);Unknown_Order(100);Unknown_Family(100);Candidatus_Nitrosoarchaeum(100);uncultured_crenarchaeote(84);	JN562362	0.00265252
199908344|DCO_BRZ_Av4v5|Serp_LIG_Gor_upA_Jul12_Av4v5|0.3%	2.23803e-05	0	0	0	0.000176476	0	0	0	0	0	Archaea(100);Euryarchaeota(100);Methanomicrobia(100);Methanosarcinales(100);Methanosaetaceae(100);Methanosaeta(100);uncultured_archaeon(83);	AY454761	0.0026455
318796167|DCO_BRZ_Av4v5|Serp_Lig_GORupA_2013|100.0%	2.23803e-05	0	0	0	0	0	0	0	9.53703e-05	0	Archaea(100);unclassified;unclassified;unclassified;unclassified;unclassified;unclassified;	FJ810527	0.32
199851668|DCO_BRZ_Av4v5|Serp_LIG_BR2_back2_Jun12_Av4v5|5.6%	2.23803e-05	0	3.34952e-05	0	0	0	0	0	0	0	Archaea(100);Euryarchaeota(100);Methanomicrobia(100);Methanomicrobiales(100);Methanospirillaceae(93);Methanospirillum(93);unclassified;	AB288683	0.0555556
199621631|DCO_BRZ_Av4v5|Serp_LIG_BR2_back1_Jun12_Av4v5|3.4%	2.23803e-05	0.000191918	0	0	0	0	0	0	0	0	Archaea(100);Thaumarchaeota(100);AK56(100);uncultured_bacterium(87);unclassified;unclassified;unclassified;	HM195143	0.0263158
199622211|DCO_BRZ_Av4v5|Serp_LIG_BR2_back1_Jun12_Av4v5|14.8%	2.23803e-05	0.000246751	0	0	0	0	0	0	0	0	Archaea(100);unclassified;unclassified;unclassified;unclassified;unclassified;unclassified;	FJ810527	0.150396
199855891|DCO_BRZ_Av4v5|Serp_LIG_BR2_back2_Jun12_Av4v5|3.4%	2.23803e-05	0	3.34952e-05	0	0	0	0	0	0	0	Archaea(100);Euryarchaeota(100);Thermoplasmata(100);Thermoplasmatales(100);Marine_Group_II(100);uncultured_archaeon(100);unclassified;	KC604422	0.00265252
199622399|DCO_BRZ_Av4v5|Serp_LIG_BR2_back1_Jun12_Av4v5|18.0%	2.23803e-05	0	0	0	0	0	0	0	9.53703e-05	0	Archaea(100);Woesearchaeota_(DHVEG-6)(100);archaeon_GW2011_AR18(83);unclassified;unclassified;unclassified;unclassified;	JWKX01000012	0.228782
199849066|DCO_BRZ_Av4v5|Serp_LIG_BR2_back2_Jun12_Av4v5|0.3%	2.23803e-05	0	0.000133981	0	2.94126e-05	0	0	0	3.17901e-05	0	Archaea(100);Thaumarchaeota(100);Marine_Group_I(100);Unknown_Order(100);Unknown_Family(100);Candidatus_Nitrosoarchaeum(100);unclassified;	JX426825	0.00530504
199622050|DCO_BRZ_Av4v5|Serp_LIG_BR2_back1_Jun12_Av4v5|1.3%	2.23803e-05	0.000164501	0.000100486	0	0	0	0	0	0	0	Archaea(100);Thaumarchaeota(100);Marine_Group_I(100);Unknown_Order(98);Unknown_Family(98);Candidatus_Nitrosoarchaeum(94);uncultured_archaeon(91);	HE796542	0.0106101
199622784|DCO_BRZ_Av4v5|Serp_LIG_BR2_back1_Jun12_Av4v5|4.5%	2.23803e-05	5.48336e-05	0	0	0	0	0	0	0	0	Archaea(100);Aenigmarchaeota(100);Deep_Sea_Euryarchaeotic_Group(DSEG)(100);unclassified;unclassified;unclassified;unclassified;	JWKQ01000002	0.10084
199416026|DCO_BRZ_Av4v5|Serp_LIG_LER20_11_117_Oct11_A2_Av4v5|0.3%	2.23803e-05	0	0	0	0	0	0	0	0	0	Archaea(100);Thaumarchaeota(100);Soil_Crenarchaeotic_Group(SCG)(100);unclassified;unclassified;unclassified;unclassified;	HQ269158	0.00265252
318796548|DCO_BRZ_Av4v5|Serp_Lig_GORupA_2013|0.5%	2.23803e-05	0	0	0	0	0	0	0	9.53703e-05	0	Archaea(100);Thaumarchaeota(100);Marine_Group_I(97);Unknown_Order(97);Unknown_Family(97);Candidatus_Nitrosoarchaeum(97);unclassified;	JX426846	0.00530504
318796539|DCO_BRZ_Av4v5|Serp_Lig_GORupA_2013|0.5%	2.23803e-05	0	0	0	0	0	0	0	9.53703e-05	0	Archaea(100);Thaumarchaeota(100);Marine_Group_I(100);Unknown_Order(98);Unknown_Family(98);Candidatus_Nitrosoarchaeum(94);unclassified;	HE796548	0.00530504
199623095|DCO_BRZ_Av4v5|Serp_LIG_BR2_back1_Jun12_Av4v5|13.8%	2.23803e-05	0.000191918	0	0	0	0	0	0	0	0	Archaea(100);Aenigmarchaeota(100);Deep_Sea_Euryarchaeotic_Group(DSEG)(98);unclassified;unclassified;unclassified;unclassified;	AB049035	0.132275
199635315|DCO_BRZ_Av4v5|Serp_LIG_BR2_back1_Jun12_Av4v5|14.8%	2.23803e-05	2.74168e-05	6.69905e-05	0	0	0	0	0	5.29835e-05	0	Archaea(100);Woesearchaeota_(DHVEG-6)(100);unclassified;unclassified;unclassified;unclassified;unclassified;	EU731354	0.297945
199633323|DCO_BRZ_Av4v5|Serp_LIG_BR2_back1_Jun12_Av4v5|0.3%	2.23803e-05	0	0	0	0	0	0	0	9.53703e-05	0	Archaea(100);Thaumarchaeota(100);Marine_Group_I(100);Unknown_Order(100);Unknown_Family(100);Candidatus_Nitrosoarchaeum(99);unclassified;	KC604519	0.00265252
199623069|DCO_BRZ_Av4v5|Serp_LIG_BR2_back1_Jun12_Av4v5|0.3%	2.23803e-05	5.48336e-05	0	0	0	0	0	0	0	0	Archaea(100);Miscellaneous_Crenarchaeotic_Group(100);unidentified_archaeon(96);unclassified;unclassified;unclassified;unclassified;	AJ831142	0.0026455
199627006|DCO_BRZ_Av4v5|Serp_LIG_BR2_back1_Jun12_Av4v5|0.3%	2.23803e-05	2.74168e-05	0	0	0	0	0	0	8.47736e-05	0	Archaea(100);Thaumarchaeota(100);Marine_Group_I(100);Unknown_Order(100);Unknown_Family(100);Candidatus_Nitrosoarchaeum(100);uncultured_archaeon(81);	JX426838	0.00529101
318796109|DCO_BRZ_Av4v5|Serp_Lig_GORupA_2013|0.3%	2.23803e-05	0	0	0	2.94126e-05	0	0	0	6.35802e-05	0	Archaea(100);Thaumarchaeota(100);Marine_Group_I(98);Unknown_Order(98);Unknown_Family(98);Candidatus_Nitrosoarchaeum(97);unclassified;	JX426826	0.00530504
199622094|DCO_BRZ_Av4v5|Serp_LIG_BR2_back1_Jun12_Av4v5|0.3%	2.23803e-05	0.000137084	3.34952e-05	0	2.94126e-05	0	0	0	0	0	Archaea(100);Thaumarchaeota(100);Marine_Group_I(100);Unknown_Order(100);Unknown_Family(100);Candidatus_Nitrosoarchaeum(100);uncultured_crenarchaeote(87);	KC604425	0.00265252
199908863|DCO_BRZ_Av4v5|Serp_LIG_Gor_upA_Jul12_Av4v5|17.2%	2.23803e-05	0	0	0	0.000205888	0	0	0	0	0	Archaea(100);Woesearchaeota_(DHVEG-6)(100);unclassified;unclassified;unclassified;unclassified;unclassified;	JWKX01000012	0.239852
199622543|DCO_BRZ_Av4v5|Serp_LIG_BR2_back1_Jun12_Av4v5|16.2%	2.23803e-05	0.000164501	0.000100486	0	0	0	0	0	0	0	Archaea(100);Aenigmarchaeota(100);Deep_Sea_Euryarchaeotic_Group(DSEG)(100);uncultured_archaeon(100);unclassified;unclassified;unclassified;	JX196240	0.00797872
199849491|DCO_BRZ_Av4v5|Serp_LIG_BR2_back2_Jun12_Av4v5|0.3%	2.23803e-05	0	0	0	0	0	0	0	0	0	Archaea(100);Thaumarchaeota(100);unclassified;unclassified;unclassified;unclassified;unclassified;	GQ871301	0.00530504
199634812|DCO_BRZ_Av4v5|Serp_LIG_BR2_back1_Jun12_Av4v5|2.4%	2.23803e-05	8.22504e-05	0	0	0	0	0	0	0	0	Archaea(100);Euryarchaeota(100);Thermoplasmata(100);Thermoplasmatales(100);Marine_Group_II(100);uncultured_archaeon(100);unclassified;	JQ684419	0.0212202
199912237|DCO_BRZ_Av4v5|Serp_LIG_Gor_upA_Jul12_Av4v5|2.1%	2.23803e-05	0	0	0	2.94126e-05	0	0	0	0	0	Archaea(100);Euryarchaeota(100);Thermoplasmata(100);Thermoplasmatales(100);Marine_Group_II(100);uncultured_archaeon(100);unclassified;	JQ684425	0.00795756
199622135|DCO_BRZ_Av4v5|Serp_LIG_BR2_back1_Jun12_Av4v5|0.3%	2.23803e-05	0.000137084	0.000133981	0	0	0	0	0	0	0	Archaea(100);Thaumarchaeota(100);Marine_Group_I(94);Unknown_Order(94);Unknown_Family(94);Candidatus_Nitrosoarchaeum(94);unclassified;	KC604519	0.00265252
199623020|DCO_BRZ_Av4v5|Serp_LIG_BR2_back1_Jun12_Av4v5|11.6%	2.23803e-05	0.000137084	0	0	5.88253e-05	0	0	0	0	0	Archaea(100);Woesearchaeota_(DHVEG-6)(97);unclassified;unclassified;unclassified;unclassified;unclassified;	KJ566470	0.116402
318796480|DCO_BRZ_Av4v5|Serp_Lig_GORupA_2013|0.3%	2.23803e-05	0	0	0	2.94126e-05	0	0	0	8.47736e-05	0	Archaea(100);Thaumarchaeota(100);Marine_Group_I(100);Unknown_Order(100);Unknown_Family(100);Candidatus_Nitrosoarchaeum(100);unclassified;	AB722183	0.00265252
318797353|DCO_BRZ_Av4v5|Serp_Lig_GORupA_2013|0.3%	2.23803e-05	0	0	0	5.88253e-05	0	0	0	5.29835e-05	0	Archaea(100);Thaumarchaeota(100);Marine_Group_I(99);Unknown_Order(99);Unknown_Family(99);Candidatus_Nitrosoarchaeum(98);unclassified;	FJ718907	0.00530504
318827837|DCO_BRZ_Av4v5|Serp_Lig_GORupA_2013|100.0%	2.23803e-05	0	0	0	0	0	0	0	9.53703e-05	0	unknown;unclassified;unclassified;unclassified;unclassified;unclassified;unclassified;	EU731037	0
199855623|DCO_BRZ_Av4v5|Serp_LIG_BR2_back2_Jun12_Av4v5|0.3%	2.23803e-05	0	6.69905e-05	0	2.94126e-05	0	0	0	3.17901e-05	0	Archaea(100);Thaumarchaeota(100);Marine_Group_I(100);Unknown_Order(100);Unknown_Family(100);Candidatus_Nitrosoarchaeum(100);unclassified;	FN691711	0.00265252
199411631|DCO_BRZ_Av4v5|Serp_LIG_LER20_11_117_Oct11_A2_Av4v5|0.8%	2.23803e-05	0	0	0	0	0	0	0	0	0	Archaea(100);Thaumarchaeota(100);Soil_Crenarchaeotic_Group(SCG)(100);uncultured_archaeon(94);unclassified;unclassified;unclassified;	KJ566474	0.00795756
199854290|DCO_BRZ_Av4v5|Serp_LIG_BR2_back2_Jun12_Av4v5|4.0%	2.23803e-05	0	3.34952e-05	0	0	0	0	0	0	0	Archaea(100);Euryarchaeota(99);Thermoplasmata(99);Thermoplasmatales(99);Marine_Group_II(90);uncultured_archaeon(86);unclassified;	KC604516	0.0318302
318796218|DCO_BRZ_Av4v5|Serp_Lig_GORupA_2013|100.0%	2.23803e-05	0	0	0	0	0	0	0	9.53703e-05	0	unknown;unclassified;unclassified;unclassified;unclassified;unclassified;unclassified;	AJRK01000365	0
199622147|DCO_BRZ_Av4v5|Serp_LIG_BR2_back1_Jun12_Av4v5|5.6%	2.23803e-05	0.000246751	0	0	0	0	0	0	0	0	Archaea(100);Aenigmarchaeota(100);Deep_Sea_Euryarchaeotic_Group(DSEG)(100);unclassified;unclassified;unclassified;unclassified;	DQ133424	0.249191
199621968|DCO_BRZ_Av4v5|Serp_LIG_BR2_back1_Jun12_Av4v5|0.5%	2.23803e-05	0.000246751	0	0	0	0	0	0	0	0	Archaea(100);Thaumarchaeota(100);Marine_Group_I(100);Unknown_Order(100);Unknown_Family(100);Candidatus_Nitrosoarchaeum(94);unclassified;	JX426846	0.00530504
318796259|DCO_BRZ_Av4v5|Serp_Lig_GORupA_2013|100.0%	2.23803e-05	0	0	0	2.94126e-05	0	0	0	5.29835e-05	0	unknown;unclassified;unclassified;unclassified;unclassified;unclassified;unclassified;	GQ926453	0
199848996|DCO_BRZ_Av4v5|Serp_LIG_BR2_back2_Jun12_Av4v5|0.3%	2.23803e-05	0	0.000234467	0	0	0	0	0	0	0	Archaea(100);Thaumarchaeota(100);Marine_Group_I(99);Unknown_Order(99);Unknown_Family(99);Candidatus_Nitrosoarchaeum(99);unclassified;	FN691647	0.00265252
199636795|DCO_BRZ_Av4v5|Serp_LIG_BR2_back1_Jun12_Av4v5|0.3%	2.23803e-05	8.22504e-05	0	0	5.88253e-05	0	0	0	0	0	Archaea(100);Thaumarchaeota(100);Marine_Group_I(97);Unknown_Order(97);Unknown_Family(97);Candidatus_Nitrosoarchaeum(97);unclassified;	FN691711	0.00265252
199850694|DCO_BRZ_Av4v5|Serp_LIG_BR2_back2_Jun12_Av4v5|0.3%	2.23803e-05	0	3.34952e-05	0	0	0	0	0	6.35802e-05	0	Archaea(100);Thaumarchaeota(100);Marine_Group_I(100);Unknown_Order(100);Unknown_Family(100);Candidatus_Nitrosoarchaeum(100);unclassified;	DQ190056	0.00265252
199622807|DCO_BRZ_Av4v5|Serp_LIG_BR2_back1_Jun12_Av4v5|14.6%	2.23803e-05	0.000246751	0	0	0	0	0	0	0	0	Archaea(100);Aenigmarchaeota(100);Deep_Sea_Euryarchaeotic_Group(DSEG)(100);uncultured_archaeon(100);unclassified;unclassified;unclassified;	JX196240	0.00797872
199621754|DCO_BRZ_Av4v5|Serp_LIG_BR2_back1_Jun12_Av4v5|0.5%	2.23803e-05	0.000246751	0	0	0	0	0	0	0	0	Archaea(100);Thaumarchaeota(100);Marine_Group_I(100);uncultured_archaeon(97);unclassified;unclassified;unclassified;	DQ190078	0.00530504
199417244|DCO_BRZ_Av4v5|Serp_LIG_LER20_11_117_Oct11_A2_Av4v5|0.3%	2.23803e-05	0	0	0	0	0	0	0	0	0	Archaea(100);Thaumarchaeota(100);Soil_Crenarchaeotic_Group(SCG)(95);unclassified;unclassified;unclassified;unclassified;	DQ278119	0.00265252
199417534|DCO_BRZ_Av4v5|Serp_LIG_LER20_11_117_Oct11_A2_Av4v5|0.3%	2.23803e-05	0	0	0	0	0	0	0	0	0	Archaea(100);Thaumarchaeota(100);Soil_Crenarchaeotic_Group(SCG)(92);unclassified;unclassified;unclassified;unclassified;	DQ278118	0.00265252
318798196|DCO_BRZ_Av4v5|Serp_Lig_GORupA_2013|14.3%	2.23803e-05	0	0	0	0.000176476	0	0	0	3.17901e-05	0	Archaea(100);Woesearchaeota_(DHVEG-6)(100);archaeon_GW2011_AR18(100);unclassified;unclassified;unclassified;unclassified;	JWKX01000012	0.0132275
199914842|DCO_BRZ_Av4v5|Serp_LIG_Gor_upA_Jul12_Av4v5|3.4%	2.23803e-05	0	0	0	2.94126e-05	0	0	0	0	0	Archaea(100);Euryarchaeota(100);Thermoplasmata(100);Thermoplasmatales(100);Marine_Group_II(100);uncultured_archaeon(100);unclassified;	JQ684425	0.0106101
318796918|DCO_BRZ_Av4v5|Serp_Lig_GORupA_2013|4.2%	2.23803e-05	0	0	0	0	0	0	0	7.41769e-05	0	Archaea(100);Miscellaneous_Euryarchaeotic_Group(MEG)(100);unclassified;unclassified;unclassified;unclassified;unclassified;	JQ750523	0.0395778
318796274|DCO_BRZ_Av4v5|Serp_Lig_GORupA_2013|14.6%	2.23803e-05	0	0	0	0	0	0	0	9.53703e-05	0	Archaea(100);Woesearchaeota_(DHVEG-6)(100);unclassified;unclassified;unclassified;unclassified;unclassified;	JWKX01000012	0.239852
199622310|DCO_BRZ_Av4v5|Serp_LIG_BR2_back1_Jun12_Av4v5|0.3%	2.23803e-05	5.48336e-05	0.000100486	0	0.000117651	0	0	0	0	0	Archaea(100);Thaumarchaeota(100);Marine_Group_I(100);Unknown_Order(100);Unknown_Family(100);Candidatus_Nitrosoarchaeum(100);unclassified;	JN562362	0.00265252
199853896|DCO_BRZ_Av4v5|Serp_LIG_BR2_back2_Jun12_Av4v5|0.3%	2.23803e-05	0	3.34952e-05	0	0	0	0	0	6.35802e-05	0	Archaea(100);Thaumarchaeota(100);Marine_Group_I(100);Unknown_Order(100);Unknown_Family(100);Candidatus_Nitrosoarchaeum(99);unclassified;	KJ566473	0.00530504
199622944|DCO_BRZ_Av4v5|Serp_LIG_BR2_back1_Jun12_Av4v5|0.8%	2.23803e-05	0	0.000301457	0	0	0	0	0	0	0	Archaea(100);Thaumarchaeota(100);Soil_Crenarchaeotic_Group(SCG)(100);Unknown_Order(100);Unknown_Family(100);Candidatus_Nitrososphaera(100);uncultured_bacterium(86);	JX196246	0.00265252
317223141|DCO_BRZ_Av4v5|Serp_Lig_GOR1CDEF_2013|3.4%	1.98936e-05	0	0	0	0	0	0	7.90264e-05	0	0	Archaea(100);Euryarchaeota(100);Methanobacteria(100);Methanobacteriales(100);Methanobacteriaceae(100);Methanobacterium(87);unclassified;	AY796044	0.0343915
317224174|DCO_BRZ_Av4v5|Serp_Lig_GOR1CDEF_2013|1.1%	1.98936e-05	0	0	0	0	0	0	7.90264e-05	0	0	Archaea(100);Euryarchaeota(100);Methanobacteria(100);Methanobacteriales(100);Methanobacteriaceae(100);Methanobacterium(99);unclassified;	AY796044	0.010582
317224586|DCO_BRZ_Av4v5|Serp_Lig_GOR1CDEF_2013|4.0%	1.98936e-05	0	0	0	0	0	0	7.90264e-05	0	0	Archaea(100);Euryarchaeota(100);Methanobacteria(100);Methanobacteriales(100);Methanobacteriaceae(100);unclassified;unclassified;	AY796044	0.0396825
317223613|DCO_BRZ_Av4v5|Serp_Lig_GOR1CDEF_2013|2.4%	1.98936e-05	0	0	0	0	0	0	7.90264e-05	0	0	Archaea(100);Euryarchaeota(100);Methanobacteria(100);Methanobacteriales(100);Methanobacteriaceae(100);Methanobacterium(93);unclassified;	AY768827	0.0238095
317223914|DCO_BRZ_Av4v5|Serp_Lig_GOR1CDEF_2013|2.4%	1.98936e-05	0	0	0	0	0	0	7.90264e-05	0	0	Archaea(100);Euryarchaeota(100);Methanobacteria(100);Methanobacteriales(100);Methanobacteriaceae(100);Methanobacterium(93);unclassified;	AY796044	0.0238095
317224599|DCO_BRZ_Av4v5|Serp_Lig_GOR1CDEF_2013|3.4%	1.98936e-05	0	0	0	0	0	0	7.90264e-05	0	0	Archaea(100);Euryarchaeota(100);Methanobacteria(100);Methanobacteriales(100);Methanobacteriaceae(100);unclassified;unclassified;	AY768827	0.0343915
317223783|DCO_BRZ_Av4v5|Serp_Lig_GOR1CDEF_2013|3.4%	1.98936e-05	0	0	0	0	0	0	7.90264e-05	0	0	Archaea(100);Euryarchaeota(100);Methanobacteria(100);Methanobacteriales(100);Methanobacteriaceae(100);Methanobacterium(86);unclassified;	AY768827	0.0343915
317224033|DCO_BRZ_Av4v5|Serp_Lig_GOR1CDEF_2013|4.0%	1.98936e-05	0	0	0	0	0	0	7.90264e-05	0	0	Archaea(100);Euryarchaeota(100);Methanobacteria(100);Methanobacteriales(100);Methanobacteriaceae(100);Methanobacterium(85);unclassified;	AY768827	0.0396825
317224322|DCO_BRZ_Av4v5|Serp_Lig_GOR1CDEF_2013|2.4%	1.98936e-05	0	0	0	0	0	0	7.90264e-05	0	0	Archaea(100);Euryarchaeota(100);Methanobacteria(100);Methanobacteriales(100);Methanobacteriaceae(100);Methanobacterium(96);unclassified;	AY796044	0.0238095
317223647|DCO_BRZ_Av4v5|Serp_Lig_GOR1CDEF_2013|4.0%	1.98936e-05	0	0	0	0	0	0	7.90264e-05	0	0	Archaea(100);Euryarchaeota(100);Methanobacteria(100);Methanobacteriales(100);Methanobacteriaceae(100);Methanobacterium(84);unclassified;	AY796044	0.0396825
317223950|DCO_BRZ_Av4v5|Serp_Lig_GOR1CDEF_2013|4.0%	1.98936e-05	0	0	0	0	0	0	7.90264e-05	0	0	Archaea(100);Euryarchaeota(100);Methanobacteria(100);Methanobacteriales(100);Methanobacteriaceae(100);Methanobacterium(88);unclassified;	AY796044	0.0396825
317223628|DCO_BRZ_Av4v5|Serp_Lig_GOR1CDEF_2013|3.4%	1.98936e-05	0	0	0	0	0	0	7.90264e-05	0	0	Archaea(100);Euryarchaeota(100);Methanobacteria(100);Methanobacteriales(100);Methanobacteriaceae(100);Methanobacterium(81);unclassified;	AY768827	0.0343915
317223451|DCO_BRZ_Av4v5|Serp_Lig_GOR1CDEF_2013|3.4%	1.98936e-05	0	0	0	0	0	0	7.90264e-05	0	0	Archaea(100);Euryarchaeota(100);Methanobacteria(100);Methanobacteriales(100);Methanobacteriaceae(100);unclassified;unclassified;	AY796044	0.0343915
317223509|DCO_BRZ_Av4v5|Serp_Lig_GOR1CDEF_2013|3.4%	1.98936e-05	0	0	0	0	0	0	7.90264e-05	0	0	Archaea(100);Euryarchaeota(100);Methanobacteria(100);Methanobacteriales(100);Methanobacteriaceae(100);Methanobacterium(90);unclassified;	AY796044	0.0343915
317223456|DCO_BRZ_Av4v5|Serp_Lig_GOR1CDEF_2013|4.0%	1.98936e-05	0	0	0	0	0	0	7.90264e-05	0	0	Archaea(100);Euryarchaeota(100);Methanobacteria(100);Methanobacteriales(100);Methanobacteriaceae(100);Methanobacterium(81);unclassified;	AY768827	0.0396825
317223917|DCO_BRZ_Av4v5|Serp_Lig_GOR1CDEF_2013|4.0%	1.98936e-05	0	0	0	0	0	0	7.90264e-05	0	0	Archaea(100);Euryarchaeota(100);Methanobacteria(100);Methanobacteriales(100);Methanobacteriaceae(100);Methanobacterium(85);unclassified;	AY796044	0.0396825
317223355|DCO_BRZ_Av4v5|Serp_Lig_GOR1CDEF_2013|2.9%	1.98936e-05	0	0	0	0	0	0	7.90264e-05	0	0	Archaea(100);Parvarchaeota(100);uncultured_archaeon(100);unclassified;unclassified;unclassified;unclassified;	FJ810527	0.0290237
317224361|DCO_BRZ_Av4v5|Serp_Lig_GOR1CDEF_2013|100.0%	1.98936e-05	0	0	0	0	0	0	7.90264e-05	0	0	Archaea(100);Marine_Hydrothermal_Vent_Group(MHVG)(86);unclassified;unclassified;unclassified;unclassified;unclassified;	KC604548	0.296729
317224215|DCO_BRZ_Av4v5|Serp_Lig_GOR1CDEF_2013|100.0%	1.98936e-05	0	0	0	0	0	0	7.90264e-05	0	0	Archaea(100);Aenigmarchaeota(92);Deep_Sea_Euryarchaeotic_Group(DSEG)(90);uncultured_archaeon(89);unclassified;unclassified;unclassified;	JX196267	0.32398
317223330|DCO_BRZ_Av4v5|Serp_Lig_GOR1CDEF_2013|4.0%	1.98936e-05	0	0	0	0	0	0	7.90264e-05	0	0	Archaea(100);Euryarchaeota(100);Methanobacteria(100);Methanobacteriales(100);Methanobacteriaceae(100);unclassified;unclassified;	AY768827	0.0396825
317223508|DCO_BRZ_Av4v5|Serp_Lig_GOR1CDEF_2013|2.4%	1.98936e-05	0	0	0	0	0	0	7.90264e-05	0	0	Archaea(100);Euryarchaeota(100);Methanobacteria(100);Methanobacteriales(100);Methanobacteriaceae(100);Methanobacterium(91);unclassified;	AY796044	0.0238095
317223441|DCO_BRZ_Av4v5|Serp_Lig_GOR1CDEF_2013|3.4%	1.98936e-05	0	0	0	0	0	0	7.90264e-05	0	0	Archaea(100);Euryarchaeota(100);Methanobacteria(100);Methanobacteriales(100);Methanobacteriaceae(100);Methanobacterium(85);unclassified;	AY796044	0.0343915
317223486|DCO_BRZ_Av4v5|Serp_Lig_GOR1CDEF_2013|4.0%	1.98936e-05	0	0	0	0	0	0	7.90264e-05	0	0	Archaea(100);Euryarchaeota(100);Methanobacteria(100);Methanobacteriales(100);Methanobacteriaceae(100);unclassified;unclassified;	AY796044	0.0396825
317225302|DCO_BRZ_Av4v5|Serp_Lig_GOR1CDEF_2013|3.7%	1.98936e-05	0	0	0	0	0	0	7.90264e-05	0	0	Archaea(100);Euryarchaeota(100);Methanobacteria(100);Methanobacteriales(100);Methanobacteriaceae(100);Methanobacterium(81);unclassified;	AY796044	0.037037
317224124|DCO_BRZ_Av4v5|Serp_Lig_GOR1CDEF_2013|4.0%	1.98936e-05	0	0	0	0	0	0	7.90264e-05	0	0	Archaea(100);Euryarchaeota(100);Methanobacteria(100);Methanobacteriales(100);Methanobacteriaceae(100);unclassified;unclassified;	AY768827	0.0396825
317223302|DCO_BRZ_Av4v5|Serp_Lig_GOR1CDEF_2013|3.4%	1.98936e-05	0	0	0	0	0	0	7.90264e-05	0	0	Archaea(100);Euryarchaeota(100);Methanobacteria(100);Methanobacteriales(100);Methanobacteriaceae(100);Methanobacterium(90);unclassified;	AY768827	0.0343915
317223798|DCO_BRZ_Av4v5|Serp_Lig_GOR1CDEF_2013|2.4%	1.98936e-05	0	0	0	0	0	0	7.90264e-05	0	0	Archaea(100);Euryarchaeota(100);Methanobacteria(100);Methanobacteriales(100);Methanobacteriaceae(100);Methanobacterium(95);unclassified;	AY768827	0.0238095
317223606|DCO_BRZ_Av4v5|Serp_Lig_GOR1CDEF_2013|3.4%	1.98936e-05	0	0	0	0	0	0	7.90264e-05	0	0	Archaea(100);Euryarchaeota(100);Methanobacteria(100);Methanobacteriales(100);Methanobacteriaceae(100);Methanobacterium(86);unclassified;	AY796044	0.0343915
317223339|DCO_BRZ_Av4v5|Serp_Lig_GOR1CDEF_2013|4.0%	1.98936e-05	0	0	0	0	0	0	7.90264e-05	0	0	Archaea(100);Euryarchaeota(100);Methanobacteria(100);Methanobacteriales(100);Methanobacteriaceae(100);Methanobacterium(83);unclassified;	AY768827	0.0396825
317223314|DCO_BRZ_Av4v5|Serp_Lig_GOR1CDEF_2013|4.0%	1.98936e-05	0	0	0	0	0	0	7.90264e-05	0	0	Archaea(100);Euryarchaeota(100);Methanobacteria(100);Methanobacteriales(100);Methanobacteriaceae(100);Methanobacterium(84);unclassified;	AY768827	0.0396825
317223896|DCO_BRZ_Av4v5|Serp_Lig_GOR1CDEF_2013|3.4%	1.98936e-05	0	0	0	0	0	0	7.90264e-05	0	0	Archaea(100);Euryarchaeota(100);Methanobacteria(100);Methanobacteriales(100);Methanobacteriaceae(100);Methanobacterium(86);unclassified;	AY796044	0.0343915
317223345|DCO_BRZ_Av4v5|Serp_Lig_GOR1CDEF_2013|4.0%	1.98936e-05	0	0	0	0	0	0	7.90264e-05	0	0	Archaea(100);Euryarchaeota(100);Methanobacteria(100);Methanobacteriales(100);Methanobacteriaceae(100);unclassified;unclassified;	AY768827	0.0396825
317223306|DCO_BRZ_Av4v5|Serp_Lig_GOR1CDEF_2013|4.0%	1.98936e-05	0	0	0	0	0	0	7.90264e-05	0	0	Archaea(100);Euryarchaeota(100);Methanobacteria(100);Methanobacteriales(100);Methanobacteriaceae(100);Methanobacterium(84);unclassified;	AY768827	0.0396825
317224650|DCO_BRZ_Av4v5|Serp_Lig_GOR1CDEF_2013|4.0%	1.98936e-05	0	0	0	0	0	0	7.90264e-05	0	0	Archaea(100);Euryarchaeota(100);Methanobacteria(100);Methanobacteriales(100);Methanobacteriaceae(100);Methanobacterium(85);unclassified;	AY796044	0.0396825
317223346|DCO_BRZ_Av4v5|Serp_Lig_GOR1CDEF_2013|4.0%	1.98936e-05	0	0	0	0	0	0	7.90264e-05	0	0	Archaea(100);Euryarchaeota(100);Methanobacteria(100);Methanobacteriales(100);Methanobacteriaceae(100);Methanobacterium(88);unclassified;	AY768827	0.0396825
317224040|DCO_BRZ_Av4v5|Serp_Lig_GOR1CDEF_2013|100.0%	1.98936e-05	0	0	0	0	0	0	7.90264e-05	0	0	Archaea(100);Aenigmarchaeota(97);Deep_Sea_Euryarchaeotic_Group(DSEG)(87);unclassified;unclassified;unclassified;unclassified;	GQ994161	0.290816
317224166|DCO_BRZ_Av4v5|Serp_Lig_GOR1CDEF_2013|3.4%	1.98936e-05	0	0	0	0	0	0	7.90264e-05	0	0	Archaea(100);Euryarchaeota(100);Methanobacteria(100);Methanobacteriales(100);Methanobacteriaceae(100);Methanobacterium(89);unclassified;	AY768827	0.0343915
317223320|DCO_BRZ_Av4v5|Serp_Lig_GOR1CDEF_2013|2.4%	1.98936e-05	0	0	0	0	0	0	7.90264e-05	0	0	Archaea(100);Euryarchaeota(100);Methanobacteria(100);Methanobacteriales(100);Methanobacteriaceae(100);Methanobacterium(96);unclassified;	AY768827	0.0238095
317223304|DCO_BRZ_Av4v5|Serp_Lig_GOR1CDEF_2013|4.0%	1.98936e-05	0	0	0	0	0	0	7.90264e-05	0	0	Archaea(100);Euryarchaeota(100);Methanobacteria(100);Methanobacteriales(100);Methanobacteriaceae(100);Methanobacterium(82);unclassified;	AY768827	0.0396825
317223603|DCO_BRZ_Av4v5|Serp_Lig_GOR1CDEF_2013|4.0%	1.98936e-05	0	0	0	0	0	0	7.90264e-05	0	0	Archaea(100);Euryarchaeota(100);Methanobacteria(100);Methanobacteriales(100);Methanobacteriaceae(100);unclassified;unclassified;	AY768827	0.0396825
317223810|DCO_BRZ_Av4v5|Serp_Lig_GOR1CDEF_2013|4.0%	1.98936e-05	0	0	0	0	0	0	7.90264e-05	0	0	Archaea(100);Euryarchaeota(100);Methanobacteria(100);Methanobacteriales(100);Methanobacteriaceae(100);Methanobacterium(83);unclassified;	AY768827	0.0396825
317223974|DCO_BRZ_Av4v5|Serp_Lig_GOR1CDEF_2013|4.0%	1.98936e-05	0	0	0	0	0	0	7.90264e-05	0	0	Archaea(100);Euryarchaeota(100);Methanobacteria(100);Methanobacteriales(100);Methanobacteriaceae(100);Methanobacterium(87);unclassified;	AY796044	0.0396825
317223795|DCO_BRZ_Av4v5|Serp_Lig_GOR1CDEF_2013|4.0%	1.98936e-05	0	0	0	0	0	0	7.90264e-05	0	0	Archaea(100);Euryarchaeota(100);Methanobacteria(100);Methanobacteriales(100);Methanobacteriaceae(100);unclassified;unclassified;	AY768827	0.0396825
317223513|DCO_BRZ_Av4v5|Serp_Lig_GOR1CDEF_2013|4.0%	1.98936e-05	0	0	0	0	0	0	7.90264e-05	0	0	Archaea(100);Euryarchaeota(100);Methanobacteria(100);Methanobacteriales(100);Methanobacteriaceae(100);unclassified;unclassified;	AY796044	0.0396825
317224439|DCO_BRZ_Av4v5|Serp_Lig_GOR1CDEF_2013|100.0%	1.98936e-05	0	0	0	0	0	0	7.90264e-05	0	0	Archaea(100);Miscellaneous_Euryarchaeotic_Group(MEG)(94);unclassified;unclassified;unclassified;unclassified;unclassified;	AB611672	0.307143
317223292|DCO_BRZ_Av4v5|Serp_Lig_GOR1CDEF_2013|3.4%	1.98936e-05	0	0	0	0	0	0	7.90264e-05	0	0	Archaea(100);Euryarchaeota(100);Methanobacteria(100);Methanobacteriales(100);Methanobacteriaceae(100);Methanobacterium(86);unclassified;	AY796044	0.0343915
317223485|DCO_BRZ_Av4v5|Serp_Lig_GOR1CDEF_2013|4.0%	1.98936e-05	0	0	0	0	0	0	7.90264e-05	0	0	Archaea(100);Euryarchaeota(100);Methanobacteria(100);Methanobacteriales(100);Methanobacteriaceae(100);unclassified;unclassified;	AY768827	0.0396825
317223414|DCO_BRZ_Av4v5|Serp_Lig_GOR1CDEF_2013|100.0%	1.98936e-05	0	0	0	0	0	0	7.90264e-05	0	0	Archaea(100);Miscellaneous_Euryarchaeotic_Group(MEG)(100);uncultured_euryarchaeote_VAL31-1(99);unclassified;unclassified;unclassified;unclassified;	AJ131276	0.091954
317223664|DCO_BRZ_Av4v5|Serp_Lig_GOR1CDEF_2013|4.0%	1.98936e-05	0	0	0	0	0	0	7.90264e-05	0	0	Archaea(100);Euryarchaeota(100);Methanobacteria(100);Methanobacteriales(100);Methanobacteriaceae(100);Methanobacterium(83);unclassified;	AY768827	0.0396825
317224114|DCO_BRZ_Av4v5|Serp_Lig_GOR1CDEF_2013|19.1%	1.98936e-05	0	0	0	0	0	0	5.92698e-05	0	0	Archaea(100);Aenigmarchaeota(80);unclassified;unclassified;unclassified;unclassified;unclassified;	AB293222	0.178191
317233587|DCO_BRZ_Av4v5|Serp_Lig_GOR1CDEF_2013|0.3%	1.98936e-05	0	0	0	0	0	0	9.8783e-06	0	0	Archaea(100);Euryarchaeota(100);Methanomicrobia(100);Methanosarcinales(100);Methanosaetaceae(100);Methanosaeta(100);unclassified;	AY780569	0.0026455
199849498|DCO_BRZ_Av4v5|Serp_LIG_BR2_back2_Jun12_Av4v5|0.3%	1.98936e-05	0	6.69905e-05	0	0	0	0	0	3.17901e-05	0	Archaea(100);Thaumarchaeota(100);Marine_Group_I(99);Unknown_Order(99);Unknown_Family(99);Candidatus_Nitrosoarchaeum(99);unclassified;	FN691647	0.00265252
199629126|DCO_BRZ_Av4v5|Serp_LIG_BR2_back1_Jun12_Av4v5|0.5%	1.98936e-05	0	0	0	0	0	0	0	0	0	Archaea(100);Thaumarchaeota(100);Marine_Group_I(100);unclassified;unclassified;unclassified;unclassified;	AM055706	0.00530504
199860547|DCO_BRZ_Av4v5|Serp_LIG_BR2_back2_Jun12_Av4v5|0.3%	1.98936e-05	0	0	0	0	0	0	0	8.47736e-05	0	Archaea(100);Thaumarchaeota(100);Marine_Group_I(100);Unknown_Order(100);Unknown_Family(100);Candidatus_Nitrosoarchaeum(100);unclassified;	KJ566473	0.00530504
199622214|DCO_BRZ_Av4v5|Serp_LIG_BR2_back1_Jun12_Av4v5|0.5%	1.98936e-05	0.000137084	6.69905e-05	0	2.94126e-05	0	0	0	0	0	Archaea(100);Thaumarchaeota(100);Marine_Group_I(100);Unknown_Order(100);Unknown_Family(100);Candidatus_Nitrosoarchaeum(100);unclassified;	JX426826	0.00530504
199856843|DCO_BRZ_Av4v5|Serp_LIG_BR2_back2_Jun12_Av4v5|0.3%	1.98936e-05	0	0.000100486	0	0	0	0	0	5.29835e-05	0	Archaea(100);Thaumarchaeota(100);Marine_Group_I(100);Unknown_Order(100);Unknown_Family(100);Candidatus_Nitrosoarchaeum(100);unclassified;	JX426862	0.00530504
199855664|DCO_BRZ_Av4v5|Serp_LIG_BR2_back2_Jun12_Av4v5|0.3%	1.98936e-05	0	3.34952e-05	0	0.000117651	0	0	0	3.17901e-05	0	Archaea(100);Thaumarchaeota(100);Marine_Group_I(100);Unknown_Order(100);Unknown_Family(100);Candidatus_Nitrosoarchaeum(100);unclassified;	AB722183	0.00265252
199622108|DCO_BRZ_Av4v5|Serp_LIG_BR2_back1_Jun12_Av4v5|0.3%	1.98936e-05	0.000109667	3.34952e-05	0	0	0	0	0	3.17901e-05	0	Archaea(100);Thaumarchaeota(100);Marine_Group_I(99);Unknown_Order(99);Unknown_Family(99);Candidatus_Nitrosoarchaeum(99);unclassified;	FN691711	0.00265252
318796166|DCO_BRZ_Av4v5|Serp_Lig_GORupA_2013|14.0%	1.98936e-05	0	0	0	0	0	0	0	8.47736e-05	0	Archaea(100);Parvarchaeota(82);unclassified;unclassified;unclassified;unclassified;unclassified;	FJ810533	0.140212
318796435|DCO_BRZ_Av4v5|Serp_Lig_GORupA_2013|0.5%	1.98936e-05	0	0	0	0	0	0	0	7.41769e-05	0.00117509	Archaea(100);Thaumarchaeota(100);Marine_Group_I(99);Unknown_Order(99);Unknown_Family(99);Candidatus_Nitrosoarchaeum(97);unclassified;	JX426808	0.00530504
199852935|DCO_BRZ_Av4v5|Serp_LIG_BR2_back2_Jun12_Av4v5|0.3%	1.98936e-05	0	0	0	0	0	0	0	0	0	Archaea(100);Thaumarchaeota(100);Soil_Crenarchaeotic_Group(SCG)(98);unclassified;unclassified;unclassified;unclassified;	HQ269158	0.00265252
199625584|DCO_BRZ_Av4v5|Serp_LIG_BR2_back1_Jun12_Av4v5|2.1%	1.98936e-05	2.74168e-05	0	0	0	0	0	0	0	0	Archaea(100);Euryarchaeota(100);Thermoplasmata(100);Thermoplasmatales(100);Marine_Group_II(100);unclassified;unclassified;	EU888367	0.0212202
199417095|DCO_BRZ_Av4v5|Serp_LIG_LER20_11_117_Oct11_A2_Av4v5|2.4%	1.98936e-05	0	0	0	0	0	0	0	0	0	Archaea(100);Euryarchaeota(100);Methanobacteria(100);Methanobacteriales(100);Methanobacteriaceae(100);Methanobacterium(95);unclassified;	AY768827	0.0238095
199622827|DCO_BRZ_Av4v5|Serp_LIG_BR2_back1_Jun12_Av4v5|1.6%	1.98936e-05	0	0.000267962	0	0	0	0	0	0	0	Archaea(100);Thaumarchaeota(100);AK31(100);uncultured_archaeon(100);unclassified;unclassified;unclassified;	KC437260	0.0132626
236765000|DCO_BRZ_Av4v5|Serp_LIG_LER20_LS11_127_Oct11|0.5%	1.98936e-05	0	0	0	0	0	0	0	0	0	Archaea(100);Thaumarchaeota(100);Soil_Crenarchaeotic_Group(SCG)(87);unclassified;unclassified;unclassified;unclassified;	DQ278116	0.00530504
199621768|DCO_BRZ_Av4v5|Serp_LIG_BR2_back1_Jun12_Av4v5|8.5%	1.98936e-05	0.000164501	0	0	5.88253e-05	0	0	0	0	0	Archaea(100);Aenigmarchaeota(100);Deep_Sea_Euryarchaeotic_Group(DSEG)(100);unclassified;unclassified;unclassified;unclassified;	KM258074	0.238889
199859607|DCO_BRZ_Av4v5|Serp_LIG_BR2_back2_Jun12_Av4v5|0.3%	1.98936e-05	0	3.34952e-05	0	0	0	0	0	0	0	Archaea(100);Thaumarchaeota(100);SIGW621(81);unclassified;unclassified;unclassified;unclassified;	GQ871301	0.00265252
199370530|DCO_BRZ_Av4v5|Serp_LIG_L43_upstream_Oct11_Av4v5|0.0%	1.98936e-05	0	0	0	0	0	0	0	0	0	Archaea(100);Euryarchaeota(100);Thermoplasmata(100);Thermoplasmatales(100);Terrestrial_Miscellaneous_Gp(TMEG)(100);unclassified;unclassified;	EU662670	0
199622474|DCO_BRZ_Av4v5|Serp_LIG_BR2_back1_Jun12_Av4v5|0.3%	1.98936e-05	5.48336e-05	0	0	0	0	0	0	6.35802e-05	0	Archaea(100);Thaumarchaeota(100);Marine_Group_I(98);Unknown_Order(98);Unknown_Family(98);Candidatus_Nitrosoarchaeum(97);unclassified;	FN691647	0.00265252
199909063|DCO_BRZ_Av4v5|Serp_LIG_Gor_upA_Jul12_Av4v5|0.3%	1.98936e-05	0	0	0	0	0	0	0	0	0	Archaea(100);Euryarchaeota(100);Methanomicrobia(100);Methanosarcinales(100);Methanosaetaceae(100);Methanosaeta(100);unclassified;	AF050611	0.0026455
199849429|DCO_BRZ_Av4v5|Serp_LIG_BR2_back2_Jun12_Av4v5|0.3%	1.98936e-05	0	0.000100486	0	0	0	0	0	4.23868e-05	0.00117509	Archaea(100);Thaumarchaeota(100);Marine_Group_I(100);Unknown_Order(100);Unknown_Family(100);Candidatus_Nitrosoarchaeum(100);uncultured_archaeon(82);	KJ566473	0.00530504
199919312|DCO_BRZ_Av4v5|Serp_LIG_Gor_upA_Jul12_Av4v5|1.9%	1.98936e-05	0	0	0	2.94126e-05	0	0	0	0	0	Archaea(100);Euryarchaeota(100);Thermoplasmata(100);Thermoplasmatales(100);Marine_Group_II(100);unclassified;unclassified;	HQ910244	0.0106101
199415388|DCO_BRZ_Av4v5|Serp_LIG_LER20_11_117_Oct11_A2_Av4v5|0.5%	1.98936e-05	0	0	0	0	0	0	0	0	0	Archaea(100);Thaumarchaeota(100);Soil_Crenarchaeotic_Group(SCG)(96);unclassified;unclassified;unclassified;unclassified;	KJ566475	0.00265252
199630793|DCO_BRZ_Av4v5|Serp_LIG_BR2_back1_Jun12_Av4v5|0.3%	1.98936e-05	2.74168e-05	0	0	5.88253e-05	0	0	0	4.23868e-05	0	Archaea(100);Thaumarchaeota(100);Marine_Group_I(99);Unknown_Order(98);Unknown_Family(98);Candidatus_Nitrosoarchaeum(95);unclassified;	JX426869	0.00530504
318798287|DCO_BRZ_Av4v5|Serp_Lig_GORupA_2013|0.3%	1.98936e-05	0	0	0	0	0	0	0	5.29835e-05	0	Archaea(100);Thaumarchaeota(100);Marine_Group_I(100);Unknown_Order(100);Unknown_Family(100);Candidatus_Nitrosoarchaeum(99);unclassified;	JX426825	0.00530504
199920694|DCO_BRZ_Av4v5|Serp_LIG_Gor_upA_Jul12_Av4v5|0.3%	1.98936e-05	0	0	0	0	0	0	0	0	0	Archaea(100);Euryarchaeota(100);Methanomicrobia(100);Methanosarcinales(100);Methanosaetaceae(100);Methanosaeta(100);unclassified;	JN397890	0.0026455
199368470|DCO_BRZ_Av4v5|Serp_LIG_L43_upstream_Oct11_Av4v5|0.3%	1.98936e-05	0	0	0	0	0	0	0	0	0	Archaea(100);Euryarchaeota(100);Methanomicrobia(100);Methanosarcinales(100);Methanosaetaceae(100);Methanosaeta(100);unclassified;	AB447781	0.0026455
199621853|DCO_BRZ_Av4v5|Serp_LIG_BR2_back1_Jun12_Av4v5|15.9%	1.98936e-05	0	0.000267962	0	0	0	0	0	0	0	Archaea(100);Woesearchaeota_(DHVEG-6)(100);unclassified;unclassified;unclassified;unclassified;unclassified;	CP010426	0.140212
199919219|DCO_BRZ_Av4v5|Serp_LIG_Gor_upA_Jul12_Av4v5|0.3%	1.98936e-05	0	0	0	0	0	0	0	0	0	Archaea(100);Euryarchaeota(100);Methanomicrobia(100);Methanosarcinales(100);Methanosaetaceae(100);Methanosaeta(100);unclassified;	HE796177	0.0026455
199909162|DCO_BRZ_Av4v5|Serp_LIG_Gor_upA_Jul12_Av4v5|0.3%	1.98936e-05	0	0	0	0.000117651	0	0	0	0	0	Archaea(100);Thaumarchaeota(100);Marine_Group_I(92);Unknown_Order(92);Unknown_Family(92);Candidatus_Nitrosoarchaeum(91);unclassified;	EU309860	0.00265252
199417325|DCO_BRZ_Av4v5|Serp_LIG_LER20_11_117_Oct11_A2_Av4v5|0.3%	1.98936e-05	0	0	0	0	0	0	0	0	0	Archaea(100);Thaumarchaeota(100);Soil_Crenarchaeotic_Group(SCG)(97);unclassified;unclassified;unclassified;unclassified;	DQ278117	0.00265252
318796268|DCO_BRZ_Av4v5|Serp_Lig_GORupA_2013|16.6%	1.98936e-05	0	0	0	0	0	0	0	8.47736e-05	0	Archaea(100);Parvarchaeota(86);uncultured_euryarchaeote(80);unclassified;unclassified;unclassified;unclassified;	KJ566437	0.271642
318823914|DCO_BRZ_Av4v5|Serp_Lig_GORupA_2013|0.3%	1.98936e-05	0	0	0	0	0	0	0	0	0	Archaea(100);Euryarchaeota(100);Methanomicrobia(100);Methanosarcinales(100);Methanosaetaceae(100);Methanosaeta(100);unclassified;	KC604420	0.0026455
318796982|DCO_BRZ_Av4v5|Serp_Lig_GORupA_2013|0.5%	1.98936e-05	0	0	0	0	0	0	0	8.47736e-05	0	Archaea(100);Thaumarchaeota(100);Marine_Group_I(99);Unknown_Order(99);Unknown_Family(99);Candidatus_Nitrosoarchaeum(99);unclassified;	AY082452	0.00530504
318796073|DCO_BRZ_Av4v5|Serp_Lig_GORupA_2013|0.3%	1.98936e-05	0	0	0	0	0	0	0	8.47736e-05	0	Archaea(100);Thaumarchaeota(100);Marine_Group_I(99);Unknown_Order(99);Unknown_Family(99);Candidatus_Nitrosoarchaeum(99);unclassified;	FJ718907	0.00530504
236764997|DCO_BRZ_Av4v5|Serp_LIG_LER20_LS11_127_Oct11|0.3%	1.98936e-05	0	0	0	0	0	0	0	0	0	Archaea(100);Euryarchaeota(100);Methanobacteria(100);Methanobacteriales(100);Methanobacteriaceae(100);Methanobacterium(100);Methanobacterium_lacus(100);	CP002551	0.0026455
[truncated: 94,308 more rows]

## Sheet: raw counts
Representative sequence	All samples	BR2-river-2012a	BR2-river-2012b	GOR34-spring1-2011	GOR34-river-2012a	GOR34-river-2012b	GOR34-spring1-2013a	GOR34-spring1-2013b	GOR34-river-2013a	GOR34-river-2013b	Taxonomy	Best Match	Best Match
[truncated: 95,868 more rows]
