# Supplementary material for: Metagenomic identification of active methanogens and methanotrophs in serpentinite springs of the Voltri Massif, Italy
Source: PeerJ. 2017 Jan 26;5:e2945. doi: 10.7717/peerj.2945 (PMC5274519; doi:10.7717/peerj.2945)
Supplement: File S6 [file peerj-05-2945-s006.zip]

Archive with 30 entries (27 files):
- Supp-File6-metagenome-phylosift-taxonomy-krona-graphs/
- Supp-File6-metagenome-phylosift-taxonomy-krona-graphs/BR2-river-2012a-metagenome-phylosift-taxonomy.html
- __MACOSX/
- __MACOSX/Supp-File6-metagenome-phylosift-taxonomy-krona-graphs/
- __MACOSX/Supp-File6-metagenome-phylosift-taxonomy-krona-graphs/._BR2-river-2012a-metagenome-phylosift-taxonomy.html
- Supp-File6-metagenome-phylosift-taxonomy-krona-graphs/BR2-river-2013-metagenome-phylosift-taxonomy.html
- __MACOSX/Supp-File6-metagenome-phylosift-taxonomy-krona-graphs/._BR2-river-2013-metagenome-phylosift-taxonomy.html
- Supp-File6-metagenome-phylosift-taxonomy-krona-graphs/BR2-spring-2012-metagenome-phylosift-taxonomy.html
- __MACOSX/Supp-File6-metagenome-phylosift-taxonomy-krona-graphs/._BR2-spring-2012-metagenome-phylosift-taxonomy.html
- Supp-File6-metagenome-phylosift-taxonomy-krona-graphs/BR2-spring-2013-metagenome-phylosift-taxonomy.html
- __MACOSX/Supp-File6-metagenome-phylosift-taxonomy-krona-graphs/._BR2-spring-2013-metagenome-phylosift-taxonomy.html
- Supp-File6-metagenome-phylosift-taxonomy-krona-graphs/ESOM-Bin1-Methanobacteriaceae-phylosift-taxonomy.html
- __MACOSX/Supp-File6-metagenome-phylosift-taxonomy-krona-graphs/._ESOM-Bin1-Methanobacteriaceae-phylosift-taxonomy.html
- Supp-File6-metagenome-phylosift-taxonomy-krona-graphs/ESOM-Bin2-Comamonadaceae-Xanthomonadaceae-phylosift-taxonomy.html
- __MACOSX/Supp-File6-metagenome-phylosift-taxonomy-krona-graphs/._ESOM-Bin2-Comamonadaceae-Xanthomonadaceae-phylosift-taxonomy.html
- Supp-File6-metagenome-phylosift-taxonomy-krona-graphs/ESOM-Bin3-Bacteroidetes-phylosift-taxonomy.html
- __MACOSX/Supp-File6-metagenome-phylosift-taxonomy-krona-graphs/._ESOM-Bin3-Bacteroidetes-phylosift-taxonomy.html
- Supp-File6-metagenome-phylosift-taxonomy-krona-graphs/ESOM-Bin4-Methylococcaceae-phylosift-taxonomy.html
- __MACOSX/Supp-File6-metagenome-phylosift-taxonomy-krona-graphs/._ESOM-Bin4-Methylococcaceae-phylosift-taxonomy.html
- Supp-File6-metagenome-phylosift-taxonomy-krona-graphs/ESOM-Bin5-Desulfovibrionales-phylosift-taxonomy.html
- __MACOSX/Supp-File6-metagenome-phylosift-taxonomy-krona-graphs/._ESOM-Bin5-Desulfovibrionales-phylosift-taxonomy.html
- Supp-File6-metagenome-phylosift-taxonomy-krona-graphs/GOR34-river-2012a-metagenome-phylosift-taxonomy.html
- __MACOSX/Supp-File6-metagenome-phylosift-taxonomy-krona-graphs/._GOR34-river-2012a-metagenome-phylosift-taxonomy.html
- Supp-File6-metagenome-phylosift-taxonomy-krona-graphs/GOR34-river-2013b-metagenome-phylosift-taxonomy.html
- __MACOSX/Supp-File6-metagenome-phylosift-taxonomy-krona-graphs/._GOR34-river-2013b-metagenome-phylosift-taxonomy.html
- Supp-File6-metagenome-phylosift-taxonomy-krona-graphs/GOR34-spring1-2013b-metagenome-phylosift-taxonomy.html
- __MACOSX/Supp-File6-metagenome-phylosift-taxonomy-krona-graphs/._GOR34-spring1-2013b-metagenome-phylosift-taxonomy.html
- Supp-File6-metagenome-phylosift-taxonomy-krona-graphs/GOR34-spring3-2012-metagenome-phylosift-taxonomy.html
- __MACOSX/Supp-File6-metagenome-phylosift-taxonomy-krona-graphs/._GOR34-spring3-2012-metagenome-phylosift-taxonomy.html
- __MACOSX/._Supp-File6-metagenome-phylosift-taxonomy-krona-graphs
